# Supplementary material for: Mitochondrial Translation Inhibition Triggers an Rst2-Controlled Transcriptional Reprogramming of Carbon Metabolism in Stationary-Phase Cells of Fission Yeast
Source: Biomolecules. 2025 Sep 24;15(10):1354. doi: 10.3390/biom15101354 (PMC12564598; doi:10.3390/biom15101354)
Supplement: Supplementary file 1 [file biomolecules-15-01354-s001.zip › Supplementary Dataset S1.xlsx]

## Sheet: S1 DEGs_Glucose_Exponential
### Differential expression analysis in the main figures was performed using a Salmon index with cDNA only.
### Table S5-S8 in this file presents transcriptome-wide expression results obtained using a Salmon index with cDNA+ncRNA.
### Inclusion of ncRNAs may cause minor differences in log2FC values for coding genes, but overall conclusions are unchanged.
CAP-treated vs untreated differentially expressed genes (DEGs) in exponential phase under glucose condition
Gene_id	gene_name	description	log2FoldChange	padj	synonyms
SPAC1F7.07c	fip1	plasma membrane iron transmembrane transporter Fip1	1.87065	2.41533e-19
SPAC1F7.08	fio1	plasma membrane iron transport multicopper oxidase Fio1	2.04107	3.39427e-46
SPAC1F8.03c	str3	plasma membrane heme transmembrane transporter Str3	2.67907	1.07231e-44
SPBC1683.09c	frp1	plasma membrane ferric iron reductase (NADPH) Frp1	1.50977	4.28616e-74
SPBC4F6.09	str1	plasma membrane siderophore-iron transmembrane transporter Str1	1.59712	9.77243e-128
SPBC839.06	cta3	plasma membrane P-type ATPase, potassium exporting Cta3	1.38916	1.88881e-15
SPCC1840.12	opt3	OPT oligopeptide transmembrane transporter family protein Opt3	1.2672	4.45908e-14	SPCC965.02
SPMIT.02	cox1-I1b	mitochondrial DNA binding endonuclease Cox1-I1b (intron-encoded)	1.97173	0.000139042
SPMIT.11	cox2	cytochrome c oxidase subunit 2	3.57836	0.00182197
SPAC869.01	SPAC869.01	hydrolase activity, implicated in cellular detoxification	-1.59132	3.01779e-05
SPAPB1A11.02	SPAPB1A11.02	sterol esterase/lipase implicated in lipid catabolism or detoxification	-1.13686	1.02418e-12

## Sheet: S2 DEGs_Glucose_Stationary
### Differential expression analysis in the main figures was performed using a Salmon index with cDNA only.
### Table S5-S8 in this file presents transcriptome-wide expression results obtained using a Salmon index with cDNA+ncRNA.
### Inclusion of ncRNAs may cause minor differences in log2FC values for coding genes, but overall conclusions are unchanged.
CAP-treated vs untreated differentially expressed genes (DEGs) in stationary phase under glucose condition
Gene_id	gene_name	description	log2FoldChange	padj	synonyms
SPAC1002.20	SPAC1002.20	dubious	1.36371	7.05064e-09
SPAC1039.10	mmf2	mitochondrial matrix protein, YjgF family protein Mmf2, reactive intermediate imine deaminase A homolog	1.5063	3.35232e-24	hpm1,SPAC922.01
SPAC1093.01	ppr5	mitochondrial PPR repeat protein Ppr5	1.44545	5.49703e-111	SPAC12B10.18
SPAC1093.02	pdx3	pyridoxamine 5'-phosphate oxidase Pdx3	1.27038	1.00737e-111
SPAC10F6.06	vip1	RNA-binding protein Vip1	1.2624	1.30537e-218
SPAC110.04c	pss1	heat shock protein Pss1	1.37838	3.47765e-102	ssp1,SPAP14E8.01c
SPAC11D3.13	hsp3104	ThiJ domain protein, glyoxylase III	1.49361	1.18715e-67
SPAC11E3.06	map1	DNA-binding transcription factor, MADS-box Map1	2.56353	2.78509e-108
SPAC12G12.04	mcp60	mitochondrial protein folding chaperone Hsp60/Mcp60	1.53641	4.1967e-166	hsp60
SPAC139.05	ssd2	succinate-semialdehyde dehydrogenase Ssd2	1.9064	7.75719e-49
SPAC1399.01c	SPAC1399.01c	nucleobase transmembrane transporter	1.75327	1.74867e-23
SPAC13A11.03	mcp7	meiosis specific coiled-coil protein Mcp7	1.29129	2.10539e-37	mug32,mnd1
SPAC13F5.04c	vta1	Vps20 associated protein Vta1	1.7754	4.50051e-18	vts1,new6,SPAC13F5.08
SPAC13F5.05	mpd1	thioredoxin family protein Mpd1	1.90012	2.60561e-96
SPAC13F5.07c	hpz2	zf PARP type zinc finger protein Hpz2	1.86161	1.42635e-32
SPAC13G6.04	tim8	Tim8-Tim13 mitochondrial intermembrane space protein transporter complex subunit Tim8	1.22869	2.23594e-15
SPAC13G7.02c	ssa1	Hsp70 family heat shock protein Ssa1	2.80389	4.38638e-163	hsp70
SPAC144.10c	gwt1	pig-W	1.41106	9.10257e-263	mug59
SPAC144.12	rki1	ribose 5-phosphate isomerase Rki1	1.25091	5.26286e-95
SPAC14C4.11	vtc2	vacuolar transporter chaperone (VTC) complex polyphosphate synthetase subunit Vtc2/3	1.42126	5.13707e-226	vtc3
SPAC15A10.03c	rad54	DNA-dependent ATPase Rad54/Rhp54	1.04939	1.78809e-59	rhp54
SPAC15F9.03c	nxt2	nuclear import protein Nxt2	1.19113	1.81231e-81	ntf2,nft2,SPAC1B9.01c
SPAC1687.04	mcb1	MCM binding protein homolog Mcb1	1.14619	2.3573e-38
SPAC17A2.09c	csx1	RNA-binding protein Csx1	1.10731	1.73673e-34
SPAC17A2.11	SPAC17A2.11	Schizosaccharomyces pombe specific protein	1.50168	5.60943e-14
SPAC17C9.16c	mfs1	plasma membrane xenobiotic transmembrane transporter Mfs1	5.12247	0	SPAC9E9.16
SPAC17D4.01	pex7	peroxin-7	1.74712	0	SPAC1834.12
SPAC17G6.12	cul1	cullin 1	1.10228	7.16118e-79	pcu1
SPAC17G6.13	slt1	Schizosaccharomyces specific protein Slt1	1.89867	3.95349e-151
SPAC17G8.13c	mst2	histone acetyltransferase Mst2	1.09142	4.66552e-47
SPAC1805.17	crm1	karyopherin/importin beta family nuclear export signal receptor Crm1	1.55774	8.40497e-157	caf2,SPAC1B2.01,bar1,mts10,caf7
SPAC1805.18	pop6	RNase P and RNase MRP subunit Pop6/Pop7 ortholog	1.07643	1.72771e-15	new2
SPAC1834.03c	hhf1	histone H4 h4.1	1.11212	1.28528e-44	h4.1
SPAC186.08c	ldh1	L-lactate dehydrogenase Ldh1	2.04217	0.00363232
SPAC18G6.09c	edc1	Dcp2-Dcp1 mRNA-decapping complex subunit Edc1	1.41113	1.44562e-74	dbs1
SPAC18G6.11c	rrn3	RNA polymerase I general transcription inititation factor subunit Rrn3	1.25955	1.75298e-116
SPAC1952.09c	ach1	acetyl-CoA hydrolase/succinyl-CoA:3-ketoacid coenzyme A transferase, mitochondrial Ach1	1.1771	5.17123e-66
SPAC1952.15c	rec24	meiotic recombination protein Rec24	1.33902	6.98507e-13	mug6
SPAC19A8.04	erg5	C-22 sterol desaturase (cytochrome P450) Erg5	1.02538	7.06046e-85	cyp61
SPAC19A8.09	yos1	ER to Golgi transport protein Yos1	1.15922	1.47681e-24
SPAC19A8.16	prl65	tudor domain superfamily protein, potential role in central carbon metabolism based on C. neoformans metabolic data, see PF11160	1.72021	3.75783e-36
SPAC19D5.01	pyp2	protein tyrosine phosphatase Pyp2	2.10104	6.99587e-173
SPAC19D5.07	uga1	4-aminobutyrate aminotransferase (GABA transaminase)	1.32889	1.21589e-33
SPAC19E9.03	pas1	cyclin Pas1	1.77004	1.82713e-150	SPAC57A10.01
SPAC19G12.03	cda1	chitin deacetylase Cda1	1.71109	1.21026e-101
SPAC19G12.04	dal1	ureidoglycolate hydrolase	2.38529	1.22929e-89
SPAC19G12.09	SPAC19G12.09	mycotoxin detoxification NADH/NADPH-dependent acetaldehyde reductase	1.54427	7.06146e-181
SPAC19G12.14	its3	1-phosphatidylinositol-4-phosphate 5-kinase Its3	1.23685	4.0276e-93	mss4
SPAC19G12.15c	tpp1	trehalose-6-phosphate phosphatase Tpp1	1.23311	1.88152e-145
SPAC1A6.03c	plb3	lysophospholipase Plb3	1.7886	3.76407e-164
SPAC1A6.04c	plb1	phospholipase B homolog Plb1	1.48525	2.47144e-101
SPAC1A6.06c	meu31	Schizosaccharomyces specific protein Meu31	1.312	6.33653e-11
SPAC1A6.11	SPAC1A6.11	dubious	2.88601	1.69899e-33
SPAC1B3.03c	wis2	cyclophilin family peptidyl-prolyl cis-trans isomerase Wis2	2.59554	0	cyp5
SPAC1D4.11c	lkh1	dual specificity protein kinase Lkh1	1.87404	5.72566e-107	kic1
SPAC1F12.08	cab4	dephospho-CoA kinase	1.40721	1.82333e-41
SPAC1F12.10c	SPAC1F12.10c	NADPH-hemoprotein reductase	1.55165	1.3691e-179	SPAC1F12.10
SPAC1F3.09	mug161	CwfJ family protein, splicing factor Mug161	1.98115	8.30138e-161
SPAC1F5.09c	shk2	PAK-related kinase Shk2	1.58078	2.52131e-52	pak2
SPAC1F7.07c	fip1	plasma membrane iron transmembrane transporter Fip1	1.14845	3.7627e-06
SPAC1F7.08	fio1	plasma membrane iron transport multicopper oxidase Fio1	1.5705	7.32054e-19
SPAC1F7.09c	dal2	allantoicase Dal2	3.49161	0	ala1
SPAC1F7.10	SPAC1F7.10	hydantoin racemase family	4.55811	0
SPAC1F7.12	yak3	aldose reductase ARK13 family YakC, implicated in cellular detoxification from family members	3.52658	0	yakC,SPAC21E11.01
SPAC1F8.01	ght3	plasma membrane gluconate:proton symporter Ght3	2.58347	7.44393e-121
SPAC1F8.02c	shu1	cell-surface heme acquisition protein Shu1	3.33549	7.78935e-06
SPAC1F8.05	isp3	spore wall structural constituent Isp3	1.31836	2.21762e-22	meu4,p23,23K
SPAC1F8.07c	pdc101	pyruvate decarboxylase	1.24201	3.0615e-95
SPAC1F8.08	SPAC1F8.08	Schizosaccharomyces pombe specific protein	1.2508	4.94139e-57
SPAC20H4.08	whi2	G-patch RNA-binding protein, involved in splicing	1.25223	3.33656e-54
SPAC212.06c	SPAC212.06c	DNA helicase in rearranged telomeric region, truncated	1.33435	0.00323225
SPAC212.08c	SPAC212.08c	S. pombe specific GPI anchored protein family 1	2.73139	7.90555e-06
SPAC227.14	yfh7	uridine kinase Yfh7	1.79686	4.3665e-265
SPAC22A12.15c	bip1	ER heat shock protein BiP	2.13912	7.89769e-211	bip
SPAC22F8.04	pet1	Golgi phosphoenolpyruvate transmembrane transporter Pet1	1.12227	6.67753e-71
SPAC22G7.07c	ime4	mRNA (N6-adenosine)-methyltransferase Ime4	1.1045	1.37283e-60
SPAC22H12.02	tfg3	TFIID, TFIIF, Ino80, SWI/SNF, and NuA4 complex YEATS family subunit Tfg3	1.08936	4.36793e-85	taf14
SPAC23C11.07	SPAC23C11.07	Schizosaccharomyces pombe specific protein	1.4719	0.00238038
SPAC23D3.12	pho842	plasma membrane inorganic phosphate transmembrane transporter Pho842	1.8138	1.23056e-109
SPAC23E2.01	fep1	DNA-binding transcription factor, zf-GATA type, iron-sensing Fep1	1.22625	3.26359e-47	gaf2
SPAC23E2.03c	sms1	pheromone-MAPK scaffold Sms1	1.37347	6.34859e-50	ste7
SPAC23G3.11	rpn6	19S proteasome regulatory subunit Rpn6	1.16536	2.86119e-124
SPAC23H3.15c	ddr48	DNA damage-responsive protein Ddr48	1.53567	2.90681e-103	SPAC25H1.01c
SPAC24B11.05	SPAC24B11.05	pyrimidine 5'-nucleotidase	1.36088	3.12995e-51
SPAC24B11.14	SPAC24B11.14	Schizosaccharomyces pombe specific protein	1.97086	0.0118395	SPAC806.10
SPAC24C9.11	sgd1	ribosome small subunit biogenesis protein Sgd1	1.04765	9.36855e-36
SPAC24C9.13c	mrp10	mitochondrial ribosomal protein subunit S37	1.15225	4.76557e-48
SPAC24H6.10c	aro4	phospho-2-dehydro-3-deoxyheptonate aldolase Aro4	1.1395	7.63279e-205	aro3
SPAC24H6.12c	uba3	NEDD8 activating enzyme E1-type Uba3	1.17556	3.27664e-53
SPAC25B8.10	SPAC25B8.10	trans-aconitate 3-methyltransferase	1.43312	1.30272e-132
SPAC25B8.14	mal2	CENP-O ortholog Mal2	1.05989	2.29637e-22
SPAC25H1.08c	sqt1	ribosome assembly protein Sqt1	1.39428	7.42544e-143
SPAC26F1.04c	etr1	enoyl-[acyl-carrier protein] reductase	1.89084	7.81688e-183
SPAC26F1.06	gpm1	monomeric 2,3-bisphosphoglycerate (BPG)-dependent phosphoglycerate mutase (PGAM), Gpm1	1.1712	5.26286e-95
SPAC26F1.07	SPAC26F1.07	aldose reductase (NADPH)	1.68576	0
SPAC26H5.09c	SPAC26H5.09c	gfo/idh/mocA family NAD(P)H oxidoreductase family, implicated in transcription	1.25125	8.71674e-71
SPAC27D7.09c	SPAC27D7.09c	But2 family protein, similar to cell surface molecules	3.33348	0	SPAC27D7.10c
SPAC27F1.02c	cdc8	tropomyosin	1.14367	5.07608e-162	fus4
SPAC29A4.12c	mug108	Schizosaccharomyces specific protein Mug108	1.02649	9.41567e-58
SPAC29B12.14c	SPAC29B12.14c	plasma membrane purine transmembrane transporter	3.34013	0
SPAC2C4.04c	aim29	Zpr1 co-chaperone for EF-1 alpha folding	2.46805	1.66567e-208	ceo4
SPAC2C4.05	cor1	cornichon family protein	1.42146	3.29514e-105
SPAC2E1P3.01	SPAC2E1P3.01	dehydrogenase	1.29212	6.48667e-123
SPAC2F3.05c	SPAC2F3.05c	xylose and arabinose reductase	1.05082	1.91559e-36
SPAC2F3.07c	SPAC2F3.07c	dubious	2.45436	0.0440385
SPAC2F7.11	nrd1	RNA-binding protein Nrd1	1.92941	3.07071e-61	msa2
SPAC30D11.10	rad52	DNA recombination mediator Rad52 (previously Rad22)	1.45948	4.84901e-95	rad22A,rad22
SPAC31A2.06	atp25	mitochondrial poly(A) RNA polymerase Atp25	1.32669	1.71323e-155
SPAC31G5.01	sap49	U2 snRNP-associated RNA-binding protein Sap49	1.80469	2.32285e-241	SF3b49,SPAPB1A11.05
SPAC31G5.09c	spk1	MAP kinase Spk1	1.43114	1.33854e-58
SPAC31G5.10	eta2	RNA polymerase I termination factor, Myb family Eta2	2.04274	7.10962e-42
SPAC323.03c	pex8	peroxisomal importomer complex subunit Pex8	1.07876	1.0013e-24
SPAC323.04	SPAC323.04	mitochondrial ATPase	1.23619	6.20928e-126
SPAC328.03	tps1	alpha,alpha-trehalose-phosphate synthase [UDP-forming]	1.14209	2.51734e-105
SPAC343.12	rds1	ferritin related conserved fungal protein	1.90199	3.0285e-76
SPAC343.21	SPAC343.21	dubious	1.47605	4.16448e-37
SPAC3A11.03	efm3	translation elongation factor EF2 methyltransferase Efm3	1.72544	9.55852e-66
SPAC3A11.09	sod22	plasma membrane sodium ion/proton antiporter Sod22	2.60654	0
SPAC3A11.13	pfd6	prefoldin subunit Pfd6	1.11118	1.36762e-41	SPAC3H5.02,yke2,gim1
SPAC3A12.12	atp11	mitochondrial F1-FO ATP synthase chaperone Atp11	1.31322	2.70396e-72
SPAC3C7.03c	rad55	DNA recombination mediator, RecA family ATPase Rad55/Rhp55	1.49157	9.70285e-67	rhp55
SPAC3C7.11c	cnx1	calnexin Cnx1	1.1696	6.24267e-74	cal1
SPAC3C7.13c	SPAC3C7.13c	glucose-6-phosphate 1-dehydrogenase	1.00583	2.3284e-40
SPAC3C7.14c	obr1	NAD(P)H dehydrogenase (quinone)	2.05587	1.37645e-35	apt1,uhp1,p25
SPAC3F10.19	spd2	ribonucleotide reductase (RNR) inhibitor family	1.27644	2.57992e-204
SPAC3H1.06c	SPAC3H1.06c	plasma membrane basic amino acid transmembrane transporter	1.3942	1.15622e-66
SPAC458.06	atg1803	autophagy associated WD repeat protein Atg18c	1.17004	3.29093e-30	atg18c,atg18
SPAC4F10.13c	mpd2	GYF domain protein	1.12441	4.84691e-115
SPAC4F10.14c	btf3	nascent polypeptide-associated complex beta subunit	1.13922	8.12903e-152	egd1,btt1,nac2
SPAC4F10.15c	wsp1	WASp homolog	1.20088	2.3327e-81
SPAC4F10.20	grx1	glutaredoxin Grx1	1.65416	4.20356e-124	TTase1
SPAC4F8.07c	hxk2	hexokinase 2	1.89438	0
SPAC4F8.08	mug114	Schizosaccharomyces pombe specific protein Mug114	1.04463	3.53761e-05
SPAC4G8.03c	puf5	cytoplasmic pumilio family RNA-binding protein Puf5	1.70821	4.37425e-73
SPAC4G9.11c	cmb1	mitochondrial transcription factor A, and genome packaging protein (TFAM ortholog)	1.28422	5.12389e-157
SPAC4G9.12	idn1	gluconokinase	1.53974	7.83348e-122
SPAC4H3.08	fox2	3-hydroxyacyl-CoA dehydrogenase, Fox2	1.23402	8.54451e-23
SPAC4H3.17	SPAC4H3.17	dubious	2.12085	0.00218391
SPAC513.02	SPAC513.02	phosphoglycerate mutase/6-phosphofructo-2-kinase family	1.00982	6.42589e-18
SPAC513.04	SPAC513.04	Schizosaccharomyces pombe specific protein, implicated in mating	2.97332	0.0397827
SPAC513.06c	dhd1	D-xylose 1-dehydrogenase (NADP+)	1.84412	5.17335e-150
SPAC513.07	SPAC513.07	flavonol reductase/cinnamoyl-CoA reductase family	1.69461	1.12539e-157
SPAC521.03	SPAC521.03	short chain dehydrogenase, human DHRS7 family	1.50703	2.65878e-132
SPAC56E4.02c	alg13	N-acetylglucosaminyldiphosphodolichol N-acetylglucosaminyltransferase Alg13	1.07061	1.82859e-25
SPAC56E4.05	snd2	SRP-independent ER targeting protein Snd2	1.53006	4.06901e-138	mug69
SPAC56F8.13	SPAC56F8.13	dubious	1.7101	6.82608e-82
SPAC56F8.14c	mug115	Schizosaccharomyces pombe specific protein Mug115	2.16382	0
SPAC56F8.15	SPAC56F8.15	Schizosaccharomyces pombe specific protein	2.86544	3.88602e-127
SPAC56F8.16	esc1	DNA-binding transcription factor, sexual differentiation inducing Esc1	1.45364	4.20677e-81
SPAC57A10.09c	nhp6	HMG-box non-histone chromatin protein	1.28041	4.89348e-118
SPAC57A7.05	SPAC57A7.05	transmembrane protein, implicated in transmembrane transport or endocytosis	1.42596	2.75599e-79
SPAC57A7.15c	pex22	peroxisomal membrane E2 ubiquitin-conjugating activity activator Pex22	1.61942	1.00498e-86
SPAC589.06c	snd302	SRP-independent ER targeting protein Snd3b	1.14993	2.16885e-152
SPAC5D6.09c	mug86	plasma membrane acetate transmembrane transporter	1.63802	2.54945e-39
SPAC5H10.02c	hsp3102	glyoxylase III Hsp3102	1.88898	7.7347e-103
SPAC5H10.05c	SPAC5H10.05c	FAD binding oxidoreductase, implicated in cellular detoxification	1.12266	1.80743e-73
SPAC637.03	SPAC637.03	DUF1774 family multi-spanning conserved fungal membrane protein	1.32005	4.91494e-108
SPAC644.05c	dut1	deoxyuridine 5'-triphosphate nucleotidohydrolase	1.08933	2.2039e-08
SPAC6C3.02c	mix17	mitochondrial CHCH domain protein Mix17	1.45096	7.54079e-221
SPAC750.02c	SPAC750.02c	transmembrane transporter	4.20576	4.38685e-05
SPAC750.07c	SPAC750.07c	Schizosaccharomyces pombe specific protein, GPI anchored	2.70014	0.000134483
SPAC7D4.07c	trx1	cytosolic thioredoxin Trx1	1.16424	1.99637e-69
SPAC806.11	SPAC806.11	dubious	1.02939	1.29573e-35
SPAC824.07	glo2	glyoxalase II	1.05136	3.43915e-94
SPAC8C9.03	cgs1	cAMP-dependent protein kinase regulatory subunit Cgs1	2.4021	0	rak1
SPAC8C9.04	SPAC8C9.04	Schizosaccharomyces specific disordered protein	1.20202	2.17365e-99
SPAC8C9.16c	oxr1	V-type ATPase inhibitor and disassembly protein in response to oxidative stress Oxr1	1.3994	8.93861e-105	mug63
SPAC8E11.02c	rad24	14-3-3 protein Rad24	1.04349	3.87407e-116	sam4,sam3,anr5
SPAC8E11.03c	dmc1	RecA family ATPase Dmc1	1.93624	8.53047e-05	dmp1
SPAC8F11.10c	pvg1	Golgi pyruvyltransferase Pvg1	1.45922	1.01063e-98	SPACUNK4.18
SPAC9.13c	cwf16	splicing factor Cwf16	1.18203	5.25722e-60	SPAPJ735.01c
SPAC926.04c	hsp90	Hsp90 chaperone	2.84102	3.63931e-289	swo1,git10
SPAC977.02	ftm2	sub-telomeric 5Tm protein family Ftm2	3.30518	4.11754e-125
SPAC977.03	SPAC977.03	methyltransferase	5.33471	0.00061911
SPAC977.04	SPAC977.04	truncated C terminal region of membrane transporter	1.61986	1.08517e-27
SPAC977.14c	SPAC977.14c	NADP-dependent aldo/keto reductase, unknown biological role, implicated in cellular detoxification	1.68894	2.92855e-122
SPAC977.18	SPAC977.18	conserved fungal protein, UPF0768 family	3.00414	1.75464e-114
SPAC9E9.02	SPAC9E9.02	dubious	2.21978	2.89855e-33
SPAC9E9.09c	atd1	aldehyde dehydrogenase	1.28844	3.06674e-72
SPAC9E9.11	plr1	pyridoxal reductase Plr1	2.24318	3.50776e-252	plr
SPAC9E9.13	wos2	p23 homolog, Hsp90 co-chaperone Wos2	1.36793	2.69549e-132
SPACUNK4.10	gor1	glyoxylate reductase	1.57904	2.21899e-207
SPACUNK4.15	SPACUNK4.15	2',3'-cyclic-nucleotide 3'-phosphodiesterase	2.06558	5.54189e-118
SPACUNK4.16c	tps3	alpha,alpha-trehalose-phosphate synthase	1.16165	4.63845e-69
SPAP27G11.09c	rib1	GTP cyclohydrolase Rib1	1.09873	1.02676e-105
SPAP27G11.16	SPAP27G11.16	dubious, TSS is downstream of MET, relates to 5'UTR of adjacent gene	1.40168	9.90417e-35
SPAP8A3.04c	hsp9	plasma membrane heat shock protein Hsp9	2.04914	7.58012e-288	scf1
SPAPB15E9.01c	pfl2	cell surface glycoprotein, flocculin Pfl2	1.95234	1.36773e-123	SPAPB18E9.06c
SPAPB15E9.02c	SPAPB15E9.02c	dubious	1.56345	6.11028e-22
SPAPB17E12.05	rpl3703	60S ribosomal protein L37	1.24703	8.58724e-103	rpl37
SPAPB18E9.05c	SPAPB18E9.05c	dubious	2.14121	7.71009e-239
SPAPB1A10.05	SPAPB1A10.05	Schizosaccharomyces specific protein	1.61171	4.34931e-67
SPAPB1A10.09	ase1	antiparallel microtubule cross-linking factor Ase1	1.16891	3.02491e-76
SPAPB1E7.09	ogm2	ER membrane protein O-mannosyltransferase Ogm2	1.18472	2.51261e-112	oma2
SPAPB24D3.07c	SPAPB24D3.07c	glycosyl hydrolase (predicted by Pfam-N)	1.76807	2.53359e-243
SPAPB24D3.08c	SPAPB24D3.08c	NADP-dependent oxidoreductase, implicated in cellular detoxification	1.35644	4.13993e-119
SPAPB24D3.10c	agl1	maltose alpha-glucosidase Agl1	2.65706	2.38697e-211	agl
SPAPJ695.01c	SPAPJ695.01c	S. pombe specific UPF0321 family protein 3	1.43094	0.0111789
SPAPJ695.02	SPAPJ695.02	Schizosaccharomyces pombe specific protein	1.22841	1.06099e-10
SPBC106.02c	srx1	sulfiredoxin	1.07476	1.08839e-13
SPBC1105.13c	SPBC1105.13c	Schizosaccharomyces pombe specific protein	1.31792	3.48037e-44
SPBC119.03	cmt1	O-methyltransferase, human COMT catechol homolog 1	2.20666	0
SPBC119.08	pmk1	MAP kinase Pmk1	1.17378	2.34072e-104	spm1
SPBC1198.04c	zas1	transcription regulator Zas1 OR transcription regulator Zas1	1.12388	9.46733e-38	zas1A
SPBC1198.05	guk1	guanylate kinase Guk1	1.26396	1.69301e-192
SPBC1198.08	dug1	dipeptidase Dug1	1.17527	1.08381e-140	ppp58
SPBC11C11.06c	SPBC11C11.06c	mitochondrial outer membrane receptor for cytosolic ribosomes	1.56211	6.9301e-114
SPBC12C2.11	gfa1	glutamine-fructose-6-phosphate transaminase Gfa1	1.03592	5.11453e-108	SPBC21D10.02
SPBC1347.11	sro1	stress responsive orphan 1	1.96844	4.3751e-211
SPBC1348.03	ftm6	sub-telomeric 5Tm protein family Ftm6	2.48271	1.08052e-07
SPBC1348.05	SPBC1348.05	transmembrane transporter	1.62662	0.00055543
SPBC1348.06c	SPBC1348.06c	Velum formation protein 1-like conserved fungal family	1.58572	0.0030825
SPBC1348.08c	SPBC1348.08c	cell surface glycoprotein, adhesion molecule	2.46407	0.00159615
SPBC1348.12	SPBC1348.12	DNA-binding transcription factor	1.60275	1.69186e-45	SPAC1348.12
SPBC13A2.03	bbl1	ER phosphatidate cytidylyltransferase Bbl1	1.00807	1.9375e-40	cds1
SPBC14F5.04c	pgk1	phosphoglycerate kinase Pgk1	2.18772	0
SPBC1539.06	acb1	fatty-acyl-CoA binding protein Acb1	1.14019	4.65938e-87
SPBC15D4.11c	SPBC15D4.11c	mitochondrial Mam33 family protein	1.16294	2.91495e-41
SPBC1604.21c	uba1	ubiquitin activating enzyme E1 Uba1	1.47329	1.79414e-217	ptr3,SPBC211.09
SPBC1677.02	dpm3	dolichol-phosphate mannosyltransferase subunit 3	1.42575	5.31386e-68
SPBC1683.04	ghf3	glycosyl hydrolase family 3, Ghf3	1.13977	7.44126e-58
SPBC1683.08	ght4	plasma membrane hexose:proton symporter, unknown specificity Ght4	1.05816	2.55991e-46
SPBC1685.02c	rps1202	40S ribosomal protein S12	1.50115	0	rps12-2
SPBC1685.13	fhn1	eisosome assembly protein Fhn1	1.07018	1.85496e-54
SPBC1685.17	SPBC1685.17	Schizosaccharomyces pombe specific protein	2.42937	1.97224e-272
SPBC16C6.02c	vps1302	intermembrane lipid transfer protein, chorein family Vps1302	1.19085	3.85491e-75	vps13b
SPBC16D10.08c	hsp104	heat shock protein, disaggregase Hsp104	2.46154	2.15974e-103
SPBC16E9.16c	lsd90	Lsd90 protein	1.81826	6.68335e-149
SPBC16E9.20	SPBC16E9.20	dubious	1.27848	5.37106e-11
SPBC16H5.04	snd301	SRP-independent ER targeting protein Snd3a	1.3635	2.17625e-206
SPBC1711.08	aha1	chaperone activator Aha1	1.66031	1.27533e-190
SPBC1711.18	tam9	mitochondrial ribosomal protein subunit L31	1.04503	5.78098e-43	mrpl36
SPBC1734.11	mas5	Hsp40 family DNAJ domain protein Mas5	1.14321	6.55872e-74
SPBC1773.05c	tms1	xylitol dehydrogenase	2.37899	1.51015e-80	xdh1
SPBC1773.06c	adh8	zinc binding alcohol dehydrogenase family, unknown pathway	1.67226	1.00767e-88
SPBC1778.04	spo6	Spo4-Spo6 kinase complex regulatory subunit Spo6	1.23572	0.00502517
SPBC17A3.05c	SPBC17A3.05c	DNAJ/DUF1977, human DNAJB12 homolog, Hsp70 co-chaperone	1.54035	1.47488e-194
SPBC17F3.01c	rga5	RhoGAP Rga5	1.52022	1.01968e-97	SPBC557.01
SPBC1815.01	eno101	enolase	1.08265	1.40287e-48	eno1
SPBC18A7.01	xpa1	X-Pro dipeptidase	1.01487	4.91267e-68	SPBC4F6.19c,ppp52
SPBC18E5.10	SPBC18E5.10	mitochondrial iron-sulfur cluster protein, implicated in respiratory complex assembly	1.06363	1.33095e-33
SPBC18H10.19	vps38	phophatidylinositol 3-kinase complex subunit Vps38	1.28636	6.9712e-92
SPBC19C2.07	fba1	fructose-bisphosphate aldolase Fba1	1.08202	4.14523e-56
SPBC19C7.04c	gsr1	1,3-beta-glucan synthesis regulator, Gsr1	2.10846	2.54744e-185
SPBC19G7.02	abz2	4-amino-4-deoxychorismate lyase Abz2	1.06436	8.74324e-28
SPBC19G7.05c	bgs1	primary septum and spore wall linear 1,3-beta-glucan synthase catalytic subunit Bgs1	1.07241	4.21836e-57	cps1,drc1,swl1
SPBC19G7.06	mbx1	DNA-binding transcription factor, MADS-box Mbx1	1.01054	1.26124e-33
SPBC19G7.19	tom5	mitochondrial TOM complex subunit Tom5	1.2086	3.6252e-45
SPBC1D7.03	clg1	cyclin-like protein involved in autophagy Clg1	1.40116	8.58245e-164	mug80,SPBC1D7.03c
SPBC1D7.04	mlo3	RNA-binding protein Mlo3	1.49132	7.51929e-269	SPBC1D7.04c
SPBC1E8.05	knh4	conserved fungal cell surface protein, Kre9/Knh1 family, Knh4	1.09414	2.22245e-92	gaz2
SPBC215.05	gpd1	glycerol-3-phosphate dehydrogenase Gpd1	1.15123	1.27008e-80
SPBC215.11c	SPBC215.11c	aldo/keto reductase, unknown biological role	1.26336	3.7614e-111
SPBC21B10.02	SPBC21B10.02	conserved fungal protein, possible RNA binding, possible nuclease inhibitor, low similarity to ribosomal protein L3	1.32551	1.42215e-59
SPBC21B10.04c	vtc1	vacuolar transporter chaperone (VTC) complex, GTPase regulator subunit Vtc1	1.44878	4.91451e-151	nrf1
SPBC21B10.08c	SPBC21B10.08c	antibiotic biosynthesis monooxygenase-like domain	1.06588	4.6918e-103
SPBC21B10.15	SPBC21B10.15	Schizosaccharomyces specific microprotein	1.27168	9.10879e-95
SPBC21C3.16c	spt4	DSIF transcription elongation factor complex subunit Spt4	1.25167	3.10364e-44
SPBC21C3.19	rtc3	SBDS family protein Rtc3	2.14403	1.07824e-233
SPBC23G7.04c	nif1	SEL1/TPR repeat protein, protein kinase inhibitor Nif1	1.01307	5.90237e-19
SPBC23G7.16	ctr6	vacuolar copper exporter Ctr6	1.09348	3.55641e-68
SPBC25H2.16c	gga22	Golgi localized Arf binding gamma-adaptin ortholog Gga22	1.14055	2.09373e-92
SPBC26H8.11c	the4	acyl-coenzyme A thioesterase The4	1.30296	2.45731e-123
SPBC28F2.03	ppi1	cyclophilin family peptidyl-prolyl cis-trans isomerase Cyp2	1.64147	0	cyp2
SPBC29A10.08	gas2	cell wall 1,3-beta-glucanosyltransferase Gas2	2.03847	0
SPBC29A10.09c	tri1	triman, ribonuclease involved in priRNA formation Tri1	1.42081	1.7211e-29
SPBC2F12.14c	gua1	IMP dehydrogenase Gua1	3.00201	0	cin1
SPBC2G5.01	SPBC2G5.01	ER membrane chaperone for multipass membrane proteins, PAT complex subunit, and TMCO1 translocon subunit (human CCDC47 ortholog)	1.16853	1.25537e-180
SPBC2G5.05	tkt1	transketolase Tkt1	1.36402	2.03669e-138
SPBC30D10.14	SPBC30D10.14	dienelactone hydrolase family	1.17231	3.88526e-92
SPBC32F12.03c	gpx1	H2O2 scavenger glutathione peroxidase Gpx1	1.19533	2.064e-150
SPBC32F12.11	tdh1	glyceraldehyde-3-phosphate dehydrogenase Tdh1	1.61784	3.60944e-265	gpd1
SPBC32H8.15	SPBC32H8.15	dubious	5.18315	4.78556e-05
SPBC337.07c	ecm14	pseudopeptidase Ecm14	1.04307	8.20552e-114	ppp28
SPBC337.09	erg28	ER membrane adaptor Erg28 protein	1.27812	1.07363e-58
SPBC337.16	cho1	phosphatidyl-N-dimethylethanolamine N-methyltransferase	1.32389	6.31745e-93
SPBC354.02c	sec61	Sec61 translocon alpha subunit Sec61	1.10644	1.13241e-71
SPBC354.08c	rsn1	plasma membrane calcium ion transmembrane transporter	1.24867	5.70284e-20
SPBC359.02	alr2	alanine racemase Alr2	1.52217	1.16234e-06
SPBC359.03c	aat1	plasma membrane amino acid transmembrane transporter Aat1	1.4715	1.16559e-28
SPBC359.04c	pfl7	cell surface glycoprotein, flocculin Pfl7, DIPSY family	1.18319	6.28043e-14
SPBC359.06	mug14	adducin, involved in actin cytoskeleton organization	1.80389	1.17229e-51
SPBC36.02c	SPBC36.02c	spermidine family transmembrane transporter	1.67601	6.65587e-90
SPBC365.12c	ish1	nuclear envelope Ish domain protein Ish1	1.00376	3.78903e-55
SPBC36B7.02	svf2	ER to Golgi ceramide transport protein, lipocalin superfamily Svf2	2.81532	3.45903e-198
SPBC3B8.08	SPBC3B8.08	Sjogren's syndrome/scleroderma autoantigen 1 family, implicated in mitotic cell cycle process	1.63991	8.98006e-87
SPBC3B9.01	fes1	Hsp70 nucleotide exchange factor Fes1	2.04505	3.5938e-71
SPBC3E7.02c	hsp16	heat shock protein Hsp16	1.67027	2.55515e-114
SPBC3E7.04c	ric8	synembryn family GEF, Ric8	1.01185	2.46728e-43
SPBC3F6.03	trr1	thioredoxin reductase Trr1	1.53454	7.18722e-157	caf4,trxR
SPBC3H7.05c	SPBC3H7.05c	mitochondrial Membrane Bound O-Acyl Transferase (MBOAT) family	1.66975	1.62786e-139
SPBC3H7.06c	pof9	F-box protein Pof9	1.37317	1.83764e-79
SPBC4.07c	rpt2	19S proteasome base subcomplex ATPase subunit Rpt2	1.09688	2.19273e-173	mts2
SPBC405.04c	ypt7	GTPase Ypt7	1.17738	1.6373e-89
SPBC428.12c	SPBC428.12c	splicing factor, RNA-binding	1.4811	2.70211e-89
SPBC428.18	cdt1	DNA replication licensing factor Cdt1	1.74617	2.40605e-07
SPBC4B4.10c	atg5	autophagy associated protein Atg5	1.08351	1.98417e-49	mug77
SPBC4F6.09	str1	plasma membrane siderophore-iron transmembrane transporter Str1	1.52129	8.00323e-47
SPBC4F6.17c	hsp78	mitochondrial heat shock protein Hsp78	1.57125	1.23722e-80
SPBC530.07c	SPBC530.07c	TENA/THI family protein, domain found in context with a broad range of enzymes	1.39777	1.17358e-67
SPBC56F2.06	mug147	Schizosaccharomyces specific protein Mug147	1.47854	8.06771e-148
SPBC56F2.08c	puf1	pumilio family RNA-binding protein Puf1	1.1188	3.02334e-54
SPBC577.02	rpl3801	60S ribosomal protein L38	1.05874	1.69415e-45	rpl38-1
SPBC609.01	SPBC609.01	cytoplasmic P body 3'-5'-exoribonuclease, Dis3L2-related	1.28821	1.90449e-43
SPBC609.04	caf5	plasma membrane spermine family transmembrane transporter Caf5	2.56254	2.77402e-191
SPBC646.13	sds23	serine/threonine protein phosphatase PP2A inhibitor Sds23/Moc1	1.00788	9.54092e-100	psp1,moc1
SPBC651.03c	gyp10	RabGAP Gyp10	1.34221	1.47565e-59
SPBC660.05	wwm3	WW domain containing conserved fungal protein Wwm3	1.74703	4.93477e-33	wwm1
SPBC660.08	atg38	PtdIns3K complex subunit Atg38	1.04399	2.70668e-101
SPBC660.11	tcg1	single-stranded telomeric binding protein Tcg1	1.36345	0	mug187
SPBC660.16	gnd1	phosphogluconate dehydrogenase, decarboxylating	2.14788	4.14568e-285
SPBC685.08	SPBC685.08	Schizosaccharomyces specific protein	1.5686	6.35613e-45
SPBC713.11c	pmp3	plasma membrane proteolipid Pmp3	2.22364	5.16098e-267
SPBC725.03	SPBC725.03	pyridoxamine 5'-phosphate oxidase	1.47988	1.28526e-146
SPBC725.10	tsp0	mitochondrial outer membrane protein, TspO	1.28697	1.21193e-121	SpTSPO
SPBC800.11	SPBC800.11	inosine-uridine preferring nucleoside hydrolase	1.1398	3.38692e-08
SPBC83.11	pet2	Golgi phosphoenolpyruvate transmembrane transporter Pet2	2.09118	7.35859e-233
SPBC83.15	wdr74	ribosome assembly factor, WD repeat protein Nsa1/Wdr74	1.01084	9.33873e-34	nsa1
SPBC83.17	mbf1	multiprotein bridging factor Mbf1	1.24532	1.51003e-150
SPBC83.19c	SPBC83.19c	Schizosaccharomyces pombe specific protein	3.12572	8.26271e-07
SPBC839.06	cta3	plasma membrane P-type ATPase, potassium exporting Cta3	1.28005	1.34469e-13
SPBC887.04c	lub1	WD repeat protein Lub1	1.17539	1.00073e-107
SPBC887.19	rft1	ER membrane protein required for translocation of Man5GlcNac2-PP-Dol from the cytoplasmic side to the lumenal side of the ER Rft1	1.32611	1.0175e-103
SPBC8D2.09c	msl1	U2 snRNP-associated protein Msl1	1.38245	5.05081e-20
SPBC8E4.12c	ecl3	TORC1 inhibitor, Ecl3	1.54814	2.53436e-08
SPBC947.01	knk1	microtubule severing ATPase kink, Knk1	1.30654	3.90484e-132	alf1
SPBC947.03c	naa38	NatC N-acetyltransferase non-catalytic Sm-like domain subunit Naa38	1.26445	7.35763e-121	mak31
SPBC947.08c	hip4	histone H3.3-H4 chaperone, HIR complex subunit Hip4	1.17725	1.20601e-68	hpc2
SPBC947.13	rba50	RNA polymerase II associated protein	1.82705	8.37184e-83
SPBC947.14c	cbp6	mitochondrial respiratory chain complex III assembly protein Cbp6	1.05668	1.87521e-68
SPBC9B6.09c	mdl1	mitochondrial peptide-transporting ATPase	1.38645	8.57763e-160
SPBC9B6.10	cdc37	Hsp90 co-chaperone Cdc37	1.80515	1.39835e-296
SPBP23A10.12	frg1	mRNA splicing factor, FRG1 family, Frg1	1.13221	1.40523e-98
SPBP26C9.03c	fet4	plasma membrane iron/zinc ion transmembrane transporter	1.4501	8.05292e-24
SPBP4G3.03	fub2	PI31 proteasome regulator Fub2	1.50552	3.87135e-17
SPBP8B7.17c	thi20	phosphomethylpyrimidine kinase Thi20	1.1294	4.92002e-59
SPBP8B7.25	cyp4	cyclophilin family peptidyl-prolyl cis-trans isomerase Cyp4	1.06431	2.83446e-54
SPBP8B7.32	SPBP8B7.32	dubious	1.16924	3.29317e-84
SPBPB21E7.01c	eno102	enolase	1.93707	2.83741e-79	eno1,SPBPB8B6.07c
SPBPB21E7.04c	cmt2	O-methyltransferase, human COMT catechol homolog 2	2.70747	5.35751e-265
SPBPB21E7.07	aes1	phenazine biosynthesis PhzF protein family	1.59264	2.12268e-58	SPAPB21E7.07
SPBPB21E7.10	SPBPB21E7.10	Schizosaccharomyces specific protein	1.7852	7.64091e-89
SPBPB2B2.01	nrg1	plasma membrane amino acid transmembrane transporter Nrg1	1.20047	1.70891e-08	nrt1
SPBPB2B2.05	SPBPB2B2.05	class I glutamine amidotransferase family protein	1.88567	2.37964e-32
SPBPB2B2.06c	efn1	extracellular 5'-nucleotidase, human NT5E family Efn1	3.73675	8.11671e-48
SPBPB2B2.18	SPBPB2B2.18	conserved fungal protein, UPF0768 family	2.66702	2.03725e-119
SPBPB7E8.01	SPBPB7E8.01	Schizosaccharomyces specific protein, predicted GPI anchor, possible peptidase	1.55702	4.477e-125
SPBPB7E8.02	SPBPB7E8.02	PSP1 family protein	1.5942	6.26698e-74
SPBPB8B6.02c	SPBPB8B6.02c	plasma membrane urea transmembrane transporter	2.01412	0.000127184
SPBPB8B6.03	fah1	fatty acid amide hydrolase Fah1	1.90638	0.0057024
SPBPB8B6.04c	grt1	DNA-binding transcription factor Grt1	2.18731	4.5093e-19	SPAPB8B6.04c
SPCC1020.06c	tal1	transaldolase Tal1	1.62153	2.44319e-263
SPCC1020.07	SPCC1020.07	pseudouridine-5'-phosphatase	1.40317	4.5747e-63
SPCC11E10.07c	gcn3	translation initiation factor eIF2B alpha subunit Gcn3	1.01622	4.06959e-102	tif221
SPCC1223.03c	gut2	glycerol-3-phosphate dehydrogenase Gut2	1.76419	1.4114e-38
SPCC1223.09	uro1	uricase Uro1	2.09873	5.50158e-40
SPCC1223.10c	eaf1	RNA polymerase II transcription elongation factor Eaf1	1.00748	8.47493e-45
SPCC1235.01	SPCC1235.01	cell surface glycoprotein	1.63151	2.81889e-206	SPCC320.02c
SPCC1235.12c	mug146	Schizosaccharomyces specific protein Mug46	1.33363	0.000128206
SPCC1235.13	ght6	plasma membrane glucose/fructose:proton symporter Ght6	2.16144	3.89507e-30	meu12
SPCC1235.14	ght5	plasma membrane high-affinity glucose/fructose:proton symporter Ght5	2.0843	1.80437e-189
SPCC1235.17	SPCC1235.17	dubious	1.03662	4.42222e-24
SPCC1235.18	SPCC1235.18	dubious	1.03692	0.000225399
SPCC1322.03	trp1322	plasma membrane TRP-like calcium ion channel Trp1322	1.36259	1.05104e-40
SPCC1322.07c	mug150	Schizosaccharomyces pombe specific protein, GPI anchored, Mug150	1.88123	2.64193e-48
SPCC1322.10	knh2	conserved fungal cell surface protein, Kre9/Knh1 family, Knh2	1.19011	5.12475e-33	pwp1
SPCC1393.08	fil1	DNA-binding transcription factor, zf-GATA-type, amino acid sensing, Fil1	1.56938	2.62453e-126
SPCC1393.10	ctr4	plasma membrane copper transporter complex subunit Ctr4	1.1671	1.28416e-65
SPCC1393.13	duf89	cobalt/nickel-dependent phosphatase Duf89	1.52321	5.13501e-108	prl64
SPCC13B11.01	adh1	alcohol dehydrogenase Adh1	1.03517	8.84595e-39	adh
SPCC1442.07c	wss2	ubiquitin/metalloprotease fusion protein Udp7	1.7653	5.50648e-186	udp7
SPCC1442.16c	zta1	NADPH quinone oxidoreductase/ARE-binding protein	1.04971	5.67341e-58	SPCC285.01c
SPCC14G10.01	cab5	dephospho-CoA kinase	1.00298	1.83162e-47	SPCC18B5.12
SPCC162.06c	vps60	vacuolar sorting protein Vps60	1.06084	2.74493e-60
SPCC1620.01c	lsm2	Lsm2-8 complex subunit Lsm2	1.08898	1.19225e-55
SPCC1620.04c	fzr3	meiotic fizzy-related APC coactivator Fzr3	1.5703	0.000721382	mug55
SPCC1620.07c	lnp1	lunapark Lnp1	1.15362	1.42105e-83
SPCC16C4.20c	hap2	Ino80 complex HMG box protein Hap2	1.22397	1.65721e-52
SPCC1739.08c	SPCC1739.08c	short chain dehydrogenase	1.20212	1.22013e-19
SPCC1739.13	ssa2	Hsp70 family heat shock protein Ssa2	2.13659	2.02816e-176	csp6,hsp70
SPCC1739.15	wtf21	wtf meiotic drive antidote-like Wtf21	1.07505	2.37145e-34	wts21
SPCC1840.12	opt3	OPT oligopeptide transmembrane transporter family protein Opt3	2.62572	4.23352e-39	SPCC965.02
SPCC1884.02	nic1	plasma membrane NiCoT heavy metal ion transmembrane transporter Nic1	1.04874	9.39495e-35	SPCC757.01
SPCC18B5.01c	bfr1	plasma membrane brefeldin A efflux transporter Bfr1	1.67972	1.00049e-114	hba2,SPCPJ732.04c
SPCC18B5.03	wee1	M phase inhibitor protein kinase Wee1	1.17765	4.79742e-78
SPCC1906.01	mpg1	mannose-1-phosphate guanyltransferase Mpg1	1.0376	1.50588e-122
SPCC191.10	SPCC191.10	Schizosaccharomyces pombe specific protein	1.32334	3.21743e-06
SPCC191.11	inv1	external invertase, beta-fructofuranosidase Inv1	2.27973	4.01132e-110
SPCC24B10.12	cgi121	EKC/KEOPS complex subunit Cgi121	1.55175	3.30954e-25
SPCC285.08	ret2	coatomer delta subunit Ret2	1.75443	5.53793e-263
SPCC285.09c	cgs2	dual-specifity cAMP/cGMP phosphodiesterase Cgs2	1.58799	2.04202e-80	pde1
SPCC31H12.03c	mlo1	RNA binding protein	1.60919	1.30897e-199	tho1
SPCC320.03	rgt1	DNA-binding transcription factor Rgt1	1.17933	1.09099e-64
SPCC330.03c	SPCC330.03c	cytochrome b5 reductase	2.05659	1.52735e-65
SPCC364.02c	bis1	splicing factor Bis1	1.32611	2.5184e-91
SPCC417.02	dad5	DASH complex subunit Dad5	1.98734	8.64078e-26	hsk3,hos3
SPCC417.06c	mug27	meiosis specific Sid2-related serine/threonine protein kinase (NDR family) Mug27/Slk1	1.59726	1.45724e-08	ppk35,slk1
SPCC417.15	SPCC417.15	dubious	1.67638	4.3336e-179
SPCC417.16	SPCC417.16	mitochondrial protein, implicated in respiratory complex assembly	1.69953	1.80838e-204
SPCC4B3.06c	SPCC4B3.06c	NADPH-dependent FMN reductase	2.43104	1.40702e-103
SPCC4F11.04c	imt2	mannosyltransferase Imt2	1.27502	7.79775e-61
SPCC4F11.05	SPCC4F11.05	dubious	1.89738	1.56602e-08
SPCC550.06c	hsp10	mitochondrial heat shock protein Hsp10	1.56545	7.51835e-148
SPCC553.10	knh3	conserved fungal cell surface protein, Kre9/Knh1 family, Knh3	1.21874	4.53758e-135
SPCC576.01c	xan1	alpha-ketoglutarate-dependent xanthine dioxygenase Xan1	1.12342	2.01929e-20	SPCPB1C11.04c
SPCC576.03c	tpx1	thioredoxin peroxidase Tpx1	1.45815	4.77983e-172
SPCC576.08c	rps2	40S ribosomal protein S2	1.02278	3.19576e-132
SPCC584.16c	SPCC584.16c	Schizosaccharomyces specific protein, fatty acid binding protein-like	2.2661	2.83242e-39
SPCC61.03	nnr2	NADHX dehydratase Nnr2	1.39828	3.02638e-86
SPCC63.13	SPCC63.13	DNAJ (Hsp40) chaperone family protein	2.01859	2.85423e-109
SPCC645.14c	sti1	chaperone activator Sti1	2.07472	1.97527e-275
SPCC663.03	pmd1	plasma membrane leptomycin transmembrane transporter Pmd1	1.82271	0
SPCC663.08c	SPCC663.08c	short chain dehydrogenase, unknown specificity	1.69082	3.01527e-26
SPCC663.17	wtf15	wtf element Wtf15	1.24225	3.12215e-59	wts1415b
SPCC70.03c	put1	proline dehydrogenase Put1	1.15422	1.80435e-119
SPCC737.04	SPCC737.04	UPF0300 family protein 6	1.83536	1.26378e-58
SPCC74.09	mug24	RNA-binding protein, rrm type	1.15925	1.04465e-29
SPCC757.03c	hsp3101	glyoxylase III Hsp3101	1.10965	7.53572e-44
SPCC757.12	aah1	cell wall alpha-amylase homolog Aah1	1.50544	7.36454e-83
SPCC777.12c	SPCC777.12c	ER stress response thioredoxin family membrane disulfide oxidoreductase	1.25585	1.21933e-116
SPCC777.17c	SPCC777.17c	mitochondrial ribosomal protein subunit L9	1.07698	2.57076e-34
SPCC794.01c	gcd1	glucose dehydrogenase Gcd1	1.06693	1.56626e-13	zwf2
SPCC794.03	SPCC794.03	amino acid/polyamine family transmembrane transporter	1.99289	4.30706e-15
SPCC794.09c	tef101	translation elongation factor EF-1 alpha Ef1a-a	1.38452	1.68789e-173	ef1a-a,efa11,EF-1aA
SPCC794.15	SPCC794.15	Schizosaccharomyces specific protein	1.8284	1.98083e-30
SPCC830.07c	psi1	Hsp40 family DNAJ domain protein Psi1	1.02313	8.58209e-99	psi
SPCC965.07c	gst2	glutathione S-transferase Gst2	1.26219	1.23319e-121
SPCP31B10.06	tcb2	tricalbin, C2 domain protein (phospholipid binding) ER-plasma membrane tethering protein Tcb2	1.06059	4.13813e-40	mug190
SPMIT.02	cox1-I1b	mitochondrial DNA binding endonuclease Cox1-I1b (intron-encoded)	1.98407	2.27628e-16
SPMIT.03	cox1-I2b	mitochondrial DNA binding endonuclease (intron encoded)	2.58059	6.91266e-14
SPMIT.08	var1	mitochondrial ribosomal protein subunit S3	3.46037	1.24808e-106	rps3,urfa
SPMIT.11	cox2	cytochrome c oxidase subunit 2	1.39138	3.31374e-11
SPAC1002.08c	mtf1	mitochondrial RNA polymerase specificity factor, predicted rRNA methyltransferase Mtf1	-1.21883	3.98996e-36
SPAC1002.11	gaa1	GPI-anchor transamidase complex subunit Gaa1	-1.32216	5.94009e-19
SPAC1006.04c	mcp3	Schizosaccharomyces specific protein Mcp3	-1.84525	3.32609e-31	mug7
SPAC1006.08	etd1	Spg1-binding protein Etd1	-1.4503	5.71375e-14
SPAC1039.04	SPAC1039.04	plasma membrane carboxylic acid transmembrane transporter	-1.15667	6.62467e-07
SPAC1071.13	SPAC1071.13	Schizosaccharomyces pombe specific protein, predicted KOW-SH3 superfamily member	-2.35968	4.77983e-172
SPAC1093.04c	cca1	CTP 3'-tRNA nucleotidyltransferase Cca1	-1.17473	8.72595e-60
SPAC10F6.01c	sir1	sulfite reductase beta subunit Sir1	-1.26385	5.57177e-116	SPAC4C5.05c
SPAC10F6.07c	mug94	Schizosaccharomyces pombe specific protein Mug94	-1.07931	0.00180147
SPAC10F6.12c	mam4	protein-S isoprenylcysteine O-methyltransferase Mam4	-1.30332	1.42515e-36
SPAC10F6.15	SPAC10F6.15	UPF0300 family protein 1	-1.93195	0.000321947
SPAC10F6.16	igo1	serine/threonine protein phosphatase inhibitor, endosulfine Igo1	-1.05845	7.41608e-73	mug134
SPAC11D3.05	mfs2	transmembrane transporter Mfs2	-1.72144	6.32239e-76
SPAC11D3.15	oxp1	5-oxoprolinase (ATP-hydrolyzing), Oxp1	-1.32413	4.61567e-90
SPAC11D3.17	SPAC11D3.17	DNA-binding transcription factor, zf-fungal binuclear cluster type	-1.37843	5.35213e-27
SPAC11D3.19	SPAC11D3.19	Schizosaccharomyces pombe specific microprotein, GPI anchored	-1.04484	4.23874e-09
SPAC11E3.01c	swr1	Swr1 complex histone chaperone module subunit, SNF2 family ATP-dependent chromatin remodeller Swr1	-1.70236	1.34838e-133	SPAC2H10.03c,mod22
SPAC11E3.08c	nse6	Smc5-6 complex non-SMC subunit Nse6	-1.33301	3.56365e-33	cor1
SPAC11G7.06c	mug132	UPF0300 family protein 3	-1.16512	1.90306e-12
SPAC1250.05	rpl3002	60S ribosomal protein L30	-1.53871	1.09357e-55	rpl30-2,rpl30
SPAC12B10.12c	rhp41	DNA repair protein Rhp41	-1.81922	1.97998e-87	rhp4a
SPAC12G12.10	wdr21	WD repeat protein, human DDB1 and CUL4-associated factor 4 ortholog Wdr21	-1.10258	2.0368e-60
SPAC12G12.16c	SPAC12G12.16c	Fen1 family nuclease, XP-G family	-1.44799	1.29191e-20	SPAC18B11.01c
SPAC139.03	toe2	DNA-binding transcription factor, zf-fungal binuclear cluster type Toe2	-1.37592	2.79002e-63
SPAC13A11.06	pdc202	pyruvate decarboxylase	-4.95587	2.11893e-155	SPAC3H8.01
SPAC13C5.03	tht1	nuclear membrane protein involved in karyogamy Tht1	-1.05987	1.36611e-14
SPAC13C5.06c	mug121	Schizosaccharomyces pombe specific protein Mug121	-2.05572	1.00787e-67
SPAC13D6.02c	byr3	translational activator, zf-CCHC type zinc finger protein	-1.65126	2.93134e-93
SPAC13G6.01c	rad8	ATP-dependent chromatin remodeller/ubiquitin-protein ligase E3 Rad8	-1.14076	4.15244e-38	SPAC5H10.14c
SPAC13G6.03	gpi7	Pig-G, CP2 mannose-ethanolamine phosphotransferase GPI anchor biosynthesis protein Gpi7	-1.10468	8.36601e-51
SPAC13G6.08	fzr2	meiotic fizzy-related APC coactivator Fzr2	-2.06436	4.64284e-08
SPAC13G6.12c	chs1	chitin synthase I	-1.5124	6.07188e-37	SPAC24B11.01c
SPAC13G7.01c	erg7	lanosterol synthase Erg7	-1.0167	1.11521e-54	SPAC4G9.21c
SPAC13G7.05	are1	acyl-CoA-sterol acyltransferase Are1	-1.9442	2.16046e-83
SPAC13G7.12c	eki1	choline/ethanolamine kinase Eki1	-2.12368	7.59545e-115
SPAC144.07c	gpn2	conserved GTPase Gpn2	-1.02384	4.52543e-23
SPAC144.09c	sfc2	transcription factor TFIIIA	-1.08798	4.03969e-19
SPAC144.13c	srw1	substrate-specific mitotic G1 APC coactivator Srw1/Ste9	-1.07938	7.15092e-26	ste9
SPAC1486.06	npt1	nicotinate phosphoribosyltransferase Npt1	-1.22038	8.44269e-61
SPAC1486.08	cox16	mitochondrial cytochrome c oxidase Cox2 assembly protein, Cox16	-1.20174	3.09034e-32
SPAC1486.09	nob1	ribosome biogenesis protein Nob1	-1.47282	2.12852e-72
SPAC14C4.01c	atg43	mitophagy receptor Atg43	-1.20919	2.51271e-101	SPAC19D5.08c
SPAC14C4.03	mek1	Cds1/Rad53/Chk2 family protein kinase Mek1	-1.07478	6.1757e-11
SPAC14C4.04	SPAC14C4.04	ThiJ domain protein	-1.43735	6.81315e-141
SPAC14C4.08	mug5	dynactin complex subunit Mug5	-1.89399	3.40936e-05
SPAC14C4.09	agn1	cell wall glucan endo-1,3-alpha-glucosidase Agn1	-1.07348	3.16977e-13
SPAC14C4.10c	SPAC14C4.10c	Nudix family hydrolase	-1.17536	3.65259e-33
SPAC14C4.12c	laf1	Clr6 associated factor 1 Laf1	-1.23223	4.84094e-14
SPAC1565.01	rcf2	cytochrome c oxidase subunit Rcf2	-1.60805	1.33521e-157
SPAC15F9.01c	glm1	Glomulin, ubiquitin-protein transferase inhibitor Glm1	-2.68477	6.04778e-101
SPAC16.05c	sfp1	DNA-binding transcription factor for ribosome biogenesis Sfp1	-1.42081	1.58624e-50
SPAC1687.02	rce1	CAAX prenyl protease	-1.15893	2.74883e-27	ppp10
SPAC16A10.04	rho4	Rho family GTPase Rho4	-1.23491	5.99703e-47
SPAC16A10.08c	mug74	Schizosaccharomyces specific protein Mug74	-1.38652	1.92554e-16	SPAC589.01c
SPAC16C9.06c	upf1	ATP-dependent RNA helicase Upf1	-1.62864	8.51579e-60
SPAC16E8.04c	aro7	chorismate mutase Aro7	-1.00696	5.93184e-15
SPAC16E8.18	SPAC16E8.18	Schizosaccharomyces pombe specific protein	-2.24772	5.90401e-20
SPAC1782.03	saf3	splicing associated factor Saf3	-1.35721	3.91714e-34
SPAC1782.04	cox24	mitochondrial ribosomal protein subunit S38, human AURKAIP1 ortholog, Cox24	-1.17114	3.81646e-51
SPAC1786.02	plb2	phospholipase Plb2	-2.85817	1.105e-276
SPAC17A2.01	bsu1	plasma membrane high-affinity import carrier for pyridoxine, pyridoxal, and pyridoxamine Bsu1	-1.89096	5.20463e-19	sod1,car1,SPAC1B1.05
SPAC17A2.06c	vps8	CORVET complex WD repeat subunit Vps8	-1.01337	7.87609e-47
SPAC17A2.10c	SPAC17A2.10c	dubious	-1.21699	0.0382435
SPAC17A5.18c	rec25	meiotic recombination protein Rec25	-1.8267	1.73986e-19	mug19
SPAC17C9.10	stm1	vacuolar amino acid transmembrane transporter Stm1	-1.16134	2.5607e-42
SPAC17D4.02	cdc45	DNA replication pre-initiation complex subunit Cdc45	-1.56278	2.83594e-48	sna41,goa1
SPAC17D4.04	trm401	tRNA (cytosine-5-)-methyltransferase	-1.45108	1.0526e-53	SPAC458.01,trm4,trm4a
SPAC17G8.09	shg1	Set1C complex subunit Shg1	-1.11335	1.07674e-11
SPAC17G8.12	sec3	exocyst complex subunit Exo1	-1.07574	2.84232e-51	exo1
SPAC17H9.02	mtl1	MTREC (exosome adaptor) complex RNA helicase subunit Mtl1	-1.15253	5.26842e-39
SPAC17H9.17c	mdm10	ERMES and SAM complex subunit Mdm10	-1.03354	1.24499e-12
SPAC1805.01c	ppk6	serine/threonine protein kinase Ppk6	-1.16235	1.11271e-70	SPAPJ736.02c
SPAC186.02c	SPAC186.02c	hydroxyacid dehydrogenase, implicated in cellular detoxification	-1.93761	2.61829e-144
SPAC18B11.02c	pus9	tRNA pseudouridine synthase Pus9	-1.03866	7.54158e-33
SPAC18B11.11	SPAC18B11.11	GTPase activating protein, Tsc2 paralog	-1.06516	1.54816e-21	SPAC1F5.01
SPAC18G6.01c	aim18	chalcone-related heme binding protein, Aim18	-1.47515	5.35551e-54
SPAC1952.06c	SPAC1952.06c	spliceosomal complex subunit	-1.24348	6.18338e-20
SPAC1952.12c	csn71	COP9/signalosome complex subunit 7a	-2.0432	1.47885e-25	csn7a,csn7
SPAC19G12.01c	cut20	anaphase-promoting complex platform subcomplex scaffold WD repeat subunit Apc4/Cut20	-1.1431	1.19772e-13	lid1,apc4,SPAPJ698.04c
SPAC19G12.05	mce1	mitochondrial carrier, citrate	-1.02431	2.81702e-09
SPAC19G12.16c	adg2	conserved fungal cell surface protein, Kre9/Knh1 family, Adg2	-1.0598	9.65549e-31	SPAC23A1.01c,mug46
SPAC1B1.01	deb1	DNA-binding transcription factor Deb1/Rdp1	-2.51989	0	rdp1
SPAC1B3.04c	guf1	mitochondrial translation elongation factor GTPase Guf1	-2.16765	1.65196e-60
SPAC1B3.10c	hrd302	ERAD E3 ligase adaptor subunit Hrd3	-1.28911	2.14941e-26
SPAC1B3.12c	rpb10	DNA-directed RNA polymerase I, II, and III subunit Rpb10	-1.03652	1.68413e-58
SPAC1B3.16c	vht1	plasma membrane vitamin H transmembrane transporter Vht1	-1.27822	5.42376e-90
SPAC1D4.01	tls1	splicing factor Tls1	-1.52483	2.08084e-52	SPAC1F3.11
SPAC1D4.05c	erd101	Erd1 homolog	-1.36314	2.95325e-54
SPAC1F12.06c	SPAC1F12.06c	inosine-containing RNA endoribonuclease	-1.61623	2.1443e-37
SPAC1F3.10c	SPAC1F3.10c	mitochondrial intermediate peptidase Oct1	-1.13897	8.86551e-37
SPAC1F5.08c	yam8	plasma membrane stretch-activated calcium ion channel regulatory subunit Yam8	-1.39112	1.19542e-48	ehs1
SPAC20H4.04	fml2	ATP-dependent 3' to 5' DNA helicase	-1.04935	8.86856e-44	mfh2
SPAC212.01c	SPAC212.01c	S. pombe specific DUF999 family protein 2	-1.65036	0.00422462
SPAC222.13c	SPAC222.13c	6-phosphofructo-2-kinase	-1.00056	1.47726e-45
SPAC227.05	pfd4	prefoldin subunit Pfd4	-1.40117	4.89345e-16	gim3
SPAC227.09	fol3	folylpolyglutamate synthase Fol3	-1.05317	3.61248e-35
SPAC227.17c	SPAC227.17c	DUF3128 family, human c22orf39 ortholog, implicated in gene expression	-1.91096	4.21174e-90
SPAC227.19c	pig25	pig-Y, phosphatidylinositol N-acetylglucosaminyltransferase subunit	-1.24247	1.7609e-06
SPAC22A12.05	rpc11	DNA-directed RNA polymerase III complex subunit Rpc11	-1.10554	8.45613e-11
SPAC22A12.11	dak1	dihydroxyacetone kinase Dak1	-1.28488	8.89701e-79
SPAC22A12.12c	rrp40	exosome subunit Rrp40	-1.62606	8.04055e-91
SPAC22E12.18	SPAC22E12.18	human CCNDBP1 ortholog, may coordinate transcription elongation and splicing based on human interactions	-1.13588	1.72247e-37
SPAC22F3.09c	res2	MBF transcription factor complex subunit Res2	-1.14601	5.88398e-57	mcs1,pct1
SPAC22F8.12c	shf1	histone H2B-K119 ubiquitin ligase complex (HULC) subunit Shf1	-1.2453	6.5379e-46
SPAC22H10.08	SPAC22H10.08	DUF2009 family protein, conserved in yeast and apicomplexa	-1.22121	2.86143e-47
SPAC22H10.10	alp21	tubulin specific chaperone cofactor E	-1.15974	1.44478e-15	sto1
SPAC23A1.02c	ted1	GPI-remodelling mannose-ethanolamine phosphate phosphodiesterase Ted1	-1.75749	7.7374e-42
SPAC23A1.04c	mnl1	alpha mannosidase Mnl1	-1.15002	1.03437e-29	htm1
SPAC23A1.07	rnf170	ubiquitin-protein ligase E3 Rnf170	-1.22868	1.28134e-14
SPAC23C11.01	ice2	ER membrane protein involved triglyceride mobilization ICE2 family	-1.12678	3.32144e-40
SPAC23C11.17	mdm38	mitochondrial membrane-associated ribosome receptor Mdm38	-1.15793	4.91081e-135	mdm28
SPAC23C4.10	sec2	RabGEF Sec2	-1.09457	4.66181e-30
SPAC23C4.14	alg1	chitobiosyldiphosphodolichol beta-1,4-mannosyltransferas Alg1	-1.11584	8.02602e-22
SPAC23D3.03c	SPAC23D3.03c	RabGAP	-1.13698	2.7953e-99
SPAC23D3.10c	eng2	cell wall and ascospore endo-1,3-beta-glucanase Eng2	-1.0678	2.76719e-48
SPAC23H3.04	SPAC23H3.04	conserved fungal multispanning membrane protein	-1.16197	1.28665e-57
SPAC23H3.05c	swd1	Set1C complex WD repeat subunit Swd1	-1.0682	7.2908e-40
SPAC23H4.13c	SPAC23H4.13c	Schizosaccharomyces specific protein	-1.31715	5.1212e-33
SPAC24C9.09	SPAC24C9.09	mitochondrial threonine-tRNA ligase	-1.30861	1.51173e-37
SPAC25B8.16	pop100	RNase P and RNase MRP subunit Pop100	-1.33521	2.77231e-27
SPAC25G10.07c	cut7	kinesin-5 family plus-end directed microtubule motor, bimC subfamily Cut7	-1.26486	1.44393e-34
SPAC26F1.08c	SPAC26F1.08c	transmembrane protein, implicated in transmembrane transport or endocytosis	-1.33073	2.44391e-44
SPAC27D7.02c	grp1	Golgi GRIP domain protein Grp1	-1.63479	2.77852e-79
SPAC27D7.12c	but1	thioredoxin family protein But1	-2.4768	1.09202e-44	SPAC27D7.12,mug107,prx
SPAC27F1.10	SPAC27F1.10	Schizosaccharomyces pombe specific protein	-1.57949	0.00035148
SPAC29E6.04	nnf1	MIS12/MIND complex subunit Nnf1	-1.63582	1.97338e-19	SPAC30.08
SPAC2C4.06c	rcm1	rRNA (cytosine-5-)-methyltransferase Rcm1	-1.4018	1.48157e-27
SPAC2C4.08	SPAC2C4.08	REX family exonuclease, implicated in rDNA metabolism or ribosome biogenesis, potential human ISG20L2 ortholog	-1.95928	1.23261e-11
SPAC2C4.12c	tpt1	tRNA 2'-phosphotransferase Tpt1/ CIA machinery involved in ribosome biogenesis protein Yae1 fusion protein	-1.26171	2.51514e-18
SPAC2C4.14c	ppk11	PAK-related GC kinase Ppk11	-1.28873	2.17874e-56
SPAC2C4.17c	msy2	MS ion channel protein 2	-1.04644	2.01524e-75
SPAC2F3.03c	rpa49	DNA-directed RNA polymerase I complex subunit Rpa49	-1.05593	3.06563e-45	rpa51
SPAC2F7.04	med1	mediator complex subunit Med1	-1.2934	2.4906e-27	pmc2
SPAC2H10.01	SPAC2H10.01	DNA-binding transcription factor, zf-fungal binuclear cluster type	-2.91418	4.78359e-259
SPAC2H10.04	SPAC2H10.04	dubious	-5.31177	5.57449e-17
SPAC30C2.02	mmd1	eIF-5A-deoxyhypusine hydroxylase	-1.63423	2.21356e-48
SPAC30C2.06c	dml1	mitochondrial inheritance GTPase, tubulin-like	-1.48877	4.34024e-29
SPAC30D11.01c	gto2	extracellular alpha-glucosidase Gto2	-1.19472	9.60663e-16	SPAC56F8.01
SPAC30D11.07	nth1	DNA endonuclease III	-1.86138	1.13262e-37
SPAC30D11.09	cwf19	complexed with Cdc5 protein Cwf19	-1.22637	1.97349e-66
SPAC30D11.11	izh3	ER membrane Haemolysin-III family protein involved in zinc homeostasis Izh3	-1.35407	1.71008e-77
SPAC31G5.11	pac2	cAMP-independent regulatory protein Pac2	-1.58179	2.7363e-133
SPAC323.06c	uba5	NEDD8 activating enzyme E1-type Uba5	-1.15485	1.6889e-32
SPAC323.07c	SPAC323.07c	MatE family transmembrane transporter	-1.06394	1.45841e-33
SPAC323.08	rmp1	RNase MRP subunit Rmp1/NEPRO	-1.15431	2.26437e-08
SPAC343.03	apc11	anaphase-promoting complex ubiquitin -protein ligase E3 subunit Apc11	-1.1408	2.76178e-26
SPAC343.08c	mrp17	mitochondrial ribosomal protein subunit S6	-1.02857	2.18924e-44
SPAC343.13	gta2	mitochondrial glutamyl-tRNA amidotransferase beta subunit Gta2	-1.23222	5.57644e-30	pet112
SPAC3C7.02c	pil2	meiotic eisosome BAR domain protein Pil2	-3.42479	5.66022e-50
SPAC3F10.15c	spo12	Spo12 family nuclear protein	-1.00477	4.32421e-16	wis3
SPAC3G9.08	png1	Rpd3L and NuA4 histone acetyltransferase complex ING family subunit Png1	-1.66848	1.96973e-37
SPAC3H1.11	hsr1	DNA-binding transcription factor Hsr1	-1.08016	4.30212e-73	msn2
SPAC3H5.05c	rps1401	40S ribosomal protein S14	-1.86334	2.93739e-132	rps14-1,rps14
SPAC4A8.03c	ptc4	mitochondrial serine/threonine protein phosphatase PP2C catalytic subunit Ptc4	-2.45099	0
SPAC4A8.09c	cwf21	complexed with Cdc5 protein Cwf21	-1.02617	4.73286e-41
SPAC4D7.04c	rer2	cis-prenyltransferase	-1.33817	2.47204e-52
SPAC4D7.07c	csi2	mitotic chromosome segregation protein Csi2	-1.01911	6.94046e-24
SPAC4F10.08	mug126	Schizosaccharomyces pombe specific protein	-1.24394	2.41791e-21
SPAC4G8.05	ppk14	serine/threonine protein kinase Ppk14	-1.03093	1.76312e-90
SPAC4G8.09	SPAC4G8.09	mitochondrial leucine-tRNA ligase	-1.24767	3.80463e-64
SPAC4G9.02	rnh201	ribonuclease H2 complex subunit Rnh201	-1.09725	1.87224e-16
SPAC4G9.05	mpf1	cytoplasmic meiotic pumilio family RNA-binding protein Mpf1	-2.32895	4.95905e-86
SPAC4G9.17c	mrp5	mitochondrial ribosomal protein subunit S5	-1.20371	1.86768e-49	mrps5
SPAC4G9.20c	ymc1	mitochondrial carrier, glycine	-1.33164	1.53161e-38
SPAC4G9.22	SPAC4G9.22	Schizosaccharomyces pombe specific protein	-1.53894	2.6682e-25
SPAC4H3.05	srs2	ATP-dependent DNA helicase, UvrD subfamily	-1.15825	8.18318e-43
SPAC56F8.02	cmr2	acetyl-CoA biosynthesis protein Cmr2	-1.43036	1.36353e-54
SPAC56F8.12	SPAC56F8.12	DUF2434 family conserved fungal multispanning membrane protein	-1.38065	0.000419802
SPAC57A10.06	mug15	Roadblock/LC7 domain superfamily protein Mug15	-1.00763	0.023055
SPAC57A10.07	SPAC57A10.07	conserved membrane protein with Rossmann-like alpha/beta/alpha sandwich fold, conserved in fungi and protozoa	-1.04739	1.24668e-25
SPAC57A7.06	utp14	U3 snoRNP-associated protein Utp14	-1.01217	1.19542e-48
SPAC589.08c	dam1	DASH complex subunit Dam1	-1.03974	2.1019e-19
SPAC589.09	csr101	sec14 cytosolic factor family, phospholipid-intermembrane transfer protein Csr1	-1.49962	1.73341e-44
SPAC589.11	pth4	mitochondrial peptidyl tRNA hydrolase, stalled-ribosome rescue factor srRF1, Pth4	-2.65137	2.7611e-16	mug82
SPAC5D6.07c	pxa1	PXA domain protein Pxa1	-1.03901	9.63968e-37
SPAC5H10.04	SPAC5H10.04	NADPH dehydrogenase, (Old yellow enzyme) involved in small alpha,beta-unsaturated carbonyl compounds	-2.93667	1.47972e-166
SPAC5H10.09c	ecm31	3-methyl-2-oxobutanoatehydroxymethyltransferase Ecm31	-1.05784	1.22104e-07
SPAC5H10.11	gmh1	alpha-1,2-galactosyltransferase Gmh1	-1.82425	2.03583e-54
SPAC607.06c	SPAC607.06c	metallopeptidase	-1.14495	8.5951e-30	ppp57
SPAC630.07c	SPAC630.07c	GTPase superfamily protein, septin related	-1.35201	4.90184e-33
SPAC637.11	rpm2	mitochondrial ATP-dependent RNA helicase Rpm2	-1.37642	3.34122e-44	pah1,suv3
SPAC644.06c	cdr1	serine/threonine protein kinase (NIM1 family) Cdr1/Nim1	-1.23693	1.70385e-59	nim1,clo3
SPAC688.10	rev3	mitochondrial DNA polymerase, zeta catalytic subunit Rev3	-1.08826	1.4654e-42
SPAC6B12.04c	SPAC6B12.04c	2-aminoadipate transaminase	-1.07791	1.12227e-18
SPAC6B12.05c	ies2	Ino80 complex subunit Ies2	-1.18448	9.00493e-66
SPAC6B12.09	trm10	tRNA m(1)G methyltransferase Trm10	-1.10998	1.85073e-28
SPAC6B12.16	meu26	DUF4451 family conserved fungal protein	-1.9061	0.00305472
SPAC6F12.11c	sfc1	transcription factor TFIIIC complex A box associated subunit Sfc1	-1.37331	5.78536e-66
SPAC6F6.01	cch1	plasma membrane calcium ion import channel Cch1	-1.07033	2.77588e-26
SPAC6F6.04c	SPAC6F6.04c	MFS superfamily, UNC-93 subfamily, transmembrane transporter	-1.34329	1.63378e-21
SPAC6F6.13c	SPAC6F6.13c	Golgi localized AP-1 adaptor complex binding protein	-1.2234	1.29063e-110
SPAC6G10.06	tda3	FAD-dependent amino acid oxidase involved in late endosome to Golgi transport Tda3	-2.18509	6.30324e-14
SPAC6G10.10c	SPAC6G10.10c	human mmtag2 ortholog, implicated in splicing	-1.10515	6.69394e-32
SPAC6G10.12c	ace2	DNA-binding transcription factor Ace2	-1.27475	1.55376e-06
SPAC6G9.04	spo7	ArfGEF Spo7	-1.09349	3.03601e-47	mug79
SPAC6G9.05	pcd1	coenzyme A diphosphatase	-1.30245	3.66853e-32
SPAC6G9.06c	pcp1	gamma tubulin complex linker, pericentrin/kendrin Pcp1	-1.34461	3.55097e-57
SPAC6G9.13c	bqt1	bouquet formation protein Bqt1	-1.73984	0.00105501	mug23,rec26
SPAC7D4.04	atg11	autophagy associated protein kinase regulator Atg11	-1.11992	3.69145e-78	taf1,cvt9
SPAC7D4.09c	dfg10	ER polyprenol reductase Dfg10	-1.34584	3.46071e-14
SPAC7D4.12c	SPAC7D4.12c	plasma membrane ThrE amino acid transmembrane transporter family protein	-1.26625	1.1144e-55
SPAC7D4.14c	iss10	MTREC (exosome adaptor) complex proline-rich subunit Iss10/Pir1	-1.47139	1.49088e-66	pir1
SPAC806.08c	mod21	gamma tubulin complex GCP5 subunit Mod21	-1.29662	7.83452e-29
SPAC821.04c	cid13	cytoplasmic poly(A) polymerase Cid13	-1.16278	4.3489e-62
SPAC823.10c	hem25	mitochondrial carrier, glycine and IPP transporter Hem25	-1.23418	2.76756e-13
SPAC824.05	vps16	HOPS/CORVET complex subunit Vps16	-1.14133	1.29671e-49
SPAC869.04	SPAC869.04	formamidase-like protein, implicated in cellular detoxification	-2.92752	3.46934e-05
SPAC869.11	cat1	plasma membrane arginine/lysine amino acid transmembrane transporter Cat1	-3.17595	4.87697e-226	SPAC922.08c
SPAC8C9.05	dtd1	D-Tyr-tRNA deacylase Dtd1	-1.28727	1.21277e-31
SPAC8F11.03	msh3	MutS protein homolog 3	-1.48595	1.07021e-76	swi4
SPAC8F11.05c	mug130	Schizosaccharomyces specific protein Mug130	-1.09702	0.0224362
SPAC8F11.06	brr6	nuclear envelope protein Brr6/Brl1	-1.51445	2.0058e-41	brl1
SPAC922.07c	atd2	aldehyde dehydrogenase	-1.7636	1.26311e-40
SPAC977.06	SPAC977.06	S. pombe specific DUF999 family protein 3	-3.90365	0.00581373
SPAC977.11	fex1	plasma membrane fluoride export channel Fex1	-1.95656	3.21922e-08
SPAC977.12	SPAC977.12	L-asparaginase	-1.53902	6.18959e-81
SPAC977.16c	dak2	dihydroxyacetone kinase Dak2	-3.37971	3.61174e-123
SPAC977.17	SPAC977.17	plasma membrane aquaporin family transmembrane transporter	-3.45806	0
SPAC9G1.12	trm61	tRNA (m1A) methyltransferase complex catalytic subunit Trm61	-1.98678	1.35541e-77	cpd1
SPACUNK4.08	dpp2	dipeptidyl peptidase	-1.25612	6.58972e-43	ppp50
SPACUNK4.12c	iph1	insulinase pombe homologue 1	-1.31281	4.27723e-74	mug138,irp1,ppp34
SPACUNK4.17	SPACUNK4.17	NAD binding dehydrogenase family protein, human DHDH ortholog, unknown biological role, implicated in carbohydrate metabolic process	-1.01353	2.25898e-06
SPAP27G11.08c	meu32	meiosis-specific with OB domain-containing protein, human MEIOB ortholog, Meu32	-1.97706	1.74412e-11	mug11
SPAP7G5.06	per1	plasma membrane amino acid transmembrane transporter Per1	-1.03318	6.82235e-45
SPAP8A3.03	zip3	ER zinc exporter, ZIP family Zip3	-1.08799	3.56307e-64	zrt2
SPAP8A3.13c	gid10	GID complex subunit Gid10	-1.28905	5.95458e-45
SPAPB17E12.08	eos1	N-glycosylation protein Eos1	-1.12237	1.1307e-08
SPAPB18E9.04c	SPAPB18E9.04c	Schizosaccharomyces pombe specific cell surface glycoprotein	-1.17394	1.06322e-31
SPAPB1A10.14	pof15	F-box protein	-4.47931	7.96554e-159
SPAPB1A11.02	SPAPB1A11.02	sterol esterase/lipase implicated in lipid catabolism or detoxification	-4.4223	3.52193e-168
SPAPB24D3.06c	SPAPB24D3.06c	Alpha/Beta hydrolase fold, DUF1749 family protein, implicated in siderophore metabolism	-1.40526	1.4825e-50
SPAPB24D3.09c	pdr1	ABC transmembrane transporter Pdr1	-1.31093	2.29433e-50
SPAPB8E5.08	SPAPB8E5.08	Schizosaccharomyces pombe specific protein, GPI anchored	-3.23648	0.0254251
SPAPB8E5.10	min8	mitochondrial respiratory complex/ATP synthase complex assembly protein Mra1, meiosis specific splicing in fission yeast	-1.1757	6.25816e-29	mra1
SPAPJ760.03c	adg1	Schizosaccharomyces specific protein Adg1	-1.34683	4.10253e-33
SPBC106.08c	mug2	tdk family toxin-antidote meiotic driver	-1.0736	1.98873e-11
SPBC106.09	cut4	anaphase-promoting complex platform subcomplex scaffold subunit Apc1	-1.0899	1.26186e-21	apc1
SPBC106.14c	sda1	SDA1 family protein	-1.56448	2.73403e-53
SPBC115.01c	rrp46	exosome subunit Rrp46	-1.7595	2.93037e-61
SPBC119.14	rti1	Rad22 homolog Rti1	-1.19951	4.25142e-05	rad22B
SPBC119.16c	den11	DENN domain-like containing protein, implicated in vesicle formation/trafficking	-1.05203	1.30305e-14
SPBC1198.01	fmd2	glutathione-dependent formaldehyde dehydrogenase Fmd2	-1.10639	6.00763e-78
SPBC11B10.05c	rsp1	random septum position protein, DNAJ domain protein Rsp1	-1.55553	7.24982e-21
SPBC1271.05c	SPBC1271.05c	zf-AN1 type zinc finger protein, involved in ER membrane translocation	-1.18679	5.33602e-63
SPBC1289.16c	cao2	copper amine oxidase-like protein Cao2	-2.2618	2.28332e-214	SPBC8E4.06,spao2
SPBC1289.17	Tf2-11	retrotransposable element/transposon Tf2-type	-1.51574	7.10136e-13	SPBC8E4.11c
SPBC12D12.05c	SPBC12D12.05c	mitochondrial carrier, ATP:ADP antiporter	-1.00178	6.41906e-36
SPBC1306.02	trm734	tRNA (guanosine 34-2'-O)-methyltransferase regulator Trm734	-1.31121	2.39294e-19	SPBC4.08,rtt10
SPBC1347.09	SPBC1347.09	hexaprenyldihydroxybenzoate methyltransferase, Coq3 variant	-1.31848	6.09645e-64
SPBC1347.14c	SPBC1347.14c	dubious	-2.98937	0.00422722
SPBC1348.07	SPBC1348.07	S. pombe specific DUF999 family protein 6	-1.18939	1.23917e-12
SPBC13E7.05	gpi14	pig-M, glycosylphosphatidylinositol-mannosyltransferase I complex subunit pig-M	-1.32415	2.68691e-26
SPBC13E7.06	msd1	microtubule-anchoring factor Msd1	-1.12757	9.83004e-17	mug172
SPBC13G1.05	emp65	ER membrane protein involved in protein folding, human TAPT1 ortholog	-1.30505	3.98996e-36
SPBC13G1.15c	SPBC13G1.15c	Schizosaccharomyces pombe specific protein	-1.24524	0.000107936
SPBC14C8.09c	dbl3	translation inhibitor, IMPACT domain protein	-1.05525	1.10558e-09
SPBC14C8.11c	SPBC14C8.11c	Schizosaccharomyces pombe specific protein	-2.22012	2.73281e-57
SPBC14C8.19	tam10	nucleolar RNA binding protein, human SMAP ortholog, implicated in mRNA processing	-1.22299	9.63459e-16
SPBC14F5.01	SPBC14F5.01	DUF4504 family protein, human C1orf74 ortholog, implicated in transcription or signalling, possibly phosphate starvation response	-1.01192	1.58541e-10	SPBC1861.10
SPBC14F5.12c	cbh2	CENP-B homolog Cbh2, domesticated transposable element	-1.40639	1.50981e-30
SPBC15D4.05	zng1	zinc chaperone Zng1, possible chaperone for mitochondrial zinc containing proteins	-1.69962	7.44579e-111
SPBC15D4.12c	mug98	Schizosaccharomyces specific protein Mug98	-1.60995	1.56954e-07
SPBC1604.17c	tti2	TTT co-chaperone complex subunit Tti2	-1.22883	1.93981e-08
SPBC1683.11c	icl1	isocitrate lyase Icl1	-1.44657	1.70401e-54
SPBC1685.04	SPBC1685.04	Schizosaccharomyces specific protein	-1.24354	6.56239e-15
SPBC1685.15c	klp6	kinesin-8 family plus-end directed microtubule motor Klp6	-1.57103	3.80622e-32	sot2,SPBC649.01c
SPBC16C6.10	chp2	heterochromatin (HP1) family chromodomain protein Chp2	-1.23664	2.49333e-18	clo2
SPBC16D10.01c	acl4	assembly chaperone for ribosomal protein Rpl4, TPR repeat protein Acl4	-1.11753	7.18479e-26	SPBC418.03c
SPBC16D10.02	trm11	tRNA (guanine-N2-)-methyltransferase catalytic subunit Trm11	-1.25879	1.81949e-18
SPBC16E9.06c	uvi31	mitochondrial [4Fe-4S] cluster transfer protein Uvi31	-1.43122	2.88933e-62
SPBC16G5.08	trp4	phosphoribosylanthranilate transferase Trp4	-1.08917	7.21788e-86
SPBC16G5.15c	fkh2	DNA-binding forkhead transcription factor Fkh2	-1.13247	3.41031e-32
SPBC16H5.09c	omh2	alpha-1,2-mannosyltransferase Omh2	-1.51511	3.79024e-35
SPBC16H5.13	wdr7	WD repeat protein, human WDR7 ortholog, implicated vacuolar acidification, autophagy, or vacuole localization	-1.01381	2.78969e-51
SPBC1703.11	opa3	mitochondrial outer membrane lipid metabolism regulator Opa3	-1.22031	1.24297e-20
SPBC1709.15c	cft2	mRNA cleavage and polyadenylation specificity factor complex, metallo-beta-lactamase/beta-CASP protein Cft2	-1.04361	7.44696e-52
SPBC1709.20	pop8	RNase P and RNase MRP subunit Pop8	-1.39729	9.81162e-08
SPBC1711.15c	SPBC1711.15c	Schizosaccharomyces pombe specific microprotein	-1.94064	4.64828e-23
SPBC1711.17	prp16	ATP-dependent RNA helicase, splicosomal Prp16	-1.03767	2.34809e-56	SPBC17G9.01,prp14
SPBC1773.08c	omh4	alpha-1,2-mannosyltransferase Omh4	-1.06107	1.36987e-07
SPBC1861.02	abp2	unknown protein, may bind replication origins Abp2	-1.43405	5.18515e-51
SPBC18E5.01	SPBC18E5.01	WD40/YVTN repeat-like-containing domain superfamily, bacterial carboxy-cis,cis-muconate cyclase-like	-1.25676	3.49543e-53	SPBC29A3.19
SPBC18E5.08	SPBC18E5.08	N-acetyltransferase	-1.27637	5.21688e-13
SPBC18H10.08c	ubp4	ubiquitin C-terminal hydrolase Ubp4	-1.11608	2.85599e-77
SPBC18H10.10c	saf4	splicing associated factor Saf4	-1.35427	4.98828e-34
SPBC18H10.11c	ppr2	mitochondrial PPR repeat protein Ppr2	-1.59327	4.16149e-29
SPBC18H10.16	vhc1	vacuolar membrane cation-chloride cotransporter Vhc1	-1.35442	6.08642e-49
SPBC18H10.18c	SPBC18H10.18c	Schizosaccharomyces specific protein	-1.12472	5.0262e-18
SPBC19C2.11c	mdm34	ERMES complex subunit, membrane tether and lipid transfer protein Mdm34	-2.42079	1.04347e-134
SPBC19C2.13c	ctu2	cytosolic thiouridylase subunit Ctu2	-1.59582	9.90874e-27
SPBC1D7.05	byr2	MAP kinase kinase kinase Byr2	-1.63821	4.80255e-54	ste8,SPBC2F12.01
SPBC1E8.03c	SPBC1E8.03c	ER membrane protein, conserved in fungi plants and protozoa, glycosyl transferase family	-1.05434	3.07857e-15
SPBC1E8.04	Tf2-10	retrotransposable element/transposon Tf2-type	-1.16722	1.6455e-06
SPBC20F10.02c	SPBC20F10.02c	Golgi to plasma membrane transport protein	-1.15936	2.33354e-17
SPBC20F10.05	nrl1	RNAi-mediated silencing protein, human NRDE2 ortholog Nrl1	-1.4	1.25566e-97
SPBC21B10.12	rec6	meiotic recombination protein Rec6	-1.00706	4.27279e-15
SPBC21C3.07c	trm140	tRNA (cytosine-3) methyltransferase Trm140	-1.33401	1.44294e-20
SPBC24C6.07	cdc14	SIN component Cdc14	-1.18927	6.52825e-20
SPBC25B2.11	pof2	F-box protein Pof2	-2.4064	2.17108e-127
SPBC25D12.06	mrh5	mitochondrial translation ATP-dependent RNA helicase Mrh5	-1.04935	5.35138e-36
SPBC25H2.03	vac14	PAS complex subunit, involved in phosphoinositide metabolism Vac14	-1.12164	2.91429e-63
SPBC25H2.08c	mrs2	mitochondrial inner membrane magnesium ion transmembrane transporter Mrs2	-1.39008	1.59344e-44
SPBC27B12.06	gpi13	pig-O	-1.02841	6.52665e-13
SPBC28E12.01c	apc13	anaphase-promoting complex TPR lobe accessory factor Apc13	-1.35973	2.79511e-05	SPBC9B6.12c
SPBC29A10.02	spo5	meiotic RNA-binding protein 1	-2.20717	2.52633e-57	mrb1,mug12,SPBC365.18
SPBC29A3.06	utp18	small subunit processome, CGI-48 family Utp18	-1.02273	7.13123e-35
SPBC29A3.08	pof4	elongin-A, F-box protein Pof4	-1.14528	8.69479e-14
SPBC29A3.11c	ort1	mitochondrial carrier, ornithine Ort1	-1.13785	9.67109e-12
SPBC29A3.17	gef3	RhoGEF for Cdc42/Rho3/Rho4 (Gef3)	-1.74123	2.25605e-27
SPBC2A9.03	SPBC2A9.03	WD40/YVTN repeat-like protein	-1.77937	1.76614e-28
SPBC2D10.06	rep1	MBF transcription factor activator Rep1	-1.19054	2.9507e-27	rec16
SPBC2F12.09c	atf21	DNA-binding transcription factor, Atf-CREB family Atf21	-5.52637	0
SPBC2G2.09c	crs1	meiosis specific cyclin Crs1	-2.06415	5.25861e-10	mug17
SPBC2G5.02c	ckb2	CK2 regulatory subunit beta isoform 2, Ckb2	-1.06909	6.09816e-36
SPBC2G5.06c	hmt2	sulfide-quinone oxidoreductase	-1.13597	4.58874e-76	cad1
SPBC30B4.06c	ips1	mitochondrial GIDA family tRNA uridine 5-carboxymethylaminomethyl modification enzyme Ips1	-1.12851	1.16559e-28
SPBC30B4.08	eri1	double-strand siRNA ribonuclease Eri1	-1.42142	4.13725e-21
SPBC30D10.11	gpi1	phosphatidylinositol N-acetylglucosaminyltransferase subunit pig-Q, Gpi1	-1.50991	3.8011e-33
SPBC32H8.07	git5	heterotrimeric G protein beta (WD repeat) subunit Git5	-1.37972	1.60215e-45	gpb1
SPBC32H8.13c	mok12	spore wall alpha-1,3-glucan synthase Mok12	-1.59731	1.07917e-84
SPBC337.04	ppk27	calcium/calmodulin-dependent protein kinase Ppk27	-2.24756	6.56996e-63
SPBC337.11	SPBC337.11	lipid raft associated CH-OH group oxidoreductase, implicated in lipid/sterol metabolism	-1.23992	2.88849e-27
SPBC359.01	SPBC359.01	plasma membrane amino acid transmembrane transporter	-2.13262	1.16892e-148	SPBPB10D8.08
SPBC359.05	abc3	vacuolar heme ABC transmembrane exporter Abc3	-1.05356	7.78981e-23
SPBC36.06c	spo9	farnesyltranstransferase subunit Erg20	-1.43259	1.2556e-35	erg20
SPBC365.01	csr103	sec14 cytosolic factor family, phospholipid-intermembrane transfer protein Csr103	-1.21633	1.25631e-66
SPBC3B8.07c	dsd1	dihydroceramide delta-4 desaturase	-1.2414	5.20657e-66
SPBC3D6.03c	trz2	mitochondrial 3'-tRNA processing endonuclease tRNAse Z, Trz2	-1.05596	1.45137e-13	sptrz2,3'-tRNase
SPBC3D6.04c	mad1	Mad2 receptor at unattached kinetochores, Mad1	-1.59032	3.87043e-34
SPBC3D6.07	gpi3	pig-A, phosphatidylinositol N-acetylglucosaminyltransferase subunit Gpi3	-1.50919	2.7891e-21
SPBC3E7.08c	rad13	DNA repair nuclease Rad13	-1.16331	1.02202e-74
SPBC3H7.02	sul1	plasma membrane sulfate transmembrane transporter Sul1	-1.71146	1.79887e-119
SPBC405.05	atg16	autophagy associated protein Atg16	-1.1228	1.5005e-34
SPBC405.06	xdj1	DNAJ protein Xdj1	-1.03841	3.71046e-43
SPBC409.08	SPBC409.08	spermine family transmembrane transporter	-1.69046	5.07609e-81
SPBC409.09c	mis13	MIS12/MIND complex Mis13/Dsn1	-1.5519	2.88843e-27	dsn1,cnl1
SPBC428.15	SPBC428.15	Obg-like ATPase, human OLA1 ortholog	-1.02466	9.0883e-25
SPBC428.17c	wpl1	cohesin unloading factor (WAPL) Wpl1	-1.09834	5.21768e-24
SPBC460.01c	SPBC460.01c	plasma membrane amino acid transmembrane transporter	-1.30784	1.58567e-52
SPBC460.03	vba2	vacuolar amino acid uptake transporter	-1.26358	6.40285e-26
SPBC530.02	SPBC530.02	transmembrane transporter	-2.67078	1.03672e-14
SPBC530.11c	SPBC530.11c	DNA-binding transcription factor, zf-fungal binuclear cluster type	-1.76751	1.3782e-123
SPBC557.02c	SPBC557.02c	DUF2458 family conserved fungal protein	-1.32373	7.56044e-36
SPBC557.05	SPBC557.05	arrestin, meiosis specific	-1.21583	2.28629e-07
SPBC577.04	tho5	THO complex subunit Tho5	-1.05519	2.10961e-21
SPBC577.09	ckn1	ERCC8 DNA repair homolog	-1.50833	1.61308e-42
SPBC577.12	dph6	diphthamide synthetase Dph6	-1.06667	4.1373e-16	mug71
SPBC582.06c	mcp6	horsetail movement protein Hrs1/Mcp6	-1.56976	1.49908e-05	hrs1,mug3
SPBC646.03	gta1	mitochondrial glutamyl-tRNA amidotransferase alpha subunit Gta1	-1.49386	2.43247e-42	her2
SPBC660.12c	egt2	ergothioneine biosynthesis methyltransferase Egt2	-1.63019	1.65132e-98
SPBC660.17c	SPBC660.17c	ER membrane protein	-1.02006	1.72789e-52
SPBC685.03	SPBC685.03	methyltransferase, sterol related	-1.66889	1.78997e-61
SPBC691.02c	drp1	Dsl1/NZR complex secretory pathway protein RINT1 family	-1.14684	3.88843e-27
SPBC6B1.03c	pal2	pal1 family early clathrin mediated endocytosis factor, meiosis specific Pal2	-3.05612	7.93269e-17
SPBC713.03	dld2	mitochondrial D-lactate dehydrogenase, cytochrome Dld2	-1.07683	4.14947e-63
SPBC725.05c	npp1	nucleotide pyrophosphatase Npp1	-1.01393	7.89047e-31
SPBC725.12	nbl1	Borealin homolog Nbl1	-1.59487	1.99937e-05	mug118
SPBC725.17c	rrn11	RNA polymerase I general transcription initiation factor subunit Rrn11	-1.44928	1.30195e-24
SPBC800.13	cnp20	CENP-T histone fold, kinetochore scaffold protein	-1.66181	7.16745e-22
SPBC83.03c	tas3	RITS complex subunit 3	-1.25033	7.23907e-24
SPBC839.08c	its8	pig-N	-1.09678	1.74872e-47
SPBC839.12	rpc31	DNA-directed RNA polymerase III complex subunit Rpc31	-1.15593	8.43334e-31
SPBC839.14c	efm4	elongation factor EF-1 alpha (eEF1A) methyltransferase Efm4	-1.03661	7.844e-06	see1
SPBC839.16	thf1	C1-5,6,7,8-tetrahydrofolate (THF) synthase, trifunctional enzyme Thf1	-1.10739	7.96737e-79
SPBC887.08	SPBC887.08	Schizosaccharomyces specific protein	-1.447	9.69937e-19
SPBC887.14c	pfh1	mitochondrial 5' to 3' DNA helicase Pif1/Pfh1 OR nuclear 5' to 3' DNA helicase Pif1/Pfh1	-1.14321	9.34762e-41	pif1
SPBC8D2.13	shq1	box H/ACA snoRNP assembly protein Shq1	-1.12124	6.08165e-29
SPBC8E4.05c	SPBC8E4.05c	fumarate lyase superfamily, unknown specificity, bacterial 3-carboxy-cis,cis-muconate cycloisomerase related	-2.23302	3.6435e-67
SPBC947.06c	SPBC947.06c	spermidine family transmembrane transporter	-1.17122	6.2851e-24
SPBC947.15c	ndi1	internal mitochondrial NADH dehydrogenase (ubiquinone) Ndi1	-1.06776	1.91491e-94
SPBC9B6.03	pib2	zf-FYVE type zinc finger protein and glutamine sensor Pib2	-1.11431	7.46317e-36
SPBP19A11.06	lid2	histone demethylase (H3-trimethyl-K4 specific), Lid2 complex subunit Lid2	-1.31107	1.57556e-113	SPBP4H10.01
SPBP22H7.09c	mis15	CENP-N ortholog Mis15	-1.50626	7.89186e-10
SPBP23A10.09	psf1	GINS complex subunit Psf1	-1.03541	1.29036e-13
SPBP26C9.02c	car1	arginase Car1	-1.07971	1.27051e-61
SPBP35G2.13c	swc2	Swr1 complex histone chaperone module subunit Swc2	-1.90019	1.49206e-99
SPBP4H10.09	rsv1	DNA-binding transcription repressor Rsv1	-1.57508	6.56273e-38
SPBP8B7.02	rng9	contractile ring myosin V regulator Rng9	-1.42746	4.00988e-22
SPBP8B7.04	mug45	Schizosaccharomyces specific protein, probable surface anchored protein with carbohydrate binding domains Mug45	-1.32011	1.42503e-23
SPBP8B7.05c	nce103	carbonic anhydrase	-2.53874	0
SPBP8B7.26	SPBP8B7.26	Schizosaccharomyces specific protein	-1.09405	3.97849e-40
SPBP8B7.30c	thi5	DNA-binding transcription factor Thi5	-1.09614	3.28969e-30
SPBPB10D8.04c	ssu1	plasma membrane sulfite efflux transmembrane transporter Ssu1	-2.06499	2.99455e-13
SPBPB10D8.06c	ssu3	plasma membrane sulfite efflux transmembrane transporter Ssu3	-2.52185	0.000545269
SPBPB2B2.12c	gal10	UDP-glucose 4-epimerase/aldose 1-epimerase Gal10	-1.31219	3.94595e-164
SPBPB2B2.14c	SPBPB2B2.14c	S. pombe specific DUF999 family protein 8	-2.34032	1.50797e-06
SPBPB8B6.05c	SPBPB8B6.05c	L-asparaginase	-1.08512	4.89336e-16
SPCC1020.01c	pma2	plasma membrane P-type proton exporting ATPase, P3-type Pma2	-3.35009	1.29881e-107	SPCC1393.01
SPCC1183.12	spo13	sporulation specific RabGEF Spo13	-1.96551	4.41205e-16	SPNGAF60
SPCC11E10.05c	ynd1	nucleoside diphosphatase Ynd1	-1.10652	1.79799e-25
SPCC1223.06	tea1	cell end marker Tea1	-1.14589	9.64328e-41	alp8
SPCC1223.11	ptc2	serine/threonine protein phosphatase PP2C catalytic subunit Ptc2	-1.2187	2.31513e-100
SPCC126.01c	SPCC126.01c	WD repeat protein	-1.20912	6.63034e-13	SPCC576.18c
SPCC1281.04	akr7	pyridoxal reductase	-2.45741	7.41943e-87
SPCC1281.08	wtf11	wtf element Wtf11	-1.06478	1.95102e-40	meu24,wts1112a
SPCC1442.04c	rmr1	conserved fungal protein with ubiquitin-like domain, DUF2420 family, implicated in meiotic recombination, Rmr1	-1.37699	1.12258e-161
SPCC1442.15c	cox18	mitochondrial inner membrane insertase Cox18	-1.06913	5.37781e-17
SPCC1450.07c	dao1	D-amino acid oxidase	-1.50693	1.91349e-37
SPCC1682.08c	mpf2	meiotic pumilio family RNA-binding protein Mpf2	-1.85227	2.82518e-36	mcp2
SPCC16A11.13	luc7	U1 snRNP-associated protein Luc7	-1.54691	6.07238e-38	usp106
SPCC16C4.02c	asi1	armadillo-type fold protein, neurochondrin ortholog, implicated in calcium mediated signalling, and the regulation of cytoskeleton organization Asi1	-1.75988	1.41989e-148	ceo6
SPCC16C4.06c	pus3	tRNA pseudouridine synthase Pus3	-1.72719	2.36595e-62
SPCC16C4.17	mug123	Schizosaccharomyces specific protein Mug123	-1.10148	4.41429e-19
SPCC1739.03	hrr1	RNAi-mediated heterochromatin assembly helicase Hrr1	-1.25049	6.10639e-54
SPCC1739.06c	met1	uroporphyrin methyltransferase Met1	-1.82323	1.33626e-174
SPCC1795.01c	mad3	mitotic spindle checkpoint protein Mad3	-1.37442	1.00884e-23	SPCC895.02
SPCC1795.09	yps1	aspartic protease, yapsin family, unknown specificity Yps1	-1.12593	2.30484e-43
SPCC1795.11	sum3	translation initiation RNA helicase Sum3	-1.14151	4.37131e-164	ded1,slh3,moc2
SPCC18.02	SPCC18.02	transmembrane transporter	-1.2809	7.64108e-48
SPCC1827.01c	utp25	U3 associated protein Utp25	-1.15858	2.0098e-26
SPCC1827.08c	pof7	F-box protein Pof7	-1.65151	2.3876e-90	SPCC70.11c
SPCC1840.04	pca1	metacaspase Pca1	-1.08253	1.17421e-54
SPCC1840.11	csl4	exosome subunit Csl4	-1.21183	8.53792e-29	SPCC965.01
SPCC18B5.08c	ism1	mitochondrial isoleucine-tRNA ligase	-1.02601	2.37803e-34
SPCC191.08	lto1	CIA machinery involved in ribosome biogenesis protein Lto1	-1.22675	1.78925e-37
SPCC1919.15	brl1	histone H2B-K119 ubiquitin ligase complex (HULC) subunit, ubiquitin-protein ligase E3 Brl1	-1.16631	3.47054e-49	SPCC790.01,rfp2
SPCC24B10.02c	SPCC24B10.02c	NAD/NADH kinase	-1.18817	8.08993e-65
SPCC24B10.14c	xlf1	XRCC4-like nonhomologous end joining factor, Cernunnon Xlf1/Nej1	-1.11543	6.08628e-13	nej1,mug104
SPCC2H8.02	pho843	plasma membrane inorganic phosphate transmembrane transporter Pho843	-1.6236	5.90348e-94
SPCC31H12.02c	mug73	multispanning 7TM plasma membrane rhodopsin family protein, implicated in signalling	-1.37852	2.80481e-08
SPCC320.07c	mde7	RNA-binding protein Mde7	-3.7174	9.45395e-87
SPCC320.08	qtp1	plasma membrane queuine and queuosine transmembrane importer, Qtp1	-1.75765	2.84747e-107
SPCC320.13c	ark1	Aurora-B kinase Ark1	-1.25077	4.12698e-07	aim1,SPCC330.16
SPCC330.04c	tdk1	single-gene toxin-antidote meiotic driver Tdk1	-1.23996	7.89048e-55	mug135
SPCC330.21	new25	Schizosaccharomyces specific SAP domain containing protein	-1.34223	4.12312e-34
SPCC338.16	pof3	F-box protein Pof3	-1.28848	3.03958e-14
SPCC338.18	SPCC338.18	Schizosaccharomyces pombe specific protein	-1.08979	4.01111e-56
SPCC417.11c	SPCC417.11c	glutamate-1-semialdehyde 2,1-aminomutase	-1.8672	2.52104e-82
SPCC4G3.10c	rhp42	DNA repair protein Rhp42	-1.91755	3.0974e-75	rhp4b
SPCC4G3.12c	SPCC4G3.12c	ubiquitin-protein ligase E3	-1.04664	3.08603e-50
SPCC4G3.16	rib2	tandem fusion lysine methyltransferase/HTPAP deaminase	-1.92961	4.64561e-10
SPCC553.01c	dbl2	DNA recombination protein Dbl2	-1.08144	1.71364e-30	SPCC736.01c
SPCC569.02c	SPCC569.02c	S. pombe specific UPF0321 family protein 2	-1.42274	2.45218e-07
SPCC576.17c	SPCC576.17c	pyridoxamine/pyridoxine/pyridoxal transmembrane transporter	-3.39561	0
SPCC584.12	mug42	Schizosaccharomyces pombe specific protein	-1.16209	0.000201866
SPCC584.13	SPCC584.13	amino acid/polyamine family transmembrane transporter	-1.08331	7.62457e-18
SPCC594.03	SPCC594.03	Schizosaccharomyces pombe specific protein	-1.2915	8.5616e-12
SPCC613.11c	meu23	tdk family toxin-antidote meiotic driver	-1.28643	1.15486e-06
SPCC613.12c	raf1	CLRC ubiquitin ligase complex WD repeat subunit Raf1/Dos1	-1.35866	1.8313e-27	dos1,cmc1,clr8
SPCC622.02	SPCC622.02	Schizosaccharomyces pombe specific protein	-2.13421	5.03116e-58
SPCC622.07	SPCC622.07	Schizosaccharomyces pombe specific protein	-1.1478	2.04866e-09
SPCC63.06	wdr89	WD repeat protein, human WDR89 family, implicated in ribosome biogenesis	-1.52591	6.84041e-66
SPCC663.11	saf1	splicing associated factor Saf1	-1.55651	1.81407e-32
SPCC663.14c	trp663	plasma membrane TRP-like ion channel	-3.48407	2.01318e-18
SPCC777.14	prp4	serine/threonine protein kinase Prp4	-1.40228	1.05937e-33
SPCC777.15	dus4	tRNA/mRNA dihydrouridine synthase Dus4	-1.62471	8.25729e-38
SPCC794.04c	SPCC794.04c	transmembrane transporter	-1.16967	2.04494e-12
SPCC825.04c	naa40	histone N-acetyltransferase Naa40/NatD	-1.23177	4.61865e-11
SPCC895.07	alp14	TOG/XMAP215 microtubule plus end tracking polymerase Alp14	-1.39191	4.1049e-50	mtc1
SPCC962.02c	bir1	survivin, Bir1	-1.4621	1.85882e-41	cut17,pbh1,SPCP31B10.10c
SPCC965.04c	yme1	mitochondrial inner membrane i-AAA protease complex subunit Yme1	-1.22167	3.34389e-123	ppp36
SPCC970.02	dcw1	mannan endo-1,6-alpha-mannosidase Dcw1	-1.11973	7.47991e-39
SPCP1E11.03	mug170	arrestin family membrane adaptor Mug170	-2.20894	1.10407e-71
SPCP1E11.07c	cwf18	complexed with Cdc5 protein Cwf18	-1.04891	1.46375e-18
SPCP20C8.02c	SPCP20C8.02c	S. pombe specific UPF0321 family protein 1	-1.13523	2.0948e-05
SPCPJ732.03	meu15	Schizosaccharomyces pombe specific protein Meu15	-2.65901	7.55982e-19

## Sheet: S3 DEGs_Glycerol_Exponential
### Differential expression analysis in the main figures was performed using a Salmon index with cDNA only.
### Table S5-S8 in this file presents transcriptome-wide expression results obtained using a Salmon index with cDNA+ncRNA.
### Inclusion of ncRNAs may cause minor differences in log2FC values for coding genes, but overall conclusions are unchanged.
CAP-treated vs untreated differentially expressed genes (DEGs) in exponential phase under glucose condition
Gene_id	gene_name	description	log2FoldChange	padj	synonyms
SPAC11D3.01c	SPAC11D3.01c	Con-6 family conserved fungal protein	1.70139	2.60706e-11
SPAC186.02c	SPAC186.02c	hydroxyacid dehydrogenase, implicated in cellular detoxification	1.29349	8.72211e-13
SPAC186.03	SPAC186.03	L-asparaginase	2.16542	3.71936e-10
SPAC1F8.01	ght3	plasma membrane gluconate:proton symporter Ght3	1.08637	4.56689e-40
SPAC1F8.04c	hhy1	hydrolase Hhy1	1.39494	1.13309e-54
SPAC3G9.11c	pdc201	pyruvate decarboxylase	1.31985	2.50651e-60
SPAC6G10.06	tda3	FAD-dependent amino acid oxidase involved in late endosome to Golgi transport Tda3	1.51427	0.0251045
SPAC869.06c	hry1	HHE domain cation binding protein, implicated in the repair of iron-sulfur clusters damaged by oxidative and nitrosative stress	1.1587	6.63532e-10
SPAC869.09	SPAC869.09	Con-6 family conserved fungal protein	1.50162	4.07957e-12
SPBCPT2R1.08c	tlh2	RecQ type DNA helicase Tlh1	1.32023	0.00647162
SPBPB10D8.06c	ssu3	plasma membrane sulfite efflux transmembrane transporter Ssu3	8.05182	1.17173e-07
SPBPB21E7.10	SPBPB21E7.10	Schizosaccharomyces specific protein	1.60487	3.74599e-34
SPMIT.02	cox1-I1b	mitochondrial DNA binding endonuclease Cox1-I1b (intron-encoded)	1.24008	0.00048244
SPMIT.03	cox1-I2b	mitochondrial DNA binding endonuclease (intron encoded)	2.30105	0.000336431
SPMIT.11	cox2	cytochrome c oxidase subunit 2	1.03044	0.00659726
SPAC6B12.16	meu26	DUF4451 family conserved fungal protein	-2.85809	0.0120369
SPACUNK4.17	SPACUNK4.17	NAD binding dehydrogenase family protein, human DHDH ortholog, unknown biological role, implicated in carbohydrate metabolic process	-1.16258	4.2432e-07
SPAPB1A11.02	SPAPB1A11.02	sterol esterase/lipase implicated in lipid catabolism or detoxification	-1.03217	3.94669e-05
SPBC1348.08c	SPBC1348.08c	cell surface glycoprotein, adhesion molecule	-1.61033	0.000549246
SPBC1683.09c	frp1	plasma membrane ferric iron reductase (NADPH) Frp1	-1.62864	1.6026e-49
SPCC1223.03c	gut2	glycerol-3-phosphate dehydrogenase Gut2	-1.47277	2.11923e-27
SPCC417.06c	mug27	meiosis specific Sid2-related serine/threonine protein kinase (NDR family) Mug27/Slk1	-1.21644	0.00198281	ppk35,slk1
SPMIT.08	var1	mitochondrial ribosomal protein subunit S3	-1.55253	1.24547e-12	rps3,urfa

## Sheet: S4 DEGs_Glycerol_Stationary
### Differential expression analysis in the main figures was performed using a Salmon index with cDNA only.
### Table S5-S8 in this file presents transcriptome-wide expression results obtained using a Salmon index with cDNA+ncRNA.
### Inclusion of ncRNAs may cause minor differences in log2FC values for coding genes, but overall conclusions are unchanged.
CAP-treated vs untreated differentially expressed genes (DEGs) in exponential phase under glucose condition
Gene_id	gene_name	description	log2FoldChange	padj	synonyms
SPAC1093.01	ppr5	mitochondrial PPR repeat protein Ppr5	1.81822	1.58814e-170	SPAC12B10.18
SPAC1093.07	SPAC1093.07	dubious	2.01391	3.11771e-118
SPAC11D3.01c	SPAC11D3.01c	Con-6 family conserved fungal protein	1.88096	4.52021e-15
SPAC11D3.05	mfs2	transmembrane transporter Mfs2	1.5651	2.95496e-37
SPAC11D3.08c	SPAC11D3.08c	amino acid/polyamine family transmembrane transporter	1.19761	1.89828e-84
SPAC11H11.05c	fta6	Mis6-Sim4 complex subunit Fta6	1.3671	3.64241e-32
SPAC12G12.09	eti1	WD repeat protein associated with stress granule	1.10173	3.7166e-34
SPAC13A11.06	pdc202	pyruvate decarboxylase	2.12861	7.56733e-34	SPAC3H8.01
SPAC13D6.02c	byr3	translational activator, zf-CCHC type zinc finger protein	1.07858	1.33193e-48
SPAC13F5.04c	vta1	Vps20 associated protein Vta1	1.41012	2.42825e-11	vts1,new6,SPAC13F5.08
SPAC13G6.12c	chs1	chitin synthase I	1.28675	2.57603e-58	SPAC24B11.01c
SPAC1556.01c	rad50	DNA repair protein Rad50	1.27383	7.80867e-104	SPAP4C9.01c
SPAC15E1.07c	moa1	meiosis specific kinetochore regulator (Meikin) Moa1	3.63485	0.0216305	mug159
SPAC15F9.01c	glm1	Glomulin, ubiquitin-protein transferase inhibitor Glm1	2.10877	4.62585e-55
SPAC1639.02c	trk2	plasma membrane potassium ion transmembrane transporter Trk2	1.16397	5.84974e-69	SPAC1F5.12
SPAC16E8.02	mpo1	ER membrane fatty acid alpha-oxygenase Mpo1	1.22364	3.39511e-79
SPAC16E8.03	gna1	glucosamine-phosphate N-acetyltransferase	1.09041	3.86706e-27	spgna1
SPAC17A2.11	SPAC17A2.11	Schizosaccharomyces pombe specific protein	1.58175	2.56759e-15
SPAC186.02c	SPAC186.02c	hydroxyacid dehydrogenase, implicated in cellular detoxification	3.35813	1.42388e-290
SPAC19A8.16	prl65	tudor domain superfamily protein, potential role in central carbon metabolism based on C. neoformans metabolic data, see PF11160	1.08861	4.4967e-15
SPAC19D5.09c	Tf2-8	retrotransposable element/transposon Tf2-type	27.5817	5.79903e-06	SPAC13D1.02c
SPAC1B3.15c	SPAC1B3.15c	transmembrane transporter	1.45088	2.61796e-72
SPAC1F7.06	hsp3105	ThiJ domain protein, glyoxylase III	2.24098	3.54578e-53
SPAC1F7.08	fio1	plasma membrane iron transport multicopper oxidase Fio1	1.33129	1.29189e-18
SPAC212.06c	SPAC212.06c	DNA helicase in rearranged telomeric region, truncated	1.07768	0.0200418
SPAC22F3.05c	alp41	GTP-binding protein involved in beta-tubulin folding Alp41	1.1305	7.29708e-49
SPAC22G7.11c	cum1	Con-6 family conserved fungal protein	1.16083	5.21925e-27	SPAC4G8.01c
SPAC22H10.10	alp21	tubulin specific chaperone cofactor E	1.04206	7.74915e-22	sto1
SPAC22H10.13	zym1	metallothionein Zym1	1.60098	2.39178e-85
SPAC23A1.02c	ted1	GPI-remodelling mannose-ethanolamine phosphate phosphodiesterase Ted1	1.52037	9.82091e-67
SPAC23A1.04c	mnl1	alpha mannosidase Mnl1	1.24557	8.11805e-60	htm1
SPAC23A1.06c	cmk2	MAPK-activated protein kinase Cmk2	1.00217	2.76629e-41	mkp2
SPAC23A1.10	tef102	translation elongation factor EF-1 alpha Ef1a-b	1.10713	1.97551e-89	ef1a-b,efa1,EF-1aC
SPAC23C11.06c	SPAC23C11.06c	vacuolar membrane hydrolase, implicted in protein catabolism or lipid metabolism	1.38702	6.12646e-112
SPAC23C11.10	mpn1	poly(U)-specific exoribonuclease, producing 3' uridine cyclic phosphate ends Mpn1	1.17253	6.13461e-14	usb1
SPAC23C4.04c	SPAC23C4.04c	Schizosaccharomyces pombe specific protein	1.16751	4.05958e-05
SPAC23C4.13	bet1	SNARE Bet1	1.0137	3.14594e-49
SPAC23E2.03c	sms1	pheromone-MAPK scaffold Sms1	1.34815	1.42554e-66	ste7
SPAC23H4.17c	srb10	mediator complex cyclin-dependent protein kinase subunit Srb10	1.3561	3.36408e-50	prk1,cdk8
SPAC24C9.12c	shm1	serine hydroxymethyltransferase Shm1	1.03156	3.0355e-83
SPAC26A3.13c	Tf2-4	retrotransposable element/transposon Tf2-type	1.08463	0.0335781
SPAC31G5.09c	spk1	MAP kinase Spk1	1.25917	5.24288e-67
SPAC328.08c	tbc1	tubulin specific chaperone cofactor C, GTPase activating protein Tbc1	1.15094	3.30979e-20
SPAC32A11.01	mug8	DUF1708 (GAP) family conserved fungal protein, cell division site	1.38674	2.16736e-44
SPAC3C7.02c	pil2	meiotic eisosome BAR domain protein Pil2	1.3831	9.36866e-10
SPAC3G9.11c	pdc201	pyruvate decarboxylase	1.188	6.5094e-55
SPAC3H8.09c	nab3	poly(A) binding protein Nab3	1.10044	1.12134e-49
SPAC4A8.10	rog1	acylglycerol lipase	1.21374	3.38732e-62
SPAC4G9.05	mpf1	cytoplasmic meiotic pumilio family RNA-binding protein Mpf1	1.38369	9.83487e-35
SPAC513.04	SPAC513.04	Schizosaccharomyces pombe specific protein, implicated in mating	3.47592	2.41203e-05
SPAC56F8.15	SPAC56F8.15	Schizosaccharomyces pombe specific protein	1.08639	2.84499e-22
SPAC57A10.04	mug10	meiotic Rho guanine nucleotide exchange factor	1.21233	2.15037e-17
SPAC57A7.06	utp14	U3 snoRNP-associated protein Utp14	1.0417	7.66318e-59
SPAC5H10.04	SPAC5H10.04	NADPH dehydrogenase, (Old yellow enzyme) involved in small alpha,beta-unsaturated carbonyl compounds	1.84688	1.43571e-109
SPAC6G10.06	tda3	FAD-dependent amino acid oxidase involved in late endosome to Golgi transport Tda3	2.21318	1.14247e-15
SPAC823.16c	atg1802	autophagy associated WD repeat protein Atg18b	1.22494	1.41714e-85	mug179,atg18b,atg18
SPAC869.09	SPAC869.09	Con-6 family conserved fungal protein	1.82025	3.46067e-21
SPAC8E11.08c	SPAC8E11.08c	dubious	1.22925	7.5558e-06
SPAC9.04	Tf2-1	retrotransposable element/transposon Tf2-type	3.27517	0.0104779
SPACUNK4.12c	iph1	insulinase pombe homologue 1	1.03153	5.96197e-50	mug138,irp1,ppp34
SPAP27G11.11c	SPAP27G11.11c	dubious	1.59993	0.0299886
SPAP7G5.03	prm1	conjugation protein Prm1	1.32221	1.51736e-63
SPAPB8E5.10	min8	mitochondrial respiratory complex/ATP synthase complex assembly protein Mra1, meiosis specific splicing in fission yeast	1.27261	4.42546e-33	mra1
SPAPJ691.02	moh1	yippee-like protein, Moh1	1.87398	2.15695e-194
SPBC1198.01	fmd2	glutathione-dependent formaldehyde dehydrogenase Fmd2	1.60044	6.91157e-163
SPBC11C11.11c	irc3	mitochondrial DNA branch migration helicase Irc3	1.24531	7.31987e-95	SPBC3B8.12
SPBC1289.17	Tf2-11	retrotransposable element/transposon Tf2-type	1.64926	3.56197e-15	SPBC8E4.11c
SPBC12C2.14c	SPBC12C2.14c	dubious	5.25249	0.00115026
SPBC12D12.09	rev7	mitochondrial and nucleatr DNA polymerase zeta subunit Rev7	1.35593	8.88912e-57
SPBC13G1.10c	rqt2	RQT complex ATP-dependent RNA helicase Rqt2, human ASCC3 ortholog	1.09885	5.90023e-82	mug81,slh1
SPBC14F5.04c	pgk1	phosphoglycerate kinase Pgk1	1.2349	1.23026e-103
SPBC1685.06	cid11	poly(A) polymerase Cid11, terminal uridylyl transferase	1.79805	8.31177e-05
SPBC16E9.17c	rem1	meiosis specific cyclin Rem1	1.88195	0.0491878
SPBC1815.01	eno101	enolase	1.299	4.54332e-69	eno1
SPBC19C2.06c	mug124	Schizosaccharomyces pombe specific protein	1.29044	2.38258e-75
SPBC19C2.07	fba1	fructose-bisphosphate aldolase Fba1	1.19029	1.84493e-67
SPBC19F8.06c	meu22	plasma membrane amino acid transmembrane transporter Meu22	1.19249	1.29884e-60
SPBC21.03c	SPBC21.03c	EVE domain (PUA-related) protein, implicated in tRNA metabolism (possible RNA binding domain associated with tRNA methyltransferases)	1.01653	7.35664e-29
SPBC216.02	num1	meiotic cortical anchoring factor for dynein Mcp5/Num1	1.152	1.89628e-20	mcp5,mug21
SPBC21C3.05	sap62	U2 snRNP-associated protein Sap62	1.17176	6.59731e-52
SPBC25B2.02c	mam1	M-factor transmembrane transporter Mam1	1.06714	4.22223e-59	SPBC2G5.09c
SPBC29A10.02	spo5	meiotic RNA-binding protein 1	1.31062	3.29855e-29	mrb1,mug12,SPBC365.18
SPBC29A10.09c	tri1	triman, ribonuclease involved in priRNA formation Tri1	1.02046	1.27989e-17
SPBC2D10.06	rep1	MBF transcription factor activator Rep1	1.01378	5.93347e-17	rec16
SPBC336.05c	hen1	small RNA 2'-O-methyltransferase Hen1	1.0397	1.8492e-19
SPBC354.12	gpd3	glyceraldehyde 3-phosphate dehydrogenase Gpd3	1.0069	4.79371e-59
SPBC36.11	SPBC36.11	Schizosaccharomyces specific protein, predicted plasma membrane receptor	1.10831	7.75862e-96
SPBC3B8.08	SPBC3B8.08	Sjogren's syndrome/scleroderma autoantigen 1 family, implicated in mitotic cell cycle process	1.01196	3.60474e-29
SPBC3H7.08c	mra2	mitochondrial respiratory complex/ ATP synthase assembly protein Mra2	1.96925	0
SPBC4.01	dni2	meiotic tetraspan protein, claudin Dni2	1.10497	1.95001e-05
SPBC428.13c	mob1	Sid2-Mob1 kinase complex regulatory subunit Mob1	1.31556	1.22104e-43
SPBC4F6.09	str1	plasma membrane siderophore-iron transmembrane transporter Str1	2.95068	0
SPBC530.02	SPBC530.02	transmembrane transporter	1.78274	1.30383e-12
SPBC530.07c	SPBC530.07c	TENA/THI family protein, domain found in context with a broad range of enzymes	1.47005	3.28409e-105
SPBC609.01	SPBC609.01	cytoplasmic P body 3'-5'-exoribonuclease, Dis3L2-related	1.49908	5.729e-46
SPBC609.04	caf5	plasma membrane spermine family transmembrane transporter Caf5	1.21569	5.72138e-37
SPBC660.08	atg38	PtdIns3K complex subunit Atg38	1.07156	1.70213e-107
SPBC660.09	mug168	Schizosaccharomyces specific protein Mug168	1.53168	2.37906e-127
SPBC725.06c	ppk31	serine/threonine protein kinase Ppk31	2.23315	1.76299e-149	mug25
SPBC839.06	cta3	plasma membrane P-type ATPase, potassium exporting Cta3	2.29224	6.1027e-44
SPBC839.16	thf1	C1-5,6,7,8-tetrahydrofolate (THF) synthase, trifunctional enzyme Thf1	1.2009	3.057e-128
SPBC8D2.19	mde3	serine/threonine protein kinase, meiotic, STKc MAK-like Mde3	2.98799	0.0435738
SPBC947.05c	frp2	plasma membrane ferric reductase Frp2	1.43274	3.44916e-09
SPBCPT2R1.08c	tlh2	RecQ type DNA helicase Tlh1	1.05644	0.013045
SPBP19A11.02c	SPBP19A11.02c	Schizosaccharomyces specific protein, predicted GPI anchor	1.2816	8.86978e-62
SPBP35G2.17	SPBP35G2.17	dubious	1.13501	2.27598e-40
SPBP8B7.16c	dbp2	ATP-dependent RNA helicase Dbp2	1.0715	1.79452e-24
SPBPB21E7.11	SPBPB21E7.11	Schizosaccharomyces pombe specific protein	1.5328	3.7852e-109
SPBPB2B2.07c	SPBPB2B2.07c	S. pombe specific DUF999 family protein 7	1.98866	0.0206992
SPBPB8B6.05c	SPBPB8B6.05c	L-asparaginase	1.07483	5.54572e-24
SPCC1020.03	mmt1	mitochondrial (zinc or iron) ion transmembrane transporter Mmt1	1.41583	6.67967e-68
SPCC1183.05c	lig4	DNA repair ligase Lig4	1.05566	4.3075e-43
SPCC1259.13	chk1	Chk1 protein kinase	1.37786	3.78805e-82	rad27
SPCC126.07c	asr1	ubiquitin-protein ligase E3 Asr1	1.11901	5.99655e-98	pbr1
SPCC1322.07c	mug150	Schizosaccharomyces pombe specific protein, GPI anchored, Mug150	1.39726	4.7456e-37
SPCC13B11.02c	SPCC13B11.02c	Schizosaccharomyces pombe specific protein	1.32873	4.42481e-14
SPCC1450.08c	wtf16	wtf antidote-like meiotic drive suppressor Wtf16	1.57985	2.55036e-10	wts16
SPCC1620.02	wtf23	wtf meiotic drive antidote Wtf23 OR wtf meiotic drive poison Wtf23	1.15083	2.25601e-44	wts23
SPCC1672.01	SPCC1672.01	histidinol-phosphatase	1.53946	3.09043e-132
SPCC1682.08c	mpf2	meiotic pumilio family RNA-binding protein Mpf2	1.12624	1.02035e-22	mcp2
SPCC1682.09c	ggc1	mitochondrial carrier, guanine nucleotide Ggc1	1.00663	3.00503e-24
SPCC1795.06	map2	P-factor pheromone Map2	1.44072	1.07129e-16
SPCC18.14c	rpp0	60S acidic ribosomal protein Rpp0	1.16232	1.20776e-146
SPCC1827.07c	spx2	plasma membrane phosphate exporter Spx2/Xpr1	1.05857	9.19308e-48	SPCP1E11.01c,xpr1
SPCC1840.12	opt3	OPT oligopeptide transmembrane transporter family protein Opt3	1.55539	8.67237e-42	SPCC965.02
SPCC188.14	SPCC188.14	Schizosaccharomyces pombe specific protein	1.01497	6.67998e-17
SPCC1902.02	mug72	oxidoreductase	1.09616	9.30148e-39	SPCC663.16c
SPCC1919.14c	bdp1	transcription factor TFIIIB complex subunit Bdp1	1.0559	3.84246e-53	spB''
SPCC24B10.14c	xlf1	XRCC4-like nonhomologous end joining factor, Cernunnon Xlf1/Nej1	1.21162	2.24921e-24	nej1,mug104
SPCC285.07c	wtf18	wtf antidote-like meiotic drive suppressor Wtf18	1.0957	3.47406e-20	wts1817a
SPCC338.18	SPCC338.18	Schizosaccharomyces pombe specific protein	1.76744	1.18822e-140
SPCC4F11.04c	imt2	mannosyltransferase Imt2	1.68352	1.75288e-114
SPCC4F11.05	SPCC4F11.05	dubious	2.07886	3.0751e-11
SPCC569.09	SPCC569.09	Schizosaccharomyces specific protein	1.33187	2.13611e-86	SPNG2623
SPCC622.04	SPCC622.04	dubious	1.183	1.34003e-27
SPCC736.14	dis1	TOG/XMAP215 microtubule plus end tracking polymerase Dis1	1.60375	9.23167e-119
SPCC737.04	SPCC737.04	UPF0300 family protein 6	1.22648	1.97631e-27
SPCC74.04	SPCC74.04	amino acid/polyamine family transmembrane transporter	1.17161	1.962e-25
SPCC794.03	SPCC794.03	amino acid/polyamine family transmembrane transporter	1.70663	4.03612e-15
SPCP1E11.10	dhm1	ankyrin repeat protein, unknown biological role	1.35422	1.18283e-45
SPCP31B10.07	eft202	translation elongation factor 2 (EF-2) Eft2,B	1.13449	3.39865e-100
SPAC1002.13c	psu1	cell wall beta-glucosidase Psu1	-1.30376	8.24512e-60
SPAC1002.17c	urg2	uracil phosphoribosyltransferase	-2.67005	4.67766e-81
SPAC1002.18	urg3	DUF1688 family fungal conserved protein, implicated in uracil or riboflavin metabolism	-1.32407	1.43647e-122
SPAC1002.19	urg1	GTP cyclohydrolase II Urg1	-1.46313	1.51316e-28
SPAC1039.01	SPAC1039.01	plasma membrane amino acid transmembrane transporter family, related to 7-keto 8-aminopelargonic acid transporter	-1.06731	1.87101e-28
SPAC1039.10	mmf2	mitochondrial matrix protein, YjgF family protein Mmf2, reactive intermediate imine deaminase A homolog	-1.59166	1.04973e-34	hpm1,SPAC922.01
SPAC1071.10c	pma1	plasma membrane P-type proton exporting ATPase, P3-type Pma1	-1.17786	9.60115e-71
SPAC10F6.07c	mug94	Schizosaccharomyces pombe specific protein Mug94	-1.65052	3.3782e-07
SPAC110.01	ppk1	serine/threonine protein kinase Ppk1	-1.19972	8.86816e-21	SPAC140.05
SPAC1142.05	ctr5	plasma membrane copper transporter complex subunit Ctr5	-1.89447	3.72407e-297
SPAC11D3.02c	SPAC11D3.02c	ELLA family acetyltransferase	-1.64693	1.72106e-39
SPAC11D3.03c	SPAC11D3.03c	aminomethyltransferase-like and DUF1989 family protein, implicated in urea metabolism	-1.13887	6.19323e-10
SPAC11D3.09	agm1	agmatinase 1, Agm1	-1.59255	8.41482e-25
SPAC11D3.18c	SPAC11D3.18c	plasma membrane carboxylic acid transmembrane transporter	-1.79005	2.6322e-57
SPAC12B10.07	acp1	F-actin capping protein alpha subunit	-1.07128	1.83402e-61
SPAC12B10.11	exg2	cell wall glucan glucosidase Exg2	-1.2429	2.76514e-24
SPAC139.05	ssd2	succinate-semialdehyde dehydrogenase Ssd2	-1.15038	2.70025e-18
SPAC1399.01c	SPAC1399.01c	nucleobase transmembrane transporter	-1.39898	2.91226e-16
SPAC1399.04c	uck2	uracil phosphoribosyltransferase Uck2	-1.33247	2.19722e-38
SPAC13A11.02c	erg11	lanosterol 14-demethylase (cytochrome P450) Erg11	-1.40112	2.76819e-93
SPAC13F5.05	mpd1	thioredoxin family protein Mpd1	-1.51829	2.78584e-67
SPAC13G6.10c	asl1	cell wall protein Asl1, predicted O-glucosyl hydrolase	-1.34561	1.91158e-84
SPAC144.12	rki1	ribose 5-phosphate isomerase Rki1	-1.10141	3.72094e-108
SPAC15A10.07	SPAC15A10.07	Schizosaccharomyces specific protein	-1.02994	1.37818e-30
SPAC1783.03	fta2	CENP-P ortholog Fta2	-1.01872	1.77546e-14
SPAC1786.02	plb2	phospholipase Plb2	-1.05152	3.57571e-56
SPAC17C9.15c	dhm2	Schizosaccharomyces specific protein Dhm2	-1.11408	4.59281e-40
SPAC17H9.18c	SPAC17H9.18c	Schizosaccharomyces pombe specific protein	-3.11375	0.015104
SPAC17H9.19c	cdt2	WD repeat protein Cdt2	-3.27904	2.91724e-143	sev1
SPAC1805.16c	SPAC1805.16c	purine nucleoside phosphorylase	-1.22261	6.12856e-38
SPAC1834.03c	hhf1	histone H4 h4.1	-3.4594	0	h4.1
SPAC1834.04	hht1	histone H3 h3.1	-3.77044	0
SPAC186.01	pfl9	cell surface glycoprotein, flocculin Pfl9, DIPSY family	-1.61352	2.67048e-22
SPAC186.06	SPAC186.06	phenazine biosynthesis PhzF protein family	-3.60643	0.0032267
SPAC18B11.02c	pus9	tRNA pseudouridine synthase Pus9	-1.16708	7.54383e-58
SPAC1952.05	gcn5	SAGA complex histone acetyltransferase catalytic subunit Gcn5	-1.61523	4.09199e-77	kat2
SPAC19G12.03	cda1	chitin deacetylase Cda1	-1.74402	4.12603e-111
SPAC19G12.04	dal1	ureidoglycolate hydrolase	-1.65332	3.84246e-53
SPAC19G12.06c	hta2	histone H2A beta	-1.414	8.53867e-155
SPAC1A6.06c	meu31	Schizosaccharomyces specific protein Meu31	-1.18802	8.26457e-06
SPAC1A6.11	SPAC1A6.11	dubious	-1.78922	5.85627e-09
SPAC1B3.01c	SPAC1B3.01c	uracil phosphoribosyltransferase	-1.44129	4.52092e-57
SPAC1F7.05	cdc22	ribonucleoside reductase large subunit Cdc22	-1.22293	1.62301e-71
SPAC1F7.09c	dal2	allantoicase Dal2	-1.65995	5.4418e-78	ala1
SPAC1F7.10	SPAC1F7.10	hydantoin racemase family	-1.83798	4.65416e-75
SPAC1F8.01	ght3	plasma membrane gluconate:proton symporter Ght3	-3.91452	0
SPAC1F8.04c	hhy1	hydrolase Hhy1	-3.67655	0
SPAC1F8.05	isp3	spore wall structural constituent Isp3	-1.8332	1.48464e-77	meu4,p23,23K
SPAC1F8.06	pfl8	cell surface glycoprotein, flocculin Pfl8	-1.02755	2.08097e-11	fta5
SPAC20G4.04c	hus1	checkpoint clamp complex protein Hus1	-1.04542	6.9968e-17
SPAC20G4.07c	erg4	C-24(28) sterol reductase Erg4	-1.42126	6.29249e-96	sts1
SPAC20H4.08	whi2	G-patch RNA-binding protein, involved in splicing	-1.09211	1.85061e-37
SPAC212.01c	SPAC212.01c	S. pombe specific DUF999 family protein 2	-1.48711	0.00971074
SPAC212.02	SPAC212.02	Schizosaccharomyces pombe specific protein	-2.74719	0.00731519
SPAC227.01c	erd1	retrograde transport protein, Golgi to ER, Erd1/Gmn2	-1.04381	3.43739e-18	SPAPB21F2.04c,gmn2,sgm2
SPAC227.12	rna4	U4/U6 x U5 tri-snRNP complex WD repeat subunit Rna4	-1.54841	3.32402e-75	prp4
SPAC227.19c	pig25	pig-Y, phosphatidylinositol N-acetylglucosaminyltransferase subunit	-1.52376	1.46393e-11
SPAC22F3.02	atf31	DNA-binding transcription factor Atf31	-1.08485	1.61396e-06
SPAC23A1.07	rnf170	ubiquitin-protein ligase E3 Rnf170	-1.03254	1.14958e-20
SPAC24B11.05	SPAC24B11.05	pyrimidine 5'-nucleotidase	-1.17261	7.81372e-39
SPAC24B11.14	SPAC24B11.14	Schizosaccharomyces pombe specific protein	-3.53217	0.000449836	SPAC806.10
SPAC24C9.06c	aco1	aconitate hydratase Aco1	-1.05226	1.87866e-53
SPAC25B8.13c	isp7	2-OG-Fe(II) oxygenase superfamily protein	-1.94633	7.12233e-81
SPAC25B8.20	smp1	Schizosaccharomyces specific microprotein Smp1	-1.25814	4.83172e-14
SPAC26F1.07	SPAC26F1.07	aldose reductase (NADPH)	-1.37003	1.13001e-196
SPAC26F1.11	SPAC26F1.11	dubious	-1.8509	5.49412e-72
SPAC26H5.09c	SPAC26H5.09c	gfo/idh/mocA family NAD(P)H oxidoreductase family, implicated in transcription	-2.27023	4.20075e-206
SPAC27D7.03c	mei2	RNA-binding protein involved in meiosis Mei2	-1.53101	6.74855e-60
SPAC27D7.04	omt2	4-alpha-hydroxytetrahydrobiopterin dehydratase	-1.83513	1.68618e-72
SPAC27D7.12c	but1	thioredoxin family protein But1	-1.4174	2.02167e-43	SPAC27D7.12,mug107,prx
SPAC27E2.04c	mug155	dubious	-1.20078	4.02118e-06
SPAC27E2.12	SPAC27E2.12	Schizosaccharomyces pombe specific protein	-2.40128	0.0108676
SPAC27E2.14	SPAC27E2.14	Schizosaccharomyces pombe specific microprotein	-1.60664	1.79685e-30
SPAC29A4.05	cam2	myosin I light chain Cam2	-1.08497	8.55566e-73
SPAC29B12.12	hot13	helper of TIM Hot13	-1.87897	0.00192887
SPAC29B12.14c	SPAC29B12.14c	plasma membrane purine transmembrane transporter	-1.72107	1.06791e-96
SPAC2E1P3.05c	cbm1	fungal cellulose binding domain protein	-1.27718	8.98311e-97
SPAC2F3.04c	rim1	mitochondrial single-stranded DNA binding protein Rim1	-1.2582	3.01097e-65
SPAC3C7.13c	SPAC3C7.13c	glucose-6-phosphate 1-dehydrogenase	-1.65222	4.96584e-104
SPAC3C7.14c	obr1	NAD(P)H dehydrogenase (quinone)	-1.17212	2.64876e-12	apt1,uhp1,p25
SPAC3G6.08	erv1	mitochondrial Mia40-Erv1 disulfide relay system sulfhydryl oxidase subunit Erv1	-1.03962	5.11092e-16
SPAC3G9.01	nsk1	Clp1-interacting, microtubule plus-end binding Nsk1	-1.36033	3.45236e-36
SPAC4F10.15c	wsp1	WASp homolog	-1.49306	5.3605e-126
SPAC4G9.12	idn1	gluconokinase	-1.8184	1.89578e-168
SPAC4H3.08	fox2	3-hydroxyacyl-CoA dehydrogenase, Fox2	-2.3666	1.42115e-77
SPAC521.03	SPAC521.03	short chain dehydrogenase, human DHRS7 family	-1.42043	1.16456e-121
SPAC57A10.06	mug15	Roadblock/LC7 domain superfamily protein Mug15	-1.78782	4.47869e-09
SPAC57A10.07	SPAC57A10.07	conserved membrane protein with Rossmann-like alpha/beta/alpha sandwich fold, conserved in fungi and protozoa	-1.00197	2.66533e-39
SPAC57A10.09c	nhp6	HMG-box non-histone chromatin protein	-1.35733	3.90088e-123
SPAC5H10.01	dgc1	mitochondrial D-glutamate cyclase Dgc1	-1.70468	1.55214e-60
SPAC5H10.05c	SPAC5H10.05c	FAD binding oxidoreductase, implicated in cellular detoxification	-1.2094	6.05662e-52
SPAC607.04	arg82	inositol polyphosphate IP3/IP4 kinase Arg82	-1.05308	6.76192e-32
SPAC644.05c	dut1	deoxyuridine 5'-triphosphate nucleotidohydrolase	-2.94077	4.41619e-98
SPAC688.14	set13	ribosome L32 lysine methyltransferase Set13	-1.07907	7.96016e-24
SPAC6C3.03c	SPAC6C3.03c	Schizosaccharomyces pombe specific protein	-1.9965	2.08479e-15
SPAC806.11	SPAC806.11	dubious	-2.5289	5.50579e-234
SPAC869.01	SPAC869.01	hydrolase activity, implicated in cellular detoxification	-2.54151	0.000426585
SPAC8E11.07c	alp31	tubulin specific chaperone cofactor A, Alp31	-1.49873	1.74559e-26
SPAC9.02c	SPAC9.02c	polyamine N-acetyltransferase	-1.4044	1.84816e-78
SPAC922.05c	SPAC922.05c	MFS superfamily, UNC-93 subfamily, transmembrane transporter	-1.05395	1.42699e-20
SPAC977.01	ftm1	sub-telomeric 5Tm protein family Ftm1, partial, adjacent to genomic sequence gap	-1.28687	1.37983e-22
SPAC977.02	ftm2	sub-telomeric 5Tm protein family Ftm2	-2.50554	6.05972e-30
SPAC977.03	SPAC977.03	methyltransferase	-3.74926	0.0195266
SPAC977.04	SPAC977.04	truncated C terminal region of membrane transporter	-2.23407	3.31925e-22
SPAC977.05c	SPAC977.05c	Velum formation protein 1-like conserved fungal family	-4.00072	0.00788212
SPAC977.07c	pfl6	cell surface glycoprotein, flocculin Pfl6	-2.5266	0.00201605
SPAC977.08	ayr2	1-acyl DHAP reductase Ayr2	-2.03107	2.50063e-07
SPAC977.14c	SPAC977.14c	NADP-dependent aldo/keto reductase, unknown biological role, implicated in cellular detoxification	-1.61969	1.66309e-106
SPAC977.15	SPAC977.15	dienelactone hydrolase family, implicated in cellular detoxification	-1.88989	5.25798e-11
SPAC977.18	SPAC977.18	conserved fungal protein, UPF0768 family	-3.35462	4.33186e-115
SPAC9E9.10c	cbh1	CENP-B homolog Cbh1, domesticated transposable element	-1.06866	2.77187e-76	cbh
SPAC9G1.11c	spn4	mitotic septin Spn4	-1.11753	9.4415e-45
SPACUNK4.10	gor1	glyoxylate reductase	-1.0528	9.42852e-94
SPACUNK4.15	SPACUNK4.15	2',3'-cyclic-nucleotide 3'-phosphodiesterase	-2.25033	5.02647e-124
SPACUNK4.17	SPACUNK4.17	NAD binding dehydrogenase family protein, human DHDH ortholog, unknown biological role, implicated in carbohydrate metabolic process	-2.96801	3.46308e-45
SPAP14E8.02	tos4	chromatin binding FHA domain protein Tos4	-2.77583	3.00423e-264
SPAPB15E9.02c	SPAPB15E9.02c	dubious	-1.02537	2.54894e-13
SPAPB1A11.02	SPAPB1A11.02	sterol esterase/lipase implicated in lipid catabolism or detoxification	-2.62839	2.51794e-68
SPAPB1E7.07	glt1	glutamate synthase (GOGAT) Glt1	-1.398	2.5854e-95	gog1,glu4
SPAPB24D3.07c	SPAPB24D3.07c	glycosyl hydrolase (predicted by Pfam-N)	-1.37299	1.71035e-141
SPAPB24D3.10c	agl1	maltose alpha-glucosidase Agl1	-4.80176	0	agl
SPAPB2B4.03	cig2	G1/S-specific B-type cyclin Cig2	-1.65781	2.98008e-92	cyc17
SPAPJ695.01c	SPAPJ695.01c	S. pombe specific UPF0321 family protein 3	-3.5008	2.61048e-10
SPAPJ695.02	SPAPJ695.02	Schizosaccharomyces pombe specific protein	-2.75702	1.39224e-37
SPBC1105.12	hhf3	histone H4 h4.3	-1.87934	4.68885e-266	h4.3
SPBC1105.13c	SPBC1105.13c	Schizosaccharomyces pombe specific protein	-1.34369	1.31079e-41
SPBC1105.17	cnp1	centromere-specific histone H3 CENP-A	-1.23491	2.25658e-36	sim2
SPBC119.12	rud3	Golgi matrix protein Rud3	-1.13882	5.32874e-71
SPBC1198.02	dea2	adenine deaminase Dea2	-1.01527	2.14581e-55
SPBC11B10.03	cog8	Golgi transport complex subunit Cog8	-1.46391	3.84062e-55
SPBC11B10.10c	pht1	histone H2A variant H2A.Z Pht1	-1.14692	9.63885e-74
SPBC1271.07c	SPBC1271.07c	N-acetyltransferase	-1.27036	1.54377e-42
SPBC1347.03	meu14	sporulation specific PIL domain protein Meu14	-1.37914	3.14328e-07
SPBC1348.03	ftm6	sub-telomeric 5Tm protein family Ftm6	-1.22243	0.0490305
SPBC1348.04	SPBC1348.04	methyltransferase	-1.91711	0.0238973
SPBC1348.05	SPBC1348.05	transmembrane transporter	-3.40262	4.9172e-06
SPBC1348.06c	SPBC1348.06c	Velum formation protein 1-like conserved fungal family	-1.86824	0.000605545
SPBC1348.08c	SPBC1348.08c	cell surface glycoprotein, adhesion molecule	-2.39985	7.9643e-12
SPBC1348.14c	ght7	plasma membrane hexose transmembrane transporter Ght7	-4.48733	0	SPBPB8B6.01c
SPBC13A2.04c	ptr2	plasma membrane PTR family peptide transmembrane transporter Ptr2	-1.09149	8.77452e-52
SPBC13G1.01c	nam9	mitochondrial ribosomal protein subunit S4	-1.21334	4.53528e-104
SPBC13G1.07	swf1	palmitoyltransferase Swf1	-1.16661	8.98385e-39
SPBC13G1.08c	ash2	Set1C complex and Lid2 complex subunit Ash2-trithorax family	-1.1885	1.35303e-49
SPBC14C8.07c	cdc18	MCM loader	-2.7965	2.39332e-86
SPBC1683.08	ght4	plasma membrane hexose:proton symporter, unknown specificity Ght4	-1.33467	9.19282e-85
SPBC1683.10c	pcl1	vacuolar ferrous iron/manganese transmembrane transporter Pcl1	-1.79242	1.04622e-202
SPBC16E9.05	erg6	sterol 24-C-methyltransferase Erg6	-1.32166	1.04477e-184
SPBC16H5.14c	SPBC16H5.14c	short chain dehydrogenase DHRS3 family, implicated in lipid (isoprenoid) metabolism	-1.08465	1.67931e-45	SPBC21H7.08
SPBC1709.07	erg27	3-keto sterol reductase Erg27	-1.33623	6.97662e-64
SPBC1709.09	rrf1	mitochondrial ribosome recycling factor Rrf1	-1.43434	1.47896e-55
SPBC1718.02	hop1	linear element associated protein Hop1	-2.78216	6.49836e-32
SPBC1718.03	ker1	DNA-directed RNA polymerase I complex subunit Ker1	-1.08045	9.27312e-34
SPBC1773.17c	gor2	glyoxylate reductase	-2.6734	8.73991e-109	SPBP26C9.01c
SPBC17G9.02c	cdc73	RNA polymerase II accessory factor, Cdc73 family	-1.01912	2.71706e-40
SPBC18E5.13	mti3	mitochondrial translation initiation factor Mti3	-1.02766	2.31386e-29	SPBC23G7.03
SPBC19C2.04c	ubp11	mitochondrial outer membrane anchored ubiquitin C-terminal hydrolase Ubp11	-1.32554	2.17389e-43
SPBC215.10	odr1	HAD superfamily hydrolase, unknown role	-1.51257	1.7809e-187
SPBC21B10.13c	yox1	MBF complex corepressor Yox1	-1.81693	1.35093e-52
SPBC23G7.13c	SPBC23G7.13c	plasma membrane urea transmembrane transporter	-1.05344	0.0043279
SPBC24C6.09c	SPBC24C6.09c	phosphoketolase family protein	-1.14639	4.04462e-16
SPBC27.03	meu25	Schizosaccharomyces specific protein Meu25	-1.07971	7.0617e-10
SPBC28F2.05c	SPBC28F2.05c	xylose and arabinose reductase	-1.17073	2.08458e-42
SPBC29B5.02c	isp4	plasma membrane OPT oligopeptide transmembrane transporter family Isp4	-2.25458	3.58152e-128
SPBC30D10.06	lsm4	Lsm2-8 complex subunit Lsm4	-1.05451	1.10177e-54
SPBC32H8.15	SPBC32H8.15	dubious	-1.84572	1.6872e-05
SPBC337.09	erg28	ER membrane adaptor Erg28 protein	-1.49738	6.27589e-131
SPBC337.14	rpb4	DNA-directed RNA polymerase II complex subunit Rpb4	-1.40369	5.06904e-80
SPBC359.03c	aat1	plasma membrane amino acid transmembrane transporter Aat1	-1.43562	3.86228e-41
SPBC359.06	mug14	adducin, involved in actin cytoskeleton organization	-3.61953	2.53288e-210
SPBC36.03c	mfs3	plasma membrane spermidine transmembrane transporter Mfs3	-1.02208	1.57297e-26
SPBC36.10	ups2	phosphatidic acid transfer protein Ups2	-1.66883	2.06952e-170
SPBC3D6.02	but2	But2 family protein But2, similar to cell surface molecules	-1.0437	1.18695e-71
SPBC3E7.14	smf1	Sm snRNP core protein Smf1	-1.17733	4.32744e-54	SPBC4F6.01
SPBC409.08	SPBC409.08	spermine family transmembrane transporter	-1.23758	5.09827e-59
SPBC409.11	meu18	Schizosaccharomyces specific protein Meu18, C2 domain	-1.14575	7.80065e-25
SPBC428.03c	pho4	extracellular thiamine-repressible acid phosphatase Pho4	-1.46312	3.72699e-55
SPBC428.07	meu6	pleckstrin homology domain protein Meu6	-1.35962	6.4174e-09
SPBC428.18	cdt1	DNA replication licensing factor Cdt1	-4.90523	1.56031e-40
SPBC460.05	SPBC460.05	transmembrane transporter	-1.29876	3.57461e-09
SPBC4B4.12c	SPBC4B4.12c	Schizosaccharomyces specific protein	-1.04385	1.6283e-16
SPBC56F2.09c	arg5	arginine specific carbamoyl-phosphate synthase subunit Arg5	-1.38082	2.79297e-75
SPBC646.12c	gap1	RasGAP Gap1	-1.12194	4.13832e-30	src1,sar1
SPBC651.04	SPBC651.04	Schizosaccharomyces specific protein, C2 domain	-1.16461	5.68286e-11
SPBC651.10	nse5	Smc5-6 complex non-SMC subunit Nse5	-1.16191	1.29892e-25
SPBC660.14	mik1	M phase inhibitor protein kinase Mik1	-1.59458	3.93972e-12
SPBC800.05c	atb2	tubulin alpha 2	-1.55918	9.22676e-104	tub1,alp2,ban5
SPBC800.11	SPBC800.11	inosine-uridine preferring nucleoside hydrolase	-2.50302	6.50725e-46
SPBC800.13	cnp20	CENP-T histone fold, kinetochore scaffold protein	-1.21512	1.7755e-18
SPBC887.17	SPBC887.17	plasma membrane guanine and adenine transmembrane transporter	-1.47196	9.82693e-181
SPBC8E4.01c	pho84	plasma membrane inorganic phosphate transmembrane transporter	-2.29655	1.06094e-183	SPBP4G3.01
SPBC8E4.05c	SPBC8E4.05c	fumarate lyase superfamily, unknown specificity, bacterial 3-carboxy-cis,cis-muconate cycloisomerase related	-1.24201	4.46741e-19
SPBC9B6.08	clc1	clathrin light chain Clc1	-1.12229	2.27187e-97	git9
SPBCPT2R1.02	SPBCPT2R1.02	Schizosaccharomyces pombe specific protein	-7.44264	0.000366249
SPBPB21E7.07	aes1	phenazine biosynthesis PhzF protein family	-1.74616	1.12858e-113	SPAPB21E7.07
SPBPB2B2.06c	efn1	extracellular 5'-nucleotidase, human NT5E family Efn1	-3.18162	1.4519e-53
SPBPB2B2.10c	gal7	galactose-1-phosphate uridylyltransferase Gal7	-1.52441	1.72468e-142
SPBPB2B2.13	gal1	galactokinase Gal1	-1.13097	3.80093e-90
SPBPB2B2.18	SPBPB2B2.18	conserved fungal protein, UPF0768 family	-3.23867	4.89489e-65
SPBPB8B6.03	fah1	fatty acid amide hydrolase Fah1	-3.3667	9.62593e-10
SPBPB8B6.04c	grt1	DNA-binding transcription factor Grt1	-1.59081	2.65051e-12	SPAPB8B6.04c
SPCC1020.09	gnr1	Telomerase Cajal body protein WRAP53 orthlog, Gnr1	-1.34486	0.000811546
SPCC1223.02	nmt1	4-amino-5-hydroxymethyl-2-methylpyrimidine phosphate synthase Nmt1	-1.51875	2.39476e-07	thi3
SPCC1223.03c	gut2	glycerol-3-phosphate dehydrogenase Gut2	-1.38734	3.3845e-23
SPCC1223.09	uro1	uricase Uro1	-1.71392	5.17228e-29
SPCC1235.12c	mug146	Schizosaccharomyces specific protein Mug46	-1.33117	7.40194e-07
SPCC1259.14c	meu27	UPF0300 family protein 5	-1.036	2.12591e-07
SPCC132.04c	gdh2	NAD-dependent glutamate dehydrogenase Gdh2	-1.02488	2.44929e-62
SPCC1393.10	ctr4	plasma membrane copper transporter complex subunit Ctr4	-1.86911	2.18089e-232
SPCC1442.01	ste6	RasGEF Ste6	-1.01384	8.8258e-16	SPCC1450.17
SPCC1672.02c	sap1	switch-activating protein Sap1	-1.41937	1.61778e-100
SPCC1682.04	cdc31	spindle pole body half bridge protein, centrin Cdc31	-1.20586	6.95574e-79
SPCC16A11.10c	oca8	cytochrome b5	-1.58203	6.79493e-131
SPCC1739.08c	SPCC1739.08c	short chain dehydrogenase	-1.71323	2.13319e-34
SPCC1753.03c	rec7	meiotic recombination protein Rec7	-1.63306	1.11915e-05
SPCC1795.05c	ura6	uridylate kinase Ura6	-1.03401	8.65808e-49
SPCC1840.07c	SPCC1840.07c	vacuolar endopolyphosphatase	-1.37213	3.66295e-42
SPCC1884.02	nic1	plasma membrane NiCoT heavy metal ion transmembrane transporter Nic1	-1.07711	2.21807e-37	SPCC757.01
SPCC191.04c	SPCC191.04c	Schizosaccharomyces pombe specific protein	-3.32259	0.0208152
SPCC191.06	SPCC191.06	Schizosaccharomyces pombe specific protein	-1.15335	1.57085e-13
SPCC191.07	cyc1	cytochrome c	-1.36579	2.06008e-277
SPCC191.11	inv1	external invertase, beta-fructofuranosidase Inv1	-1.61873	4.0686e-55
SPCC24B10.15	swt1	RNA endoribonuclease involved in mRNP quality control Swt1	-1.70784	1.14935e-59
SPCC290.04	ams2	DNA-binding transcription factor for histones, zf-GATA-type Ams2	-2.95621	1.60547e-66	SPCC4F11.01
SPCC338.11c	efm2	translation elongation factor EF2/EF3 lysine methyltransferase Efm2/Rgg1	-1.01329	5.96489e-19	rrg1,uvi22
SPCC417.06c	mug27	meiosis specific Sid2-related serine/threonine protein kinase (NDR family) Mug27/Slk1	-1.83771	5.38452e-19	ppk35,slk1
SPCC417.12	SPCC417.12	carboxylesterase, type B family protein	-1.60377	2.30507e-06
SPCC4B3.06c	SPCC4B3.06c	NADPH-dependent FMN reductase	-1.04691	1.90285e-17
SPCC4G3.17	hdd1	GMP 5'-nucleotidase	-1.08387	2.22622e-26
SPCC553.07c	kpa1	DinB translesion DNA repair polymerase, pol kappa	-1.18094	1.74887e-47	mug40,pol(kappa),pol-kappa,dinb
SPCC553.10	knh3	conserved fungal cell surface protein, Kre9/Knh1 family, Knh3	-1.31759	3.97421e-158
SPCC569.02c	SPCC569.02c	S. pombe specific UPF0321 family protein 2	-1.32157	3.16013e-15
SPCC569.04	SPCC569.04	Schizosaccharomyces pombe specific protein	-1.91269	0.00158147
SPCC576.01c	xan1	alpha-ketoglutarate-dependent xanthine dioxygenase Xan1	-1.3264	4.96024e-31	SPCPB1C11.04c
SPCC584.16c	SPCC584.16c	Schizosaccharomyces specific protein, fatty acid binding protein-like	-2.02469	6.83544e-31
SPCC622.08c	hta1	histone H2A alpha	-2.49502	0
SPCC622.09	htb1	histone H2B Htb1	-1.44705	4.7459e-130
SPCC70.08c	SPCC70.08c	methyltransferase	-1.03455	2.05008e-07
SPCC757.07c	ctt1	catalase	-1.06903	5.31157e-37	cta1
SPCC965.14c	fcy1	cytosine deaminase Fcy1	-1.07417	2.62631e-20
SPCPB16A4.07	smp4	Stm1/Oga1 family protein Smp4	-1.62814	1.23463e-94
SPCPB1C11.01	amt1	plasma membrane ammonium transmembrane transporter, high affinity Amt1	-1.99318	5.77039e-54
SPMIT.01	cox1	cytochrome c oxidase subunit 1	-2.49869	1.90009e-41
SPMIT.02	cox1-I1b	mitochondrial DNA binding endonuclease Cox1-I1b (intron-encoded)	-1.30469	8.13003e-07
SPMIT.03	cox1-I2b	mitochondrial DNA binding endonuclease (intron encoded)	-1.34073	0.00217785
SPMIT.04	cox3	cytochrome c oxidase subunit 3 (cytochrome a3 subunit)	-1.95538	4.50388e-17
SPMIT.05	cob1	cytochrome b, Cob1	-2.69445	5.9251e-11	cob,cytb
SPMIT.06	cob1-I1	mitochondrial DNA binding endonuclease (intron encoded)	-4.18776	2.16122e-36
SPMIT.08	var1	mitochondrial ribosomal protein subunit S3	-2.11702	3.19754e-15	rps3,urfa
SPMIT.10	atp9	F1-FO ATP synthase membrane subunit, Atp9	-2.44469	8.20784e-05
SPMIT.11	cox2	cytochrome c oxidase subunit 2	-2.86117	1.63887e-28

## Sheet: S5 Transcriptome_Glu_Exp
### Differential expression analysis in the main figures was performed using a Salmon index with cDNA only.
### Table S5-S8 in this file presents transcriptome-wide expression results obtained using a Salmon index with cDNA+ncRNA.
### Inclusion of ncRNAs may cause minor differences in log2FC values for coding genes, but overall conclusions are unchanged.
CAP-treated vs untreated transcriptome-wide expression in exponential phase under glucose condition
Gene_id	log2FoldChange	padj
SPAC1002.02	-0.105274	0.551282
SPAC1002.03c	0.000220457	0.999381
SPAC1002.04c	0.0634822	0.871891
SPAC1002.05c	0.0600311	0.928564
SPAC1002.06c	-0.0611098	0.995803
SPAC1002.07c	0.259741	0.0699061
SPAC1002.08c	0.0933923	0.738967
SPAC1002.09c	-0.00202586	0.999381
SPAC1002.10c	-0.078212	0.872717
SPAC1002.11	0.0540571	0.953329
SPAC1002.12c	-0.0113948	0.985252
SPAC1002.13c	-0.0933168	0.803731
SPAC1002.14	0.0674571	0.781314
SPAC1002.15c	-0.034652	0.964538
SPAC1002.16c	0.236366	0.567735
SPAC1002.17c	-0.0498883	0.967289
SPAC1002.18	-0.11389	0.259063
SPAC1002.19	-0.0413602	0.972039
SPAC1002.20	0.0270652	0.999381
SPAC1006.01	0.0659854	0.723907
SPAC1006.02	-0.0331707	0.964538
SPAC1006.03c	0.0019579	0.999381
SPAC1006.04c	-0.248997	0.40642
SPAC1006.05c	-0.0482191	0.930431
SPAC1006.06	-0.0324452	0.940974
SPAC1006.07	-0.037904	0.908001
SPAC1006.08	0.08864	0.874569
SPAC1006.09	0.149737	0.284893
SPAC1039.01	-0.471475	9.63076e-07
SPAC1039.02	0.0468515	0.9379
SPAC1039.03	-0.148835	0.2691
SPAC1039.04	0.0575457	0.959903
SPAC1039.05c	0.0291921	0.967289
SPAC1039.06	-0.154712	0.145835
SPAC1039.07c	-0.0654188	0.828066
SPAC1039.08	-0.131599	0.794705
SPAC1039.09	-0.473535	2.77858e-07
SPAC1039.10	-0.35244	0.157181
SPAC1039.11c	-0.124042	0.512169
SPAC105.01c	-0.126192	0.297616
SPAC105.02c	-0.0886907	0.405846
SPAC105.03c	0.00377227	0.999381
SPAC1071.01c	0.119849	0.360019
SPAC1071.02	-0.00138993	0.999381
SPAC1071.03c	-0.00468493	0.999381
SPAC1071.04c	-0.206039	0.648558
SPAC1071.05	-0.0332618	0.954127
SPAC1071.06	0.0788067	0.770664
SPAC1071.07c	0.0194193	0.959903
SPAC1071.08	0.0152412	0.980816
SPAC1071.09c	-0.00489017	0.999381
SPAC1071.10c	-0.184912	0.0957734
SPAC1071.11	-0.014397	0.992217
SPAC1071.12c	-0.0493326	0.959903
SPAC1071.13	-0.0359901	0.967289
SPAC1093.01	-0.543309	1.67488e-12
SPAC1093.02	0.050717	0.864215
SPAC1093.03	-0.0371623	0.936264
SPAC1093.04c	0.0818256	0.790498
SPAC1093.05	0.0542991	0.860604
SPAC1093.06c	-0.134109	0.540315
SPAC1093.07	-0.16117	0.746318
SPAC10F6.01c	-0.208817	0.00354182
SPAC10F6.02c	0.00784498	0.99368
SPAC10F6.03c	-0.062208	0.674045
SPAC10F6.04	-0.00180676	0.999381
SPAC10F6.05c	-0.107692	0.367645
SPAC10F6.06	-0.021879	0.954127
SPAC10F6.07c	-0.0659716	0.984582
SPAC10F6.08c	0.122932	0.682181
SPAC10F6.09c	0.0177371	0.97079
SPAC10F6.10	0.000728875	0.999381
SPAC10F6.11c	-0.0276869	0.959903
SPAC10F6.12c	0.00163527	0.999381
SPAC10F6.13c	0.0136261	0.968904
SPAC10F6.14c	-0.00792009	0.99368
SPAC10F6.15	-0.241624	0.954127
SPAC10F6.16	-0.040676	0.940331
SPAC10F6.17c	0.0233981	0.964538
SPAC110.01	0.0752918	0.917539
SPAC110.02	0.0692771	0.877149
SPAC110.03	0.0291474	0.936264
SPAC110.04c	-0.00870327	0.99368
SPAC1142.01	-0.0320127	0.959903
SPAC1142.02c	-0.00962037	0.984353
SPAC1142.03c	-0.0254695	0.968904
SPAC1142.04	-0.0625063	0.909915
SPAC1142.05	-0.113232	0.268813
SPAC1142.06	-0.0253223	0.953329
SPAC1142.07c	-0.0931935	0.461136
SPAC1142.08	-0.0806903	0.829336
SPAC1142.09	-0.894499	0.967289
SPAC11D3.01c	0.0525572	0.985628
SPAC11D3.02c	0.154884	0.660002
SPAC11D3.03c	-0.129589	0.847628
SPAC11D3.04c	-0.0555475	0.928283
SPAC11D3.05	0.129028	0.755536
SPAC11D3.06	-0.125118	0.601339
SPAC11D3.07c	-0.187958	0.146871
SPAC11D3.08c	0.00134531	0.999381
SPAC11D3.09	0.0923025	0.954127
SPAC11D3.10	0.0292354	0.975915
SPAC11D3.11c	-0.016796	0.981943
SPAC11D3.13	0.137027	0.655713
SPAC11D3.14c	0.0392563	0.967289
SPAC11D3.15	-0.0946403	0.598274
SPAC11D3.16c	-0.159271	0.337882
SPAC11D3.17	-0.130621	0.725118
SPAC11D3.18c	0.00550373	0.999381
SPAC11D3.19	0.0476046	0.967289
SPAC11E3.01c	-0.0357429	0.953329
SPAC11E3.02c	0.0132511	0.978706
SPAC11E3.03	-0.0866362	0.838279
SPAC11E3.04c	-0.00571052	0.999381
SPAC11E3.05	-0.096156	0.648558
SPAC11E3.06	0.460529	0.0446989
SPAC11E3.07	-0.00199242	0.999381
SPAC11E3.08c	0.0250211	0.975918
SPAC11E3.09	0.0623777	0.924854
SPAC11E3.10	0.0476103	0.910674
SPAC11E3.11c	-0.0013135	0.999381
SPAC11E3.12	-0.0162024	0.99368
SPAC11E3.13c	0.0287802	0.972347
SPAC11E3.14	-0.0105538	0.99368
SPAC11E3.15	-0.0896294	0.613852
SPAC11G7.01	0.014245	0.985252
SPAC11G7.02	0.0377553	0.899352
SPAC11G7.03	0.00218089	0.999381
SPAC11G7.04	-0.00336905	0.999381
SPAC11G7.05c	0.0191082	0.985013
SPAC11G7.06c	-0.209183	0.42628
SPAC11H11.01	-0.174739	0.540879
SPAC11H11.02c	0.127315	0.854189
SPAC11H11.03c	0.0811963	0.910674
SPAC11H11.04	-0.0745529	0.953329
SPAC11H11.05c	0.223582	0.664115
SPAC11H11.06	-0.0310385	0.87226
SPAC1250.01	0.0562388	0.836687
SPAC1250.02	0.371604	0.890802
SPAC1250.03	0.0180045	0.97079
SPAC1250.04c	0.155711	0.819362
SPAC1250.05	0.0142477	0.987297
SPAC1296.01c	0.0385593	0.910674
SPAC1296.02	-0.370482	1.35936e-14
SPAC1296.03c	-0.0866261	0.86582
SPAC1296.04	-0.0917803	0.822127
SPAC1296.05c	0.0512752	0.941493
SPAC1296.06	0.15489	0.315976
SPAC12B10.01c	-0.00527037	0.997223
SPAC12B10.02c	-0.0535064	0.874569
SPAC12B10.03	-0.0943926	0.817214
SPAC12B10.04	0.041209	0.959903
SPAC12B10.05	0.00471107	0.999381
SPAC12B10.06c	-0.0571016	0.932427
SPAC12B10.07	0.0304834	0.959903
SPAC12B10.08c	-0.012253	0.995286
SPAC12B10.09	-0.0356655	0.968001
SPAC12B10.10	-0.0805798	0.945987
SPAC12B10.11	-0.219916	0.388246
SPAC12B10.12c	-0.139938	0.4342
SPAC12B10.13	0.133328	0.367349
SPAC12B10.14c	-0.115986	0.493409
SPAC12B10.15c	0.0851053	0.954127
SPAC12B10.16c	-0.0395086	0.913568
SPAC12G12.01c	0.00714389	0.99368
SPAC12G12.02	0.0982111	0.815334
SPAC12G12.03	0.0150433	0.978506
SPAC12G12.04	0.0420038	0.91208
SPAC12G12.05c	-0.0195871	0.975915
SPAC12G12.06c	0.0682846	0.805542
SPAC12G12.07c	0.052365	0.677264
SPAC12G12.08	-0.0238283	0.967289
SPAC12G12.09	0.00599388	0.999381
SPAC12G12.10	0.022722	0.970026
SPAC12G12.11c	0.0479354	0.927069
SPAC12G12.12	-0.00934163	0.99368
SPAC12G12.13c	0.0898155	0.655713
SPAC12G12.14c	-0.00439093	0.999381
SPAC12G12.15	-0.00883811	0.99368
SPAC12G12.16c	-0.0423032	0.964538
SPAC12G12.17	-0.0235808	0.984353
SPAC1327.01c	-0.00074775	0.999381
SPAC139.01c	-0.047709	0.843749
SPAC139.02c	0.0223224	0.973985
SPAC139.03	0.133928	0.493409
SPAC139.04c	-0.10171	0.595976
SPAC139.05	-0.178491	0.748545
SPAC139.06	0.104571	0.69215
SPAC1399.01c	0.143788	0.909088
SPAC1399.02	0.0709886	0.936264
SPAC1399.03	-0.0840547	0.822436
SPAC1399.04c	0.0689701	0.880365
SPAC1399.05c	-0.0693452	0.898178
SPAC1399.06	0.00470988	0.999381
SPAC13A11.01c	-0.0174253	0.971049
SPAC13A11.02c	-0.300648	2.50506e-05
SPAC13A11.03	0.0434067	0.97079
SPAC13A11.04c	-0.0176791	0.975918
SPAC13A11.05	0.0308131	0.928564
SPAC13A11.06	-0.164311	0.888771
SPAC13C5.01c	0.0198766	0.964538
SPAC13C5.02	0.0112679	0.99368
SPAC13C5.03	-0.195857	0.56533
SPAC13C5.04	-0.0920364	0.80765
SPAC13C5.05c	0.0161173	0.975915
SPAC13C5.06c	-0.0449437	0.964315
SPAC13C5.07	-0.0362991	0.959903
SPAC13D1.01c	-0.178077	0.302509
SPAC13D6.01	0.270893	0.105361
SPAC13D6.02c	0.0393109	0.959903
SPAC13D6.03c	-0.0307535	0.975915
SPAC13D6.04c	0.0281023	0.965087
SPAC13D6.05	0.0225882	0.967289
SPAC13F5.01c	0.0209995	0.983838
SPAC13F5.02c	-0.116544	0.428082
SPAC13F5.03c	0.110682	0.720641
SPAC13F5.04c	0.292649	0.777357
SPAC13F5.05	0.0901019	0.830815
SPAC13F5.06c	0.0855561	0.737452
SPAC13F5.07c	0.660181	3.36849e-06
SPAC13G6.01c	-0.0242697	0.97079
SPAC13G6.02c	0.000372661	0.999381
SPAC13G6.03	-0.0530303	0.900127
SPAC13G6.04	-0.0479036	0.972228
SPAC13G6.05c	0.11268	0.696921
SPAC13G6.06c	-0.0962981	0.512117
SPAC13G6.07c	-0.0595013	0.706127
SPAC13G6.08	0.213516	0.898178
SPAC13G6.09	-0.100583	0.655713
SPAC13G6.10c	0.0302634	0.964538
SPAC13G6.11c	-0.013202	0.984582
SPAC13G6.12c	0.17681	0.369152
SPAC13G6.14	0.097151	0.644816
SPAC13G6.15c	0.0493375	0.954127
SPAC13G7.01c	-0.0495048	0.830815
SPAC13G7.02c	0.0531377	0.959903
SPAC13G7.03	0.0395865	0.954127
SPAC13G7.04c	0.00980009	0.99368
SPAC13G7.05	-0.0646763	0.870791
SPAC13G7.06	-0.103612	0.493409
SPAC13G7.07	0.0767156	0.944935
SPAC13G7.08c	0.043035	0.945179
SPAC13G7.09c	0.019517	0.984353
SPAC13G7.10	0.00047936	0.999381
SPAC13G7.11	0.0648156	0.81441
SPAC13G7.12c	-0.0618334	0.864215
SPAC13G7.13c	-0.213176	0.38127
SPAC140.01	-0.192822	0.00718898
SPAC140.02	0.0469167	0.929983
SPAC140.03	0.118913	0.525106
SPAC140.04	0.140863	0.805514
SPAC1420.01c	0.0694512	0.822388
SPAC1420.02c	-0.064978	0.419439
SPAC1420.03	-0.0135355	0.967289
SPAC1420.04c	-0.0167612	0.99368
SPAC144.01	0.148361	0.742705
SPAC144.02	-0.0329766	0.959903
SPAC144.03	0.0182351	0.964538
SPAC144.04c	-0.0156954	0.975915
SPAC144.05	0.00648698	0.996807
SPAC144.06	-0.0676759	0.765743
SPAC144.07c	-0.0953213	0.816731
SPAC144.08	-0.0126624	0.993379
SPAC144.09c	0.0080134	0.999381
SPAC144.10c	0.0158627	0.968001
SPAC144.11	0.0181378	0.959903
SPAC144.12	0.052251	0.829336
SPAC144.13c	-0.157754	0.488118
SPAC144.14	0.0213558	0.992217
SPAC144.15c	0.0696301	0.854189
SPAC144.16	-0.0063385	0.997223
SPAC144.17c	-0.0170407	0.983672
SPAC144.18	0.0129496	0.983179
SPAC1486.01	-0.12401	0.10544
SPAC1486.02c	-0.0117713	0.984353
SPAC1486.03c	-0.0085349	0.99368
SPAC1486.04c	0.00723697	0.99368
SPAC1486.05	-0.021457	0.959903
SPAC1486.06	-0.0475078	0.861148
SPAC1486.07c	-0.0855894	0.775781
SPAC1486.08	-0.0572416	0.899052
SPAC1486.09	0.00694828	0.9975
SPAC1486.10	0.0348586	0.961245
SPAC1486.11	-0.10126	0.909088
SPAC14C4.01c	-0.0561077	0.872717
SPAC14C4.02c	-0.0988175	0.523871
SPAC14C4.03	0.384461	0.512808
SPAC14C4.04	0.00759379	0.99368
SPAC14C4.05c	-0.0275391	0.968001
SPAC14C4.06c	0.0815011	0.75774
SPAC14C4.07	0.088465	0.572583
SPAC14C4.08	-0.0704114	0.97079
SPAC14C4.09	0.128362	0.496492
SPAC14C4.10c	-0.167204	0.493409
SPAC14C4.11	0.0328188	0.916924
SPAC14C4.12c	0.123986	0.767917
SPAC14C4.13	-0.0723772	0.941251
SPAC14C4.14	-0.320753	1.23499e-07
SPAC14C4.15c	0.118779	0.414963
SPAC14C4.16	0.0421773	0.964538
SPAC1527.01	-0.0264541	0.967289
SPAC1527.02	0.0871176	0.75774
SPAC1527.03	0.00972515	0.99368
SPAC1556.01c	0.125946	0.425953
SPAC1556.02c	-0.154036	0.0871724
SPAC1556.03	-0.0730105	0.716961
SPAC1556.04c	-0.080951	0.909088
SPAC1556.05c	0.0159912	0.984457
SPAC1556.06	0.16526	0.807604
SPAC1556.07	0.0618316	0.709777
SPAC1556.08c	-0.00372883	0.999381
SPAC1565.01	-0.352434	1.83898e-07
SPAC1565.02c	-0.00306565	0.999381
SPAC1565.03	-0.0216114	0.99368
SPAC1565.04c	0.081632	0.888771
SPAC1565.05	0.0291218	0.959903
SPAC1565.06c	0.136826	0.174572
SPAC1565.07c	0.0531513	0.936264
SPAC1565.08	0.00608508	0.99368
SPAC15A10.01	0.0768626	0.820275
SPAC15A10.02	-0.22686	0.0289059
SPAC15A10.03c	-0.068152	0.853347
SPAC15A10.04c	-0.0244891	0.972228
SPAC15A10.05c	-0.171745	0.269027
SPAC15A10.06	0.00236294	0.999381
SPAC15A10.07	0.101085	0.765055
SPAC15A10.08	0.0117846	0.99368
SPAC15A10.09c	-0.0135605	0.986474
SPAC15A10.10	0.386649	1.52259e-05
SPAC15A10.11	-0.0382262	0.881489
SPAC15A10.12c	-0.165525	0.327011
SPAC15A10.13	0.00997531	0.99368
SPAC15A10.15	-0.0528378	0.886102
SPAC15A10.16	0.0905867	0.696072
SPAC15A10.17	-0.483907	0.184128
SPAC15E1.02c	0.178579	0.268271
SPAC15E1.03	0.0287758	0.953329
SPAC15E1.04	-0.0517997	0.881471
SPAC15E1.05c	-0.106856	0.619705
SPAC15E1.06	0.134091	0.419853
SPAC15E1.07c	2.10735	0.567744
SPAC15E1.08	0.0203678	0.975875
SPAC15E1.09	0.178328	0.212895
SPAC15E1.10	-0.0054083	0.999381
SPAC15F9.01c	0.30939	0.388246
SPAC15F9.02	-0.109414	0.61418
SPAC15F9.03c	-0.0560172	0.820275
SPAC16.01	-0.00546996	0.999381
SPAC16.02c	-0.00255833	0.999381
SPAC16.03c	-0.0148753	0.97967
SPAC16.04	-0.096323	0.61418
SPAC16.05c	-0.0849708	0.881894
SPAC1610.01	-0.063853	0.930431
SPAC1610.02c	0.0696921	0.81548
SPAC1610.03c	0.0767641	0.978506
SPAC1610.04	-0.0498554	0.945179
SPAC1635.01	0.0157447	0.968001
SPAC1639.01c	-0.106729	0.23314
SPAC1639.02c	0.0162067	0.984353
SPAC167.01	-0.0179422	0.984353
SPAC167.02	-0.0651969	0.875347
SPAC167.03c	0.0147209	0.984353
SPAC167.04	-0.0287192	0.959472
SPAC167.05	0.000477112	0.999381
SPAC167.06c	0.0590128	0.880122
SPAC167.07c	0.00890555	0.99368
SPAC167.08	-0.100069	0.945179
SPAC167.09	-0.0417398	0.964315
SPAC1687.01	0.108173	0.765743
SPAC1687.02	-0.104831	0.716966
SPAC1687.03c	-0.0302385	0.959903
SPAC1687.04	0.0291974	0.97079
SPAC1687.05	-0.0546776	0.853347
SPAC1687.06c	-0.0353784	0.864336
SPAC1687.07	0.0933298	0.876146
SPAC1687.08	0.255721	0.716867
SPAC1687.09	-0.099502	0.50275
SPAC1687.10	0.0921394	0.767917
SPAC1687.11	0.035366	0.936768
SPAC1687.12c	0.133153	0.379702
SPAC1687.13c	0.0641283	0.854189
SPAC1687.14c	-0.0542088	0.945179
SPAC1687.15	0.0209083	0.967289
SPAC1687.16c	-0.420911	6.19535e-08
SPAC1687.17c	0.0306152	0.959903
SPAC1687.18c	0.0393347	0.936264
SPAC1687.19c	0.068793	0.875347
SPAC1687.20c	-0.0770212	0.936264
SPAC1687.21	-0.0232872	0.967289
SPAC1687.22c	-0.0517891	0.929008
SPAC1687.23c	-0.870787	0.964538
SPAC16A10.01	-0.0383156	0.959903
SPAC16A10.02	0.123599	0.541348
SPAC16A10.03c	-0.00962766	0.99368
SPAC16A10.04	-0.00601081	0.999381
SPAC16A10.05c	-0.0153513	0.995286
SPAC16A10.06c	-0.147511	0.566755
SPAC16A10.07c	0.0203243	0.976069
SPAC16A10.08c	-0.0483826	0.97079
SPAC16C9.01c	0.00731989	0.997816
SPAC16C9.02c	0.00545468	0.997152
SPAC16C9.03	-0.0486339	0.926322
SPAC16C9.04c	-0.0535872	0.91208
SPAC16C9.05	0.0620935	0.807233
SPAC16C9.06c	-0.0485981	0.918486
SPAC16C9.07	-0.0311281	0.954127
SPAC16E8.01	-0.157336	0.200569
SPAC16E8.02	-0.0403073	0.959903
SPAC16E8.03	0.302755	0.297616
SPAC16E8.04c	-0.0699549	0.911647
SPAC16E8.05c	-0.216675	0.896136
SPAC16E8.06c	0.101522	0.703418
SPAC16E8.07c	0.0287459	0.940331
SPAC16E8.08	0.0399451	0.959903
SPAC16E8.09	0.0256635	0.967289
SPAC16E8.10c	0.0306458	0.959903
SPAC16E8.11c	0.0449627	0.927069
SPAC16E8.12c	0.037413	0.964798
SPAC16E8.13	0.0670752	0.818094
SPAC16E8.14c	-0.109812	0.716961
SPAC16E8.15	-0.0202243	0.964538
SPAC16E8.16	-0.0722051	0.854463
SPAC16E8.17c	-0.0346368	0.945179
SPAC16E8.18	0.224854	0.725118
SPAC16E8.18c	0.102127	0.82991
SPAC1705.02	0.0877791	0.881894
SPAC1705.03c	0.051218	0.909088
SPAC1751.01c	-0.134153	0.392343
SPAC1751.02c	-0.0445067	0.936768
SPAC1751.03	0.00816805	0.980816
SPAC1751.04	0.160839	0.453986
SPAC1782.01	0.00789926	0.99368
SPAC1782.02c	-0.103999	0.748545
SPAC1782.03	0.0533892	0.953329
SPAC1782.04	-0.00534277	0.997152
SPAC1782.05	0.043134	0.927069
SPAC1782.06c	-0.03375	0.872717
SPAC1782.07	-0.420195	1.91701e-10
SPAC1782.08c	0.0132279	0.984353
SPAC1782.09c	0.0180892	0.983179
SPAC1782.10c	-0.051867	0.930512
SPAC1782.11	-0.0626903	0.770664
SPAC1782.12c	0.228514	0.175238
SPAC1783.01	0.372045	1.18692e-05
SPAC1783.02c	-0.0688702	0.840577
SPAC1783.03	-0.0406631	0.967289
SPAC1783.04c	-0.0295928	0.964538
SPAC1783.05	-0.0170298	0.975875
SPAC1783.06c	0.00636682	0.999381
SPAC1783.07c	0.0786741	0.50543
SPAC1783.08c	0.0137329	0.972039
SPAC1786.01c	-0.068709	0.836687
SPAC1786.02	-0.242583	0.00204702
SPAC1786.03	0.0704881	0.812633
SPAC1786.04	0.350874	0.97079
SPAC17A2.01	-0.10913	0.893389
SPAC17A2.02c	-0.129856	0.496492
SPAC17A2.03c	0.0638874	0.634109
SPAC17A2.04c	-0.0301035	0.968001
SPAC17A2.05	-0.26252	0.000217722
SPAC17A2.06c	-0.0333975	0.959903
SPAC17A2.07c	0.0984637	0.945179
SPAC17A2.08c	-0.0691126	0.864336
SPAC17A2.09c	0.0586626	0.945179
SPAC17A2.10c	-0.114463	0.981771
SPAC17A2.11	0.241612	0.805514
SPAC17A2.12	-0.0155193	0.984353
SPAC17A2.13c	0.0132784	0.973961
SPAC17A2.14	-0.0437383	0.898178
SPAC17A5.01	-0.147994	0.507311
SPAC17A5.02c	-0.119362	0.584784
SPAC17A5.03	-0.0388414	0.915751
SPAC17A5.04c	0.0307876	0.972228
SPAC17A5.05c	0.0196852	0.99368
SPAC17A5.06	0.0421598	0.919838
SPAC17A5.07c	0.0381472	0.953329
SPAC17A5.08	-0.0682617	0.811012
SPAC17A5.09c	0.0328114	0.964538
SPAC17A5.10	-0.0816711	0.805542
SPAC17A5.11	-0.00950415	0.999381
SPAC17A5.12	-0.160839	0.320902
SPAC17A5.13	-0.0152579	0.984582
SPAC17A5.14	0.0361193	0.911647
SPAC17A5.15c	-0.0641962	0.56533
SPAC17A5.16	0.0259818	0.959903
SPAC17A5.18c	-0.264875	0.6142
SPAC17A5.19	0.133922	0.945179
SPAC17C9.01c	-0.0180361	0.980816
SPAC17C9.02c	0.0332395	0.968001
SPAC17C9.03	-0.000154913	0.999381
SPAC17C9.05c	-0.114678	0.785705
SPAC17C9.06	-0.0934875	0.628268
SPAC17C9.07	-0.00322118	0.999381
SPAC17C9.08	-0.0128972	0.985628
SPAC17C9.09c	0.0297463	0.967289
SPAC17C9.10	0.0201628	0.970026
SPAC17C9.11c	0.200721	0.0543981
SPAC17C9.12	-0.0351939	0.919838
SPAC17C9.13c	0.0129915	0.983179
SPAC17C9.14	0.0586525	0.917766
SPAC17C9.15c	0.00746624	0.997816
SPAC17C9.16c	0.297153	0.0030016
SPAC17D4.01	0.0425407	0.805514
SPAC17D4.02	0.147546	0.514544
SPAC17D4.03c	0.0204734	0.972305
SPAC17D4.04	-0.021403	0.967289
SPAC17G6.02c	0.180569	0.301178
SPAC17G6.03	0.0647296	0.883815
SPAC17G6.04c	0.0358914	0.944828
SPAC17G6.05c	-0.0481075	0.9379
SPAC17G6.06	0.030427	0.959903
SPAC17G6.07c	-0.0278995	0.967289
SPAC17G6.08	-0.0462326	0.924329
SPAC17G6.09	0.00998468	0.984582
SPAC17G6.10	0.0642614	0.767003
SPAC17G6.11c	-0.0385718	0.945179
SPAC17G6.12	0.0992265	0.61418
SPAC17G6.13	-0.048341	0.940331
SPAC17G6.14c	-0.00278057	0.999381
SPAC17G6.15c	-0.0436984	0.941251
SPAC17G6.16c	0.0235138	0.965087
SPAC17G6.17	0.096811	0.770664
SPAC17G8.01c	0.0391472	0.959903
SPAC17G8.02	-0.0532406	0.936734
SPAC17G8.03c	0.0403824	0.945179
SPAC17G8.04c	0.0125423	0.979626
SPAC17G8.05	0.152533	0.655713
SPAC17G8.06c	-0.111266	0.153623
SPAC17G8.07	0.115702	0.541348
SPAC17G8.08c	-0.0178165	0.983672
SPAC17G8.09	0.00562038	0.999381
SPAC17G8.10c	0.0980599	0.600402
SPAC17G8.11c	-0.302448	0.0431168
SPAC17G8.12	-0.00699883	0.997816
SPAC17G8.13c	0.0368017	0.959903
SPAC17G8.14c	0.0260334	0.965087
SPAC17G8.15	-0.0770116	0.984353
SPAC17H9.01	-0.0176011	0.97967
SPAC17H9.02	-0.0970567	0.648558
SPAC17H9.03c	0.04241	0.959903
SPAC17H9.04c	0.0358436	0.939049
SPAC17H9.05	-0.0278499	0.963704
SPAC17H9.06c	0.0800604	0.838279
SPAC17H9.07	0.0563864	0.882667
SPAC17H9.08	0.0948207	0.799543
SPAC17H9.09c	0.0371494	0.953214
SPAC17H9.10c	0.0210603	0.97079
SPAC17H9.11	-0.0315631	0.945179
SPAC17H9.12c	0.198985	0.0430819
SPAC17H9.13c	-0.0248352	0.967289
SPAC17H9.14c	0.0254572	0.947175
SPAC17H9.16	0.0280855	0.96451
SPAC17H9.17c	-0.0460605	0.965087
SPAC17H9.18c	-0.00986535	0.999381
SPAC17H9.19c	0.0385477	0.959903
SPAC17H9.20	-0.0671064	0.882667
SPAC1805.01c	0.00716565	0.99368
SPAC1805.02c	0.0402579	0.856738
SPAC1805.03c	-0.0492979	0.959903
SPAC1805.04	-0.0425102	0.932466
SPAC1805.05	-0.00422863	0.99907
SPAC1805.06c	-0.0603931	0.70278
SPAC1805.07c	-0.0270268	0.984582
SPAC1805.08	-0.057865	0.81441
SPAC1805.09c	-0.0330133	0.992217
SPAC1805.10	0.0720403	0.821165
SPAC1805.11c	0.00246772	0.999381
SPAC1805.12c	0.0630562	0.807775
SPAC1805.13	-0.0105487	0.980816
SPAC1805.14	0.0913833	0.711429
SPAC1805.15c	0.0652514	0.819605
SPAC1805.16c	-0.17697	0.395166
SPAC1805.17	-0.00016042	0.999381
SPAC1805.18	-0.0215036	0.987297
SPAC1834.01	-0.0376897	0.841853
SPAC1834.02	0.0983415	0.347741
SPAC1834.03c	0.114658	0.648558
SPAC1834.04	0.0717955	0.836687
SPAC1834.05	0.0363715	0.953329
SPAC1834.06c	-0.0396988	0.953329
SPAC1834.07	-0.0188527	0.97967
SPAC1834.08	0.00306792	0.999381
SPAC1834.09	-0.0819497	0.887825
SPAC1834.10c	0.0306498	0.97079
SPAC1834.11c	-0.04052	0.927069
SPAC1834.13	0.182454	0.82116
SPAC1851.02	-0.0627791	0.864003
SPAC1851.03	-0.0455562	0.872094
SPAC1851.04c	0.0273678	0.959903
SPAC186.01	-0.159553	0.826292
SPAC186.02c	0.774586	0.200569
SPAC186.03	-0.191936	0.964538
SPAC186.04c	0.063284	0.971448
SPAC186.05c	-0.152698	0.660275
SPAC186.06	0.24384	0.967289
SPAC186.07c	0.790126	0.945179
SPAC186.08c	-0.806745	0.898178
SPAC186.09	-0.493194	0.953214
SPAC18B11.02c	0.0123654	0.984582
SPAC18B11.03c	0.11887	0.551282
SPAC18B11.04	0.106612	0.528551
SPAC18B11.05	0.0103546	0.991606
SPAC18B11.06	-0.0650607	0.936264
SPAC18B11.07c	0.0939389	0.4342
SPAC18B11.08c	-0.0574456	0.939804
SPAC18B11.09c	0.153092	0.517024
SPAC18B11.10	-0.0143194	0.977103
SPAC18B11.11	-0.0105173	0.995286
SPAC18G6.01c	-0.410725	0.000354795
SPAC18G6.02c	-0.0279787	0.967289
SPAC18G6.03	-0.0618035	0.616551
SPAC18G6.04c	-0.0401621	0.924955
SPAC18G6.05c	-0.0563699	0.830815
SPAC18G6.06	-0.00058467	0.999381
SPAC18G6.07c	0.084589	0.541348
SPAC18G6.09c	0.0482916	0.959903
SPAC18G6.10	0.0356751	0.954307
SPAC18G6.11c	0.0288389	0.959903
SPAC18G6.12c	-0.189922	0.476802
SPAC18G6.13	0.120502	0.959903
SPAC18G6.14c	0.0131632	0.975875
SPAC18G6.15	0.0592277	0.817478
SPAC1952.01	-0.0672459	0.936647
SPAC1952.02	0.0975747	0.780427
SPAC1952.03	-0.025596	0.967289
SPAC1952.04c	0.00156087	0.999381
SPAC1952.05	-0.0890334	0.830815
SPAC1952.06c	-0.091925	0.772746
SPAC1952.07	0.0851028	0.84746
SPAC1952.08c	0.017765	0.975915
SPAC1952.09c	0.0309285	0.967289
SPAC1952.10c	0.0640337	0.911647
SPAC1952.11c	-0.0960102	0.601339
SPAC1952.12c	-0.186569	0.570113
SPAC1952.13	-0.155389	0.158691
SPAC1952.14c	0.0959868	0.775901
SPAC1952.15c	-0.0915935	0.954127
SPAC1952.16	0.104743	0.493409
SPAC1952.17c	-0.0730472	0.862885
SPAC19A8.01c	-0.224451	0.174572
SPAC19A8.02	-0.132454	0.400263
SPAC19A8.03	-0.032759	0.959903
SPAC19A8.04	-0.0827677	0.633783
SPAC19A8.05c	0.0199608	0.973961
SPAC19A8.06	0.0291938	0.964315
SPAC19A8.07c	-0.0207044	0.984457
SPAC19A8.08	-0.0344483	0.936734
SPAC19A8.09	0.110485	0.820275
SPAC19A8.10	0.0202222	0.975918
SPAC19A8.11c	0.00271426	0.999381
SPAC19A8.12	0.113015	0.528424
SPAC19A8.13	0.0792991	0.807181
SPAC19A8.14	0.0147911	0.987805
SPAC19A8.15	-0.00528098	0.995286
SPAC19A8.16	0.072786	0.970026
SPAC19B12.01	0.171975	0.465563
SPAC19B12.02c	-0.128899	0.557414
SPAC19B12.03	0.0380429	0.9379
SPAC19B12.04	-0.097316	0.872717
SPAC19B12.05c	0.0123128	0.978506
SPAC19B12.06c	0.0694902	0.789009
SPAC19B12.07c	0.00699557	0.997152
SPAC19B12.08	0.122403	0.45467
SPAC19B12.09	-0.0182308	0.98436
SPAC19B12.10	0.0763212	0.765743
SPAC19B12.11c	0.0165593	0.984353
SPAC19B12.12c	0.0279948	0.983517
SPAC19B12.13	-0.0990198	0.81441
SPAC19D5.01	0.362119	0.000249691
SPAC19D5.02c	0.0104912	0.99368
SPAC19D5.03	-0.133033	0.613981
SPAC19D5.04	0.0135387	0.975918
SPAC19D5.05c	0.035379	0.964538
SPAC19D5.06c	0.0839896	0.909088
SPAC19D5.07	-0.162772	0.699727
SPAC19D5.09c	1.64078	0.872717
SPAC19D5.10c	-1.17071	0.829336
SPAC19D5.11c	0.0597605	0.973985
SPAC19E9.01c	-0.0395992	0.933179
SPAC19E9.02	0.071257	0.81548
SPAC19E9.03	-0.0345686	0.959903
SPAC19G12.01c	0.185819	0.268271
SPAC19G12.02c	0.00789707	0.99368
SPAC19G12.03	0.0140466	0.99368
SPAC19G12.04	-0.0869719	0.91208
SPAC19G12.05	-0.0275863	0.972039
SPAC19G12.06c	0.0717346	0.706127
SPAC19G12.07c	-0.114871	0.532983
SPAC19G12.08	-0.54113	1.57497e-14
SPAC19G12.09	0.12651	0.266964
SPAC19G12.10c	0.162155	0.0301624
SPAC19G12.11	-0.0364177	0.9379
SPAC19G12.12	0.0397983	0.954127
SPAC19G12.13c	0.15767	0.406321
SPAC19G12.14	-0.00936993	0.99368
SPAC19G12.15c	-0.0248532	0.959903
SPAC19G12.16c	0.0596634	0.890802
SPAC19G12.17	0.169365	0.702718
SPAC1A6.01c	-0.0547925	0.911647
SPAC1A6.02	-0.0518844	0.945572
SPAC1A6.03c	0.0288428	0.964538
SPAC1A6.04c	0.145358	0.365663
SPAC1A6.05c	-0.0856047	0.71422
SPAC1A6.06c	0.0303627	0.99368
SPAC1A6.07	-0.00883096	0.99368
SPAC1A6.08c	-0.425044	0.525106
SPAC1A6.09c	-0.057179	0.870094
SPAC1A6.10	-0.0119945	0.990736
SPAC1A6.11	0.148107	0.954127
SPAC1B1.01	-0.0396981	0.945987
SPAC1B1.02c	0.132305	0.440366
SPAC1B1.03c	-0.0914068	0.294724
SPAC1B1.04c	-0.0823854	0.771833
SPAC1B2.02c	0.0404102	0.941251
SPAC1B2.03c	-0.10387	0.792095
SPAC1B2.04	-0.401743	1.39882e-11
SPAC1B2.05	-0.181728	0.115985
SPAC1B2.06	-0.15334	0.836687
SPAC1B3.01c	-0.0187929	0.984353
SPAC1B3.02c	0.0894883	0.765743
SPAC1B3.03c	-0.0696323	0.838986
SPAC1B3.04c	0.0945863	0.737452
SPAC1B3.05	-0.0490423	0.829336
SPAC1B3.06c	-0.0254768	0.967289
SPAC1B3.07c	0.0867375	0.8497
SPAC1B3.08	0.0386554	0.91208
SPAC1B3.09c	-0.00278142	0.999381
SPAC1B3.10c	-0.12043	0.780862
SPAC1B3.11c	0.0767949	0.893389
SPAC1B3.12c	0.059293	0.812633
SPAC1B3.13	0.072357	0.56533
SPAC1B3.14	0.00730083	0.99368
SPAC1B3.15c	-0.201457	0.125867
SPAC1B3.16c	-0.344536	1.49208e-09
SPAC1B3.17	-0.045345	0.959903
SPAC1B3.18c	0.0709717	0.87226
SPAC1B3.20	0.0177192	0.985628
SPAC1B9.02c	-0.0415665	0.895749
SPAC1B9.03c	0.0257507	0.967289
SPAC1D4.01	-0.0510196	0.945987
SPAC1D4.02c	0.0601614	0.810205
SPAC1D4.03c	-0.0222747	0.972228
SPAC1D4.04	-0.0306684	0.898178
SPAC1D4.05c	-0.0310493	0.964538
SPAC1D4.06c	0.0318961	0.973169
SPAC1D4.08	0.0185137	0.971049
SPAC1D4.09c	0.0240069	0.967289
SPAC1D4.10	-0.00726828	0.99368
SPAC1D4.11c	-0.0482635	0.954127
SPAC1D4.12	0.00849164	0.99368
SPAC1D4.13	0.00278821	0.999381
SPAC1D4.14	0.121634	0.223132
SPAC1F12.02c	0.0759904	0.561666
SPAC1F12.04c	-0.0471062	0.945179
SPAC1F12.05	-0.0625741	0.875347
SPAC1F12.06c	0.0352621	0.968001
SPAC1F12.07	-0.0421051	0.829509
SPAC1F12.08	0.00258303	0.999381
SPAC1F12.09	0.0407254	0.945179
SPAC1F12.10c	0.103654	0.61062
SPAC1F3.01	0.00252758	0.999381
SPAC1F3.02c	-0.0265433	0.967289
SPAC1F3.03	-0.16157	0.183033
SPAC1F3.04c	-0.0837989	0.695275
SPAC1F3.05	-0.0152432	0.976069
SPAC1F3.06c	-0.026729	0.945179
SPAC1F3.07c	-0.081175	0.767917
SPAC1F3.09	0.0169429	0.984353
SPAC1F3.10c	-0.00290368	0.999381
SPAC1F5.02	0.0158117	0.959903
SPAC1F5.03c	-0.0151058	0.973744
SPAC1F5.04c	-0.00505923	0.99907
SPAC1F5.05c	-0.0149303	0.984457
SPAC1F5.06	-0.0533428	0.829336
SPAC1F5.07c	-0.191341	0.00205471
SPAC1F5.08c	0.0533101	0.935021
SPAC1F5.09c	0.0790078	0.918486
SPAC1F5.10	-0.118016	0.526896
SPAC1F5.11c	-0.0770016	0.805514
SPAC1F7.01c	-0.0231188	0.953329
SPAC1F7.02c	0.10835	0.53253
SPAC1F7.03	-0.040101	0.945179
SPAC1F7.04	-7.99385e-05	0.999381
SPAC1F7.05	0.0822582	0.750367
SPAC1F7.06	0.992127	1.96202e-06
SPAC1F7.07c	1.87454	1.31273e-19
SPAC1F7.08	2.04491	4.2077e-43
SPAC1F7.09c	0.0718059	0.91208
SPAC1F7.10	0.00902475	0.999249
SPAC1F7.11c	0.0395689	0.959903
SPAC1F7.12	0.0298507	0.959903
SPAC1F7.13c	-0.0251885	0.953277
SPAC1F7.14c	0.325767	0.765743
SPAC1F8.01	0.530316	0.00429661
SPAC1F8.02c	0.833379	0.81302
SPAC1F8.03c	2.68163	1.37163e-41
SPAC1F8.04c	-0.385517	0.0426111
SPAC1F8.05	0.1844	0.512169
SPAC1F8.06	0.19775	0.558056
SPAC1F8.07c	-0.0641541	0.829336
SPAC1F8.08	-0.148203	0.598274
SPAC20G4.01	-0.0146757	0.984353
SPAC20G4.02c	0.00845539	0.996068
SPAC20G4.03c	-0.0610444	0.84439
SPAC20G4.04c	0.0732524	0.898178
SPAC20G4.05c	0.0547804	0.918937
SPAC20G4.06c	-0.0278921	0.959903
SPAC20G4.07c	-0.140919	0.136864
SPAC20G4.08	-0.00513243	0.999381
SPAC20G8.01	-0.112259	0.539127
SPAC20G8.02	0.0222553	0.967289
SPAC20G8.03	0.166871	0.00706413
SPAC20G8.04c	-0.0940605	0.560364
SPAC20G8.05c	-0.0915388	0.805514
SPAC20G8.06	-0.0128225	0.975918
SPAC20G8.07c	-0.21024	0.115985
SPAC20G8.08c	-0.0580489	0.898178
SPAC20G8.09c	0.0376731	0.953214
SPAC20G8.10c	0.0883356	0.826979
SPAC20H4.01	-0.0197536	0.972228
SPAC20H4.02	0.0047978	0.999381
SPAC20H4.03c	-0.0196002	0.974908
SPAC20H4.04	-0.0227694	0.97079
SPAC20H4.05c	-0.150276	0.594993
SPAC20H4.06c	0.00498164	0.999381
SPAC20H4.07	0.156421	0.317913
SPAC20H4.08	0.0421181	0.953329
SPAC20H4.09	-0.12759	0.525106
SPAC20H4.10	0.0197873	0.967289
SPAC20H4.11c	0.176535	0.592972
SPAC212.01c	-0.28315	0.959903
SPAC212.02	0.125321	0.99368
SPAC212.03	0.717872	0.984353
SPAC212.04c	0.287685	0.232375
SPAC212.06c	-0.129471	0.972305
SPAC212.08c	-0.408189	0.854189
SPAC212.11	0.0296555	0.999381
SPAC21E11.03c	-0.078904	0.738909
SPAC21E11.04	0.0625806	0.899052
SPAC21E11.05c	-0.00875231	0.99368
SPAC21E11.06	0.135487	0.0920688
SPAC21E11.07	0.0965576	0.725118
SPAC21E11.08	0.00820268	0.99368
SPAC222.03c	-0.0153285	0.984582
SPAC222.04c	-0.106103	0.560364
SPAC222.05c	0.024708	0.97079
SPAC222.06	0.0565286	0.919838
SPAC222.07c	-0.0163273	0.984353
SPAC222.08c	0.0439379	0.917689
SPAC222.09	-0.0552815	0.91208
SPAC222.10c	-0.0155017	0.984582
SPAC222.11	-0.955595	3.97797e-13
SPAC222.12c	-0.381676	2.43276e-14
SPAC222.13c	-0.0433514	0.911647
SPAC222.14c	-0.0235293	0.959903
SPAC222.15	0.157718	0.959472
SPAC222.16c	0.182023	0.268813
SPAC222.17	0.1033	0.867224
SPAC222.18	-0.154693	0.587483
SPAC222.19	-0.1163	0.862885
SPAC227.01c	0.046265	0.967289
SPAC227.02c	0.207304	0.591818
SPAC227.03c	-0.0727051	0.919838
SPAC227.04	-0.0371906	0.967289
SPAC227.05	0.044775	0.959903
SPAC227.06	0.054802	0.883953
SPAC227.07c	0.00179033	0.999381
SPAC227.08c	0.109852	0.648558
SPAC227.09	-0.042192	0.935021
SPAC227.10	0.0624752	0.910495
SPAC227.11c	0.0628083	0.805514
SPAC227.12	-0.0122981	0.99368
SPAC227.13c	0.477193	2.86377e-07
SPAC227.14	0.165975	0.0739399
SPAC227.15	0.0777822	0.765743
SPAC227.16c	0.0673514	0.889375
SPAC227.17c	0.220064	0.148036
SPAC227.18	-0.0449749	0.792267
SPAC227.19c	0.146671	0.936264
SPAC22A12.01c	0.0592612	0.910674
SPAC22A12.02c	-0.396266	0.9379
SPAC22A12.03c	0.0229174	0.97079
SPAC22A12.04c	0.0127901	0.970026
SPAC22A12.05	0.0993675	0.854189
SPAC22A12.06c	-0.535552	1.10551e-18
SPAC22A12.07c	-0.00306277	0.999381
SPAC22A12.08c	-0.0298888	0.948665
SPAC22A12.09c	0.0101105	0.99368
SPAC22A12.10	-0.0167453	0.975915
SPAC22A12.11	-0.0491474	0.929008
SPAC22A12.12c	-0.174497	0.212658
SPAC22A12.13	0.0931215	0.765743
SPAC22A12.14c	-0.0742795	0.830815
SPAC22A12.15c	0.0561803	0.890802
SPAC22A12.16	-0.0008343	0.999381
SPAC22A12.17c	-0.23243	0.395513
SPAC22E12.01	-0.06191	0.940331
SPAC22E12.02	-0.0104243	0.99368
SPAC22E12.03c	-0.0616275	0.81302
SPAC22E12.04	-0.134426	0.221555
SPAC22E12.05c	-0.0283317	0.959903
SPAC22E12.06c	-0.0823161	0.785705
SPAC22E12.07	-0.0113788	0.986922
SPAC22E12.08	0.0786542	0.839761
SPAC22E12.09c	0.120263	0.23314
SPAC22E12.10c	0.0568274	0.760717
SPAC22E12.11c	-0.163414	0.448629
SPAC22E12.13c	0.00867372	0.99368
SPAC22E12.14c	0.0478598	0.959903
SPAC22E12.16c	0.0251909	0.959903
SPAC22E12.17c	-0.0408981	0.882667
SPAC22E12.18	-0.0730809	0.898178
SPAC22E12.19	-0.132994	0.431499
SPAC22F3.02	0.223987	0.789009
SPAC22F3.03c	0.0569516	0.936103
SPAC22F3.04	0.28913	0.935021
SPAC22F3.05c	0.0858254	0.82116
SPAC22F3.06c	-0.00470691	0.99368
SPAC22F3.07c	-0.315718	1.85462e-08
SPAC22F3.08c	-0.0447446	0.959903
SPAC22F3.09c	0.0528396	0.890488
SPAC22F3.10c	0.0443583	0.829336
SPAC22F3.11c	0.114617	0.882667
SPAC22F3.12c	0.0825858	0.805514
SPAC22F3.13	0.0141919	0.984353
SPAC22F3.15	0.0865887	0.949227
SPAC22F8.02c	0.278627	0.315077
SPAC22F8.03c	1.3383	0.885494
SPAC22F8.04	0.286601	5.49212e-05
SPAC22F8.05	0.0947138	0.816907
SPAC22F8.06	0.0568071	0.870791
SPAC22F8.07c	0.115836	0.419439
SPAC22F8.08	-0.0618783	0.725118
SPAC22F8.09	0.000219319	0.999381
SPAC22F8.10c	0.0913329	0.75774
SPAC22F8.11	0.00779781	0.99368
SPAC22F8.12c	-0.0277477	0.968001
SPAC22G7.01c	0.0916483	0.302509
SPAC22G7.02	-0.0407102	0.945179
SPAC22G7.03	0.0895252	0.955004
SPAC22G7.04	0.0485439	0.881894
SPAC22G7.05	-0.0316426	0.968001
SPAC22G7.06c	-0.00658983	0.997152
SPAC22G7.07c	-0.0643719	0.880164
SPAC22G7.08	-0.025373	0.97079
SPAC22G7.09c	-0.00410113	0.999381
SPAC22G7.10	-0.0240712	0.978506
SPAC22G7.11c	0.00959718	0.999381
SPAC22H10.02	0.0962277	0.425953
SPAC22H10.03c	0.0766911	0.71963
SPAC22H10.04	0.147897	0.223132
SPAC22H10.05c	0.0300605	0.950177
SPAC22H10.06c	0.901104	0.97079
SPAC22H10.07	0.0365816	0.959903
SPAC22H10.08	-0.0782272	0.81302
SPAC22H10.09	0.0341308	0.964538
SPAC22H10.10	0.0997859	0.885224
SPAC22H10.11c	-0.0505804	0.908001
SPAC22H10.12c	-0.00836422	0.985628
SPAC22H10.13	-0.0966677	0.855388
SPAC22H12.01c	-0.0829879	0.681497
SPAC22H12.02	0.00584126	0.995833
SPAC22H12.03	0.0864879	0.890802
SPAC22H12.04c	0.00386108	0.997771
SPAC22H12.05c	0.117917	0.372849
SPAC23A1.02c	0.00627481	0.999381
SPAC23A1.03	-0.103236	0.550063
SPAC23A1.04c	0.0563124	0.918486
SPAC23A1.05	0.019744	0.975915
SPAC23A1.06c	-0.0882964	0.812404
SPAC23A1.07	0.0840116	0.91208
SPAC23A1.08c	-0.00420026	0.999249
SPAC23A1.09	0.12217	0.405083
SPAC23A1.10	-0.0160303	0.975915
SPAC23A1.11	-0.00494193	0.995833
SPAC23A1.12c	-0.0774628	0.648558
SPAC23A1.14c	-0.00903862	0.986685
SPAC23A1.15c	0.00650284	0.997223
SPAC23A1.16c	-0.00905197	0.997318
SPAC23A1.17	-0.0941984	0.725118
SPAC23A1.18c	0.0952687	0.419853
SPAC23A1.19c	0.0187203	0.975918
SPAC23A1.20	0.0475344	0.97079
SPAC23C11.01	0.0865064	0.805542
SPAC23C11.02c	0.0334431	0.872717
SPAC23C11.03	-0.0170293	0.975918
SPAC23C11.04c	0.0317914	0.970026
SPAC23C11.05	-0.00819768	0.985628
SPAC23C11.06c	0.136245	0.3619
SPAC23C11.07	0.203154	0.976069
SPAC23C11.08	-0.152241	0.525106
SPAC23C11.09	-0.0284004	0.911647
SPAC23C11.10	0.174471	0.890802
SPAC23C11.11	0.0358998	0.898178
SPAC23C11.12	0.0098371	0.999381
SPAC23C11.13c	-0.0333593	0.945179
SPAC23C11.14	0.206675	0.00191533
SPAC23C11.15	-0.0520558	0.881452
SPAC23C11.16	-0.0723578	0.836687
SPAC23C11.17	-0.109236	0.20629
SPAC23C4.02	-0.0822001	0.633826
SPAC23C4.03	-0.0385159	0.900127
SPAC23C4.04c	-0.092902	0.975918
SPAC23C4.05c	0.0623688	0.785705
SPAC23C4.06c	0.0923274	0.829336
SPAC23C4.07	-0.0421835	0.984353
SPAC23C4.08	0.0449766	0.862885
SPAC23C4.09c	-0.0499189	0.940974
SPAC23C4.10	0.0509079	0.941493
SPAC23C4.11	-0.405444	0.071867
SPAC23C4.12	-0.0378598	0.948665
SPAC23C4.13	-0.0568807	0.899052
SPAC23C4.14	-0.056317	0.924955
SPAC23C4.15	0.0438136	0.91208
SPAC23C4.16c	0.0593483	0.864721
SPAC23C4.17	0.0212947	0.9751
SPAC23C4.18c	0.12099	0.615747
SPAC23C4.19	-0.0289383	0.932466
SPAC23D3.01	0.0919699	0.817478
SPAC23D3.02	0.021533	0.981771
SPAC23D3.03c	-0.0444443	0.856379
SPAC23D3.04c	-0.0478458	0.886004
SPAC23D3.06c	0.0498565	0.879463
SPAC23D3.07	0.00438066	0.999381
SPAC23D3.08	0.00988652	0.99368
SPAC23D3.09	-0.0231875	0.968001
SPAC23D3.10c	-0.0599618	0.836687
SPAC23D3.11	-0.0504439	0.935997
SPAC23D3.12	0.0594553	0.916924
SPAC23D3.13c	0.0253892	0.967289
SPAC23D3.14c	0.0325658	0.967289
SPAC23D3.16	-0.0134362	0.99368
SPAC23D3.17	0.03296	0.975915
SPAC23E2.01	-0.270489	0.0557461
SPAC23E2.02	-0.0526445	0.877919
SPAC23E2.03c	0.250595	0.0910185
SPAC23G3.01	-0.0521402	0.82991
SPAC23G3.02c	0.0330805	0.964538
SPAC23G3.03	0.0868009	0.699727
SPAC23G3.04	-0.0188554	0.989865
SPAC23G3.05c	0.0754752	0.874569
SPAC23G3.06	0.00124519	0.999381
SPAC23G3.07c	0.000942991	0.999381
SPAC23G3.08c	0.0204972	0.968001
SPAC23G3.09	0.0417304	0.877149
SPAC23G3.10c	-0.010116	0.99368
SPAC23G3.11	-0.00597334	0.995286
SPAC23G3.12c	-0.070204	0.703423
SPAC23H3.02c	-0.0307434	0.967289
SPAC23H3.03c	0.149991	0.229068
SPAC23H3.04	0.171682	0.512808
SPAC23H3.05c	-0.020453	0.972027
SPAC23H3.06	0.0213945	0.97079
SPAC23H3.07c	0.0794091	0.772746
SPAC23H3.08c	0.0627516	0.930431
SPAC23H3.09c	0.0161853	0.9751
SPAC23H3.10	-0.0344527	0.959903
SPAC23H3.11c	-0.186349	0.530087
SPAC23H3.12c	-0.310201	0.317273
SPAC23H3.13c	0.194895	0.162951
SPAC23H3.14	0.0402825	0.9379
SPAC23H3.15c	0.2578	0.0153129
SPAC23H4.01c	-0.175603	0.327011
SPAC23H4.02	-0.196212	0.204736
SPAC23H4.03c	-0.018221	0.978506
SPAC23H4.04	0.168986	0.334911
SPAC23H4.05c	0.000337388	0.999381
SPAC23H4.06	-0.241793	0.0201855
SPAC23H4.07c	0.0857299	0.648558
SPAC23H4.08	-0.0558331	0.927069
SPAC23H4.09	-0.021132	0.959903
SPAC23H4.10c	-0.0283185	0.959903
SPAC23H4.11c	0.0421219	0.968001
SPAC23H4.12	0.0119483	0.984353
SPAC23H4.13c	-0.00729685	0.99907
SPAC23H4.14	0.126626	0.388326
SPAC23H4.15	0.0510023	0.862885
SPAC23H4.16c	0.0562197	0.935021
SPAC23H4.17c	0.0727883	0.867351
SPAC23H4.18c	0.0411439	0.95506
SPAC23H4.21	0.277234	0.23314
SPAC24B11.05	-0.0545799	0.954127
SPAC24B11.06c	-0.00321726	0.999381
SPAC24B11.07c	-0.171742	0.613981
SPAC24B11.08c	-0.014815	0.975918
SPAC24B11.09	0.0360314	0.967289
SPAC24B11.10c	-0.162801	0.379374
SPAC24B11.11c	0.0873705	0.644816
SPAC24B11.12c	-0.0862776	0.696921
SPAC24B11.13	-0.142167	0.414515
SPAC24B11.14	0.160862	0.984457
SPAC24C9.02c	-0.321192	8.78213e-05
SPAC24C9.03	-0.0389725	0.920171
SPAC24C9.04	0.0400668	0.959903
SPAC24C9.05c	-0.0157076	0.983838
SPAC24C9.06c	-0.108757	0.615747
SPAC24C9.07c	-0.122986	0.452895
SPAC24C9.08	0.0200636	0.967289
SPAC24C9.09	-0.033747	0.954307
SPAC24C9.10c	-0.0105247	0.99368
SPAC24C9.11	0.0408884	0.959903
SPAC24C9.12c	-0.0628909	0.798663
SPAC24C9.13c	-0.0417743	0.959903
SPAC24C9.14	0.0048953	0.997771
SPAC24C9.15c	-0.188003	0.911647
SPAC24C9.16c	-0.479379	3.50014e-05
SPAC24H6.01c	0.101784	0.772746
SPAC24H6.02c	-0.0614994	0.954127
SPAC24H6.03	0.0148501	0.98436
SPAC24H6.04	0.0500382	0.756226
SPAC24H6.05	0.00193158	0.999381
SPAC24H6.06	0.104496	0.595976
SPAC24H6.07	0.04353	0.807181
SPAC24H6.08	-0.194288	0.2146
SPAC24H6.09	0.0132728	0.981771
SPAC24H6.10c	0.0626284	0.513537
SPAC24H6.11c	-0.214932	0.0399633
SPAC24H6.12c	0.0348612	0.959903
SPAC24H6.13	-0.0307032	0.967289
SPAC25A8.01c	0.0478469	0.78393
SPAC25A8.02	0.0538733	0.936264
SPAC25A8.03c	0.0523209	0.940888
SPAC25B8.01	-0.325906	0.000767803
SPAC25B8.02	0.0646521	0.836687
SPAC25B8.03	0.0299016	0.959903
SPAC25B8.04c	-0.0276993	0.975915
SPAC25B8.05	0.024532	0.976335
SPAC25B8.06c	-0.0113097	0.99368
SPAC25B8.07c	-0.103277	0.780862
SPAC25B8.08	-0.0827681	0.747667
SPAC25B8.09	0.0929214	0.737452
SPAC25B8.10	-0.00690689	0.995592
SPAC25B8.11	-0.000320717	0.999381
SPAC25B8.12c	0.101107	0.496492
SPAC25B8.13c	-0.20165	0.368414
SPAC25B8.14	-0.0331162	0.97079
SPAC25B8.15c	-0.0223146	0.989243
SPAC25B8.16	-0.062155	0.898178
SPAC25B8.17	0.104684	0.746953
SPAC25B8.18	0.0652814	0.898178
SPAC25B8.19c	0.0624662	0.929696
SPAC25B8.20	-0.055767	0.968001
SPAC25G10.01	0.0510298	0.847649
SPAC25G10.02	-0.00224068	0.999381
SPAC25G10.03	-0.0140707	0.978706
SPAC25G10.04c	-0.049746	0.968001
SPAC25G10.05c	0.00149283	0.999381
SPAC25G10.06	-0.0195294	0.972027
SPAC25G10.07c	-0.00448202	0.999381
SPAC25G10.08	-0.00389423	0.99368
SPAC25G10.09c	-0.0879323	0.765743
SPAC25H1.02	-0.105393	0.639676
SPAC25H1.03	0.188347	0.499386
SPAC25H1.04	0.0358605	0.967289
SPAC25H1.05	0.0803872	0.836687
SPAC25H1.06	0.0896617	0.643571
SPAC25H1.07	-0.0189458	0.970337
SPAC25H1.08c	0.0422554	0.909088
SPAC25H1.09	0.157135	0.953329
SPAC25H1.10c	-0.314196	0.00723445
SPAC26A3.01	-0.00637875	0.99368
SPAC26A3.02	-0.0462255	0.940974
SPAC26A3.03c	0.0306946	0.978706
SPAC26A3.04	-0.00151134	0.999381
SPAC26A3.05	0.00608786	0.99368
SPAC26A3.06	0.0386998	0.964701
SPAC26A3.07c	-0.0205472	0.944935
SPAC26A3.08	0.0571927	0.767883
SPAC26A3.09c	-0.0124621	0.993269
SPAC26A3.10	-0.0135855	0.980773
SPAC26A3.11	0.00280576	0.999381
SPAC26A3.12c	-0.040917	0.872717
SPAC26A3.13c	0.241927	0.959903
SPAC26A3.14c	-0.126899	0.394838
SPAC26A3.15c	0.00714722	0.995286
SPAC26A3.16	-0.0359659	0.868727
SPAC26A3.17c	0.0381629	0.953329
SPAC26F1.01	-0.00571315	0.999249
SPAC26F1.02	0.0733722	0.856058
SPAC26F1.03	-0.0125377	0.973985
SPAC26F1.04c	0.0216404	0.974908
SPAC26F1.05	0.0354008	0.984353
SPAC26F1.06	0.131448	0.223132
SPAC26F1.07	0.085919	0.452895
SPAC26F1.08c	-0.172241	0.210329
SPAC26F1.09	-0.0211261	0.968001
SPAC26F1.10c	-0.143369	0.571314
SPAC26F1.11	-0.107144	0.878883
SPAC26F1.12c	0.00405253	0.999381
SPAC26F1.13c	-0.0488433	0.830815
SPAC26F1.14c	0.0168529	0.984582
SPAC26H5.02c	-0.0395418	0.959903
SPAC26H5.03	-0.0859071	0.816809
SPAC26H5.04	0.155436	0.23314
SPAC26H5.05	-0.118539	0.543698
SPAC26H5.06	-0.0205225	0.984353
SPAC26H5.07c	0.0492849	0.748545
SPAC26H5.08c	0.0686868	0.836687
SPAC26H5.09c	-0.0485992	0.91208
SPAC26H5.10c	0.0325255	0.872717
SPAC26H5.11	-0.196278	0.0119024
SPAC26H5.12	0.0175773	0.97229
SPAC26H5.13c	-0.0887413	0.66083
SPAC27D7.02c	0.0161363	0.975915
SPAC27D7.03c	0.262292	0.206514
SPAC27D7.04	-0.0496228	0.955119
SPAC27D7.05c	0.0442404	0.975783
SPAC27D7.06	-0.0403913	0.930431
SPAC27D7.07c	-0.00423821	0.999381
SPAC27D7.08c	0.0397065	0.97079
SPAC27D7.09c	0.250506	0.0696233
SPAC27D7.11c	0.240941	0.000447636
SPAC27D7.12c	-0.000741516	0.999381
SPAC27D7.13c	0.241437	0.400263
SPAC27D7.14c	-0.0311498	0.944828
SPAC27E2.01	-0.0319609	0.964538
SPAC27E2.02	0.0138591	0.99368
SPAC27E2.03c	0.0510147	0.77979
SPAC27E2.04c	0.0829226	0.975915
SPAC27E2.05	-0.173986	0.226984
SPAC27E2.06c	-0.0248851	0.968001
SPAC27E2.07	0.0796815	0.898178
SPAC27E2.08	-0.0814609	0.936696
SPAC27E2.09	-0.00955754	0.99368
SPAC27E2.10c	0.0174055	0.98843
SPAC27E2.11c	-0.0822083	0.930431
SPAC27E2.12	-0.967261	0.829336
SPAC27E2.14	0.00229638	0.999381
SPAC27F1.02c	-0.0159509	0.967289
SPAC27F1.03c	-0.0149136	0.984582
SPAC27F1.04c	-0.237665	0.211575
SPAC27F1.05c	-0.204444	0.212658
SPAC27F1.06c	-0.0486119	0.887001
SPAC27F1.07	0.0541845	0.835587
SPAC27F1.08	-0.0139308	0.984353
SPAC27F1.09c	-0.0293458	0.932466
SPAC27F1.10	0.103487	0.97967
SPAC29A4.02c	-0.036997	0.898178
SPAC29A4.03c	-0.0482751	0.854189
SPAC29A4.04c	0.0032499	0.999249
SPAC29A4.05	0.0492572	0.877122
SPAC29A4.06c	-0.0157576	0.987849
SPAC29A4.07	-0.104278	0.864721
SPAC29A4.08c	-0.0167737	0.967289
SPAC29A4.09	0.0400377	0.909088
SPAC29A4.10	-0.128174	0.644816
SPAC29A4.11	-0.0432718	0.9379
SPAC29A4.12c	0.316978	0.000214421
SPAC29A4.13	0.00606523	0.999381
SPAC29A4.14c	-0.00737616	0.995286
SPAC29A4.15	-0.0242807	0.953329
SPAC29A4.16	-0.021172	0.959903
SPAC29A4.17c	0.137252	0.579742
SPAC29A4.18	0.0866053	0.703678
SPAC29A4.19c	0.0322313	0.960407
SPAC29A4.20	-0.0259149	0.967289
SPAC29A4.22	-0.784216	0.601993
SPAC29B12.01	-0.129791	0.0803648
SPAC29B12.02c	-0.0117842	0.975918
SPAC29B12.03	-0.0153276	0.97967
SPAC29B12.04	0.0376424	0.855388
SPAC29B12.05c	0.126764	0.822127
SPAC29B12.06c	0.0358304	0.953329
SPAC29B12.07	-0.0793711	0.775781
SPAC29B12.08	-0.0426228	0.959903
SPAC29B12.10c	0.00692881	0.995592
SPAC29B12.11c	-0.0392786	0.959903
SPAC29B12.12	0.057555	0.995286
SPAC29B12.13	-0.219018	0.56533
SPAC29B12.14c	-0.0683484	0.888771
SPAC29E6.01	-0.137014	0.251835
SPAC29E6.02	-0.054531	0.825243
SPAC29E6.03c	-0.0739408	0.671414
SPAC29E6.04	-0.0644387	0.967289
SPAC29E6.05c	0.0535025	0.923481
SPAC29E6.06c	-0.0621345	0.864721
SPAC29E6.07	0.953256	0.968904
SPAC29E6.08	0.0758197	0.703418
SPAC29E6.09	0.0361885	0.959903
SPAC29E6.10c	-0.0930462	0.614499
SPAC2C4.03c	-0.0642759	0.881894
SPAC2C4.04c	0.0318781	0.967289
SPAC2C4.05	0.0312654	0.959903
SPAC2C4.06c	-0.147947	0.572126
SPAC2C4.07c	0.047027	0.947968
SPAC2C4.08	0.0219	0.99368
SPAC2C4.09	-0.118473	0.699727
SPAC2C4.10c	0.0140834	0.984353
SPAC2C4.11c	0.0511144	0.910674
SPAC2C4.12c	-0.0508633	0.953329
SPAC2C4.13	0.147085	0.197494
SPAC2C4.14c	-0.154674	0.153623
SPAC2C4.15c	-0.135037	0.190551
SPAC2C4.16c	0.0589266	0.512169
SPAC2C4.17c	0.0650595	0.826968
SPAC2E12.02	-0.0687696	0.737452
SPAC2E12.03c	-0.16308	0.658437
SPAC2E12.05	0.123636	0.694638
SPAC2E1P3.01	0.184676	0.113106
SPAC2E1P3.02c	-0.0440713	0.983179
SPAC2E1P3.04	-0.201361	0.0333541
SPAC2E1P3.05c	-0.233722	0.000101539
SPAC2E1P5.01c	-0.108551	0.70278
SPAC2E1P5.02c	-0.198827	0.685521
SPAC2E1P5.03	-0.0414677	0.941653
SPAC2E1P5.04c	-0.00581222	0.999381
SPAC2E1P5.05	-0.104568	0.674045
SPAC2F3.01	0.0414109	0.953329
SPAC2F3.02	0.0670361	0.872782
SPAC2F3.03c	-0.0459409	0.894542
SPAC2F3.04c	0.112911	0.497853
SPAC2F3.05c	-0.0880325	0.836687
SPAC2F3.06c	-0.00281749	0.999381
SPAC2F3.07c	0.904849	0.959903
SPAC2F3.08	0.160847	0.0101215
SPAC2F3.09	-0.161909	0.0586429
SPAC2F3.10	0.027384	0.967289
SPAC2F3.11	-0.0432486	0.935021
SPAC2F3.12c	-0.0460771	0.959903
SPAC2F3.13c	-0.0886362	0.842873
SPAC2F3.14c	0.0176873	0.984353
SPAC2F3.15	-0.101193	0.729735
SPAC2F3.16	-0.000275831	0.999381
SPAC2F3.17c	-0.0216273	0.975915
SPAC2F3.18c	-0.0228039	0.975915
SPAC2F7.02c	-0.0344663	0.9379
SPAC2F7.03c	-0.0160585	0.984353
SPAC2F7.04	-0.0256433	0.97079
SPAC2F7.05c	0.0129911	0.97079
SPAC2F7.06c	0.361	0.131692
SPAC2F7.07c	-0.00727557	0.99368
SPAC2F7.08c	0.081006	0.765743
SPAC2F7.09c	0.0379855	0.953329
SPAC2F7.10	-0.0198441	0.979583
SPAC2F7.11	0.0516818	0.959903
SPAC2F7.13c	-0.0131096	0.972305
SPAC2F7.14c	0.0159341	0.987297
SPAC2F7.15	0.00778863	0.997152
SPAC2F7.16c	-0.00614155	0.997223
SPAC2F7.17	-0.0985458	0.737452
SPAC2G11.02	0.0714812	0.805514
SPAC2G11.03c	0.047992	0.898178
SPAC2G11.04	-0.017244	0.99368
SPAC2G11.05c	-0.0386734	0.972039
SPAC2G11.06	-0.035698	0.953329
SPAC2G11.07c	-0.0084561	0.973169
SPAC2G11.08c	-0.159706	0.666881
SPAC2G11.09	0.0192904	0.975915
SPAC2G11.10c	-0.00695077	0.999381
SPAC2G11.11c	0.0566285	0.854189
SPAC2G11.12	0.0340435	0.953329
SPAC2G11.13	0.0223564	0.97079
SPAC2G11.14	0.128443	0.184297
SPAC2G11.15c	-0.111027	0.761386
SPAC2H10.01	-0.0818522	0.848809
SPAC2H10.02c	0.0539916	0.893389
SPAC2H10.04	0.520908	0.864215
SPAC30.01c	-0.0181372	0.968001
SPAC30.02c	0.147883	0.445486
SPAC30.03c	-0.126469	0.52945
SPAC30.04c	-0.0465305	0.853979
SPAC30C2.02	-0.350498	0.000447636
SPAC30C2.03	-0.0231854	0.98843
SPAC30C2.04	0.00342819	0.999381
SPAC30C2.05	-0.0347377	0.959903
SPAC30C2.06c	-0.0992406	0.799543
SPAC30C2.07	-0.0274797	0.959903
SPAC30C2.08	-0.0267253	0.959903
SPAC30D11.01c	-0.111043	0.525106
SPAC30D11.02c	0.0458937	0.99368
SPAC30D11.03	0.0150421	0.984338
SPAC30D11.04c	-0.052129	0.909088
SPAC30D11.05	-0.102377	0.725118
SPAC30D11.06c	0.00730848	0.995286
SPAC30D11.07	0.041611	0.967289
SPAC30D11.08c	0.0452574	0.895558
SPAC30D11.09	0.048899	0.909088
SPAC30D11.10	-0.0485408	0.936264
SPAC30D11.11	-0.0478418	0.936768
SPAC30D11.12	-0.122968	0.453986
SPAC30D11.13	0.0394225	0.945179
SPAC30D11.14c	-0.0357771	0.9379
SPAC31A2.02	-0.0495755	0.959903
SPAC31A2.03	0.0275937	0.968001
SPAC31A2.04c	0.0457899	0.862885
SPAC31A2.05c	-0.0810669	0.762971
SPAC31A2.06	-0.0623212	0.760282
SPAC31A2.07c	-0.0453163	0.929028
SPAC31A2.08	0.11531	0.619977
SPAC31A2.09c	0.0844705	0.805542
SPAC31A2.10	0.138639	0.506903
SPAC31A2.11c	0.0877199	0.765743
SPAC31A2.12	-0.0164557	0.990714
SPAC31A2.13c	0.0453388	0.959903
SPAC31A2.14	-0.0411204	0.904549
SPAC31A2.15c	-0.0502733	0.940974
SPAC31A2.16	-0.065079	0.91208
SPAC31F12.01	0.0085033	0.99368
SPAC31G5.01	-0.0951561	0.601339
SPAC31G5.02	-0.065256	0.864215
SPAC31G5.03	0.0687922	0.283402
SPAC31G5.04	-0.0501676	0.91208
SPAC31G5.05c	-0.00916445	0.984353
SPAC31G5.06	0.178227	0.947879
SPAC31G5.07	-0.475447	0.681284
SPAC31G5.08	-0.0855691	0.754852
SPAC31G5.09c	0.174339	0.528551
SPAC31G5.10	0.116941	0.947879
SPAC31G5.11	-0.0361611	0.945179
SPAC31G5.12c	0.048142	0.9379
SPAC31G5.13	-0.0220259	0.959903
SPAC31G5.14	-0.0700071	0.810205
SPAC31G5.15	-0.0632478	0.910674
SPAC31G5.16c	0.00276699	0.999381
SPAC31G5.17c	-0.0192831	0.968001
SPAC31G5.18c	-0.0393898	0.945179
SPAC31G5.19	-0.00187576	0.999381
SPAC31G5.21	0.034981	0.959903
SPAC323.01c	-0.0932109	0.864215
SPAC323.02c	0.0205925	0.97079
SPAC323.03c	-0.0472613	0.959903
SPAC323.04	-0.0360218	0.9379
SPAC323.05c	-0.0962053	0.709096
SPAC323.06c	-0.261743	0.122055
SPAC323.07c	-0.126727	0.266993
SPAC323.08	0.118325	0.913486
SPAC328.01c	0.118852	0.222799
SPAC328.02	0.0800971	0.679307
SPAC328.03	0.015053	0.976409
SPAC328.04	-0.0322297	0.959903
SPAC328.05	-0.157486	0.56533
SPAC328.06	0.0497495	0.877149
SPAC328.07c	0.0759101	0.818977
SPAC328.08c	0.0133588	0.997771
SPAC328.09	0.0637229	0.898178
SPAC328.10c	0.0247872	0.9379
SPAC32A11.01	0.207533	0.441114
SPAC32A11.02c	0.0839806	0.817845
SPAC32A11.03c	0.0200102	0.982644
SPAC32A11.04c	0.0643767	0.380201
SPAC343.01c	-0.0645898	0.899052
SPAC343.02	-0.0133285	0.984353
SPAC343.03	-0.0751236	0.91208
SPAC343.04c	0.0138111	0.983636
SPAC343.05	-0.00773299	0.98436
SPAC343.06c	0.0183411	0.983179
SPAC343.07	0.397778	0.898847
SPAC343.08c	0.0350431	0.945179
SPAC343.09	-0.0415618	0.872717
SPAC343.10	-0.143555	0.23314
SPAC343.11c	0.0483779	0.856379
SPAC343.12	-0.0808598	0.910995
SPAC343.13	0.119525	0.643916
SPAC343.14c	0.021916	0.967289
SPAC343.15	0.0117615	0.987587
SPAC343.16	-0.0430865	0.910674
SPAC343.17c	-0.0847662	0.738909
SPAC343.18	-0.044169	0.953329
SPAC343.19	0.0218725	0.968001
SPAC343.20	0.182485	0.442805
SPAC343.21	0.339888	0.206514
SPAC3A11.02	-0.00789815	0.99368
SPAC3A11.03	-0.0422784	0.959903
SPAC3A11.04	-0.00205651	0.999381
SPAC3A11.05c	-0.0737819	0.861148
SPAC3A11.06	0.0324238	0.959903
SPAC3A11.07	-0.385586	2.17312e-06
SPAC3A11.08	-0.0241529	0.967289
SPAC3A11.09	0.00632209	0.997771
SPAC3A11.10c	0.220919	0.000190764
SPAC3A11.11c	-0.0223439	0.968001
SPAC3A11.12c	0.011439	0.984353
SPAC3A11.13	-0.0135534	0.99368
SPAC3A11.14c	0.157772	0.434805
SPAC3A12.02	0.0338683	0.97079
SPAC3A12.03c	0.0191809	0.984457
SPAC3A12.04c	0.103877	0.869358
SPAC3A12.05c	-0.0208371	0.967289
SPAC3A12.06c	-0.0304536	0.964765
SPAC3A12.07	0.0345069	0.945179
SPAC3A12.08	0.157358	0.496492
SPAC3A12.09c	0.00671231	0.999381
SPAC3A12.10	0.00629849	0.99368
SPAC3A12.11c	-0.0307895	0.958635
SPAC3A12.12	0.0538492	0.911647
SPAC3A12.13c	0.059552	0.829336
SPAC3A12.14	0.0568409	0.613693
SPAC3A12.15	-0.100941	0.50275
SPAC3A12.16c	0.023633	0.959903
SPAC3A12.17c	-0.0447227	0.953214
SPAC3A12.18	-0.0794157	0.466746
SPAC3A12.19	0.1604	0.709096
SPAC3C7.01c	0.0165059	0.97079
SPAC3C7.02c	-0.0997443	0.965902
SPAC3C7.03c	0.0464451	0.956707
SPAC3C7.04	0.0265963	0.959903
SPAC3C7.05c	0.00171304	0.999381
SPAC3C7.06c	0.0554131	0.964538
SPAC3C7.07c	0.1595	0.304925
SPAC3C7.08c	-0.0967754	0.46662
SPAC3C7.09	-0.128949	0.835587
SPAC3C7.10	0.0338501	0.967289
SPAC3C7.11c	-0.0506652	0.905521
SPAC3C7.12	0.0518549	0.84439
SPAC3C7.13c	0.0243663	0.975915
SPAC3C7.14c	0.294944	0.49325
SPAC3F10.02c	-0.0738721	0.665324
SPAC3F10.03	-0.0430565	0.849547
SPAC3F10.04	0.0578828	0.75774
SPAC3F10.05c	-0.0215414	0.975841
SPAC3F10.06c	0.0379591	0.968001
SPAC3F10.07c	-0.136862	0.959903
SPAC3F10.08c	0.062363	0.890961
SPAC3F10.09	-0.0177524	0.968001
SPAC3F10.10c	0.0989033	0.927069
SPAC3F10.11c	0.0863903	0.633783
SPAC3F10.12c	-0.118262	0.613852
SPAC3F10.13	-0.0552411	0.877149
SPAC3F10.15c	0.14853	0.445842
SPAC3F10.16c	0.0355291	0.945179
SPAC3F10.17	0.0335637	0.964755
SPAC3F10.18c	-0.0552398	0.9379
SPAC3F10.19	0.0102328	0.985628
SPAC3G6.01	-0.0216898	0.97079
SPAC3G6.02	0.019063	0.967289
SPAC3G6.03c	0.0138904	0.97967
SPAC3G6.04	0.0146162	0.99368
SPAC3G6.05	-0.136005	0.323965
SPAC3G6.06c	-0.00764693	0.997771
SPAC3G6.07	-0.32583	0.0563288
SPAC3G6.08	-0.067083	0.953329
SPAC3G6.09c	-0.00785399	0.99368
SPAC3G6.10c	-0.0772603	0.959903
SPAC3G6.11	-0.0092083	0.996807
SPAC3G6.13c	-0.0291511	0.976409
SPAC3G9.01	-0.0503616	0.954127
SPAC3G9.02	0.0543556	0.955629
SPAC3G9.03	0.0203549	0.967289
SPAC3G9.04	-0.0493598	0.961245
SPAC3G9.05	-0.0933664	0.615747
SPAC3G9.06	-0.00296828	0.999381
SPAC3G9.07c	-0.0115597	0.99368
SPAC3G9.08	0.162527	0.544919
SPAC3G9.09c	-0.00608173	0.99368
SPAC3G9.10c	0.059906	0.928564
SPAC3G9.11c	-0.275458	0.221555
SPAC3G9.12	-0.00829072	0.995286
SPAC3G9.13c	-0.0182582	0.976409
SPAC3G9.14	-0.0697201	0.78393
SPAC3G9.15c	0.0846487	0.765743
SPAC3G9.16c	-0.0879865	0.916963
SPAC3G9.17	0.0497738	0.980816
SPAC3H1.01c	0.0850744	0.794841
SPAC3H1.02c	-0.160044	0.268813
SPAC3H1.03	0.173262	0.50692
SPAC3H1.04c	0.0629856	0.856058
SPAC3H1.05	0.103059	0.197656
SPAC3H1.06c	-0.0343621	0.959903
SPAC3H1.07	0.218482	0.000242248
SPAC3H1.08c	0.0345573	0.959903
SPAC3H1.09c	-0.0626128	0.829336
SPAC3H1.10	-0.0200087	0.97967
SPAC3H1.11	0.056685	0.856379
SPAC3H1.12c	0.0543852	0.909088
SPAC3H1.13	0.0105314	0.99368
SPAC3H1.14	0.0473017	0.957322
SPAC3H5.04	0.0995426	0.610978
SPAC3H5.05c	-0.100859	0.662201
SPAC3H5.06c	0.0189688	0.972228
SPAC3H5.07	0.0227419	0.950177
SPAC3H5.08c	0.0194359	0.967289
SPAC3H5.09c	-0.0486218	0.908997
SPAC3H5.10	-0.00764057	0.987297
SPAC3H5.11	-0.00259736	0.999381
SPAC3H5.12c	-0.0237895	0.936264
SPAC3H5.13	0.0132919	0.999249
SPAC3H8.02	0.0560741	0.888771
SPAC3H8.03	0.00163588	0.999381
SPAC3H8.04	0.0324483	0.959903
SPAC3H8.05c	-0.029103	0.962143
SPAC3H8.06	-0.0928271	0.655713
SPAC3H8.07c	0.0483572	0.945179
SPAC3H8.08c	0.298095	0.00421796
SPAC3H8.09c	0.0111462	0.99368
SPAC3H8.10	-0.0233048	0.945179
SPAC458.02c	0.00920697	0.975918
SPAC458.03	-0.0526042	0.9379
SPAC458.04c	0.0681702	0.958635
SPAC458.05	-0.00174634	0.999381
SPAC458.06	0.222887	0.254676
SPAC458.07	-0.00153159	0.999381
SPAC4A8.02c	0.0817437	0.805514
SPAC4A8.03c	-0.00925245	0.99368
SPAC4A8.04	-0.13019	0.617734
SPAC4A8.05c	-0.0264338	0.967289
SPAC4A8.06c	-0.0172405	0.976069
SPAC4A8.07c	-0.0395029	0.959903
SPAC4A8.08c	-0.0667681	0.829336
SPAC4A8.09c	-0.17748	0.270039
SPAC4A8.10	-0.109287	0.663355
SPAC4A8.11c	-0.0821358	0.591818
SPAC4A8.12c	-0.0605771	0.865943
SPAC4A8.13c	-0.0512088	0.861148
SPAC4A8.14	-0.005645	0.995286
SPAC4A8.15c	-0.0197004	0.968001
SPAC4A8.16c	-0.0065174	0.99368
SPAC4C5.01	-0.0203882	0.986474
SPAC4C5.02c	0.0359861	0.94743
SPAC4C5.03	0.0331573	0.936103
SPAC4C5.04	0.0635945	0.936768
SPAC4D7.01c	0.0587153	0.82991
SPAC4D7.02c	-0.158388	0.2691
SPAC4D7.03	-0.0654513	0.888771
SPAC4D7.04c	0.00334147	0.999381
SPAC4D7.05	-0.00449236	0.99368
SPAC4D7.06c	-0.0392051	0.959903
SPAC4D7.07c	0.0448703	0.9379
SPAC4D7.08c	-0.00541436	0.99368
SPAC4D7.09	0.0310334	0.945179
SPAC4D7.10c	0.0105337	0.99368
SPAC4D7.11	0.0244549	0.97079
SPAC4D7.12c	-0.0143555	0.986474
SPAC4D7.13	-0.0109593	0.984353
SPAC4D7.14	-0.0488061	0.972305
SPAC4D7.15	-0.337561	0.928451
SPAC4F10.02	-0.0629211	0.781314
SPAC4F10.03c	0.0618854	0.864215
SPAC4F10.04	0.0986315	0.765055
SPAC4F10.05c	-0.130458	0.861148
SPAC4F10.06	0.0448332	0.954127
SPAC4F10.07c	-0.00402894	0.999381
SPAC4F10.08	0.210806	0.716961
SPAC4F10.09c	0.0453808	0.930431
SPAC4F10.10c	0.0753278	0.445486
SPAC4F10.11	0.0505513	0.836687
SPAC4F10.12	0.0269648	0.972039
SPAC4F10.13c	0.0797099	0.678956
SPAC4F10.14c	0.00687326	0.9933
SPAC4F10.15c	-0.0854626	0.723393
SPAC4F10.16c	0.0491561	0.91208
SPAC4F10.17	-0.123342	0.959903
SPAC4F10.18	0.0124618	0.991472
SPAC4F10.19c	-0.175021	0.613852
SPAC4F10.20	0.0192778	0.978506
SPAC4F10.22	-0.377989	0.367349
SPAC4F8.01	-0.0349598	0.959903
SPAC4F8.02c	-0.0283951	0.967289
SPAC4F8.03	0.0598526	0.840577
SPAC4F8.04	0.0723926	0.862885
SPAC4F8.05c	0.0134218	0.99368
SPAC4F8.06	0.0657171	0.864215
SPAC4F8.07c	0.147253	0.0308537
SPAC4F8.08	0.21926	0.784432
SPAC4F8.10c	-0.0189697	0.972228
SPAC4F8.11	0.0914587	0.738909
SPAC4F8.12c	0.0448459	0.854477
SPAC4F8.13c	0.0580808	0.838279
SPAC4F8.14c	-0.0100104	0.984457
SPAC4F8.15	-0.170462	0.0101951
SPAC4G8.02c	-0.0399449	0.959903
SPAC4G8.03c	-0.0257417	0.970026
SPAC4G8.04	-0.133594	0.206514
SPAC4G8.05	-0.0997631	0.365167
SPAC4G8.06c	-0.0337446	0.959903
SPAC4G8.07c	-0.0939038	0.70875
SPAC4G8.08	-0.109103	0.695587
SPAC4G8.09	0.00680678	0.997223
SPAC4G8.10	0.166354	0.122421
SPAC4G8.11c	-0.0573956	0.965355
SPAC4G8.12c	-0.0756551	0.829336
SPAC4G8.13c	0.0246876	0.967289
SPAC4G9.02	0.0464421	0.954626
SPAC4G9.03	-0.0259688	0.964315
SPAC4G9.04c	-0.00791316	0.995286
SPAC4G9.05	0.386077	0.524916
SPAC4G9.06c	0.0425685	0.911647
SPAC4G9.07	-0.210168	0.737452
SPAC4G9.08c	-0.0725349	0.82116
SPAC4G9.09c	-0.00330297	0.999381
SPAC4G9.10	-0.0135946	0.984457
SPAC4G9.11c	0.151645	0.104191
SPAC4G9.12	0.157334	0.268813
SPAC4G9.13c	0.101328	0.668433
SPAC4G9.14	0.144557	0.425911
SPAC4G9.15	-0.0330642	0.911647
SPAC4G9.16c	0.043035	0.829336
SPAC4G9.17c	-0.0283809	0.959903
SPAC4G9.19	-0.100426	0.765264
SPAC4G9.20c	-0.0841213	0.840038
SPAC4G9.22	0.0744127	0.944828
SPAC4H3.01	-0.164144	0.177799
SPAC4H3.02c	-0.0253591	0.97079
SPAC4H3.03c	0.0248833	0.968904
SPAC4H3.04c	0.0413866	0.959903
SPAC4H3.05	-0.130714	0.431499
SPAC4H3.06	0.0588852	0.955629
SPAC4H3.07c	-0.0729492	0.703418
SPAC4H3.08	-0.496399	0.00359397
SPAC4H3.09	-0.0240466	0.964538
SPAC4H3.10c	-0.0384517	0.945179
SPAC4H3.11c	0.075496	0.765743
SPAC4H3.13	0.0934822	0.812633
SPAC4H3.14c	0.000672734	0.999381
SPAC4H3.16	-0.0525677	0.936696
SPAC4H3.17	0.418004	0.945987
SPAC513.01c	-0.0268887	0.959903
SPAC513.02	0.148296	0.836687
SPAC513.03	0.271663	0.0965957
SPAC513.04	0.372273	0.97079
SPAC513.05	-0.0825452	0.640928
SPAC513.06c	0.015191	0.987297
SPAC513.07	-0.0421025	0.941493
SPAC521.02	-0.0753681	0.794841
SPAC521.03	-0.0720871	0.770664
SPAC521.04c	-0.116519	0.485406
SPAC521.05	-0.0417018	0.78164
SPAC56E4.02c	-0.00273752	0.999381
SPAC56E4.03	-0.0915555	0.445486
SPAC56E4.04c	-0.250088	5.97878e-05
SPAC56E4.05	0.0837175	0.619977
SPAC56E4.06c	0.00927245	0.99368
SPAC56E4.07	-0.209634	0.0554837
SPAC56F8.02	-0.115719	0.701724
SPAC56F8.03	-0.0465563	0.848809
SPAC56F8.04c	0.0249745	0.972039
SPAC56F8.05c	0.051742	0.695899
SPAC56F8.06c	-0.037772	0.976409
SPAC56F8.07	0.0339108	0.976409
SPAC56F8.08	-0.0638094	0.807181
SPAC56F8.09	0.128722	0.579371
SPAC56F8.10	-0.0252766	0.967289
SPAC56F8.11	0.0435429	0.936734
SPAC56F8.12	0.113012	0.984353
SPAC56F8.13	0.390438	0.0452873
SPAC56F8.14c	0.124236	0.2089
SPAC56F8.15	0.0880211	0.924955
SPAC56F8.16	-0.0417273	0.959903
SPAC57A10.02	-0.106885	0.696921
SPAC57A10.03	0.055522	0.9379
SPAC57A10.04	0.262877	0.56533
SPAC57A10.05c	-0.159222	0.141199
SPAC57A10.06	-0.479615	0.516293
SPAC57A10.07	-0.0352449	0.955701
SPAC57A10.08c	-0.0530274	0.935318
SPAC57A10.09c	0.0701129	0.744769
SPAC57A10.10c	-0.0616651	0.836745
SPAC57A10.11c	0.0344647	0.9379
SPAC57A10.12c	-0.0258163	0.959903
SPAC57A10.14	0.0102978	0.997771
SPAC57A7.04c	-0.0749996	0.80765
SPAC57A7.05	-0.0284941	0.972027
SPAC57A7.06	-0.0303166	0.963872
SPAC57A7.07c	-0.0170303	0.986474
SPAC57A7.08	0.0481578	0.841723
SPAC57A7.09	-0.00552306	0.99907
SPAC57A7.10c	0.00504576	0.99368
SPAC57A7.11	-0.0349545	0.953329
SPAC57A7.12	-0.10877	0.336252
SPAC57A7.13	-0.0168317	0.980816
SPAC57A7.15c	0.023038	0.984353
SPAC589.02c	-0.00433511	0.999381
SPAC589.03c	-0.166722	0.536419
SPAC589.04	-0.0450309	0.953329
SPAC589.05c	-0.0802627	0.907407
SPAC589.06c	-0.0478443	0.789009
SPAC589.07c	-0.181511	0.151048
SPAC589.08c	-0.00810304	0.999381
SPAC589.09	-0.477213	1.94618e-09
SPAC589.10c	0.0341531	0.955629
SPAC589.11	0.0999132	0.970026
SPAC589.12	0.0447245	0.835587
SPAC5D6.01	0.00539492	0.999381
SPAC5D6.02c	-0.0898464	0.945179
SPAC5D6.04	-0.0560536	0.849547
SPAC5D6.05	0.0309485	0.967289
SPAC5D6.06c	0.0364139	0.967289
SPAC5D6.07c	-0.0415167	0.953214
SPAC5D6.08c	-0.016035	0.984582
SPAC5D6.09c	0.349692	0.190551
SPAC5D6.10c	1.61105	0.805514
SPAC5D6.12	-0.0414648	0.954127
SPAC5D6.13	0.0423266	0.890961
SPAC5H10.01	0.161195	0.73762
SPAC5H10.02c	0.0498821	0.976069
SPAC5H10.03	-0.0720386	0.722289
SPAC5H10.04	-0.0927647	0.90652
SPAC5H10.05c	-0.0127629	0.984582
SPAC5H10.06c	-0.072987	0.815075
SPAC5H10.07	0.068302	0.989733
SPAC5H10.08c	-0.0146375	0.984353
SPAC5H10.09c	0.0222214	0.99368
SPAC5H10.10	0.0954609	0.765743
SPAC5H10.11	0.0375492	0.975915
SPAC5H10.12c	-0.0647732	0.864939
SPAC5H10.13c	0.111941	0.221555
SPAC607.02c	0.153443	0.366619
SPAC607.03c	0.0643366	0.78393
SPAC607.04	0.0289688	0.972027
SPAC607.05	-0.0328272	0.953214
SPAC607.06c	0.0435913	0.945179
SPAC607.07c	0.0429017	0.91208
SPAC607.08c	0.0510943	0.91208
SPAC607.09c	0.140785	0.734319
SPAC607.10	0.104312	0.829509
SPAC630.03	-0.073006	0.593278
SPAC630.04c	-0.0855458	0.665324
SPAC630.05	0.08565	0.665324
SPAC630.06c	0.138506	0.805514
SPAC630.07c	-0.044465	0.954127
SPAC630.08c	-0.341923	8.70116e-05
SPAC630.09c	-0.151121	0.137139
SPAC630.10	0.0660357	0.888771
SPAC630.11	-0.0514626	0.911214
SPAC630.12	0.0858052	0.829336
SPAC630.13c	-0.0187873	0.972875
SPAC630.14c	-0.0484749	0.880365
SPAC630.15	-0.202877	0.462389
SPAC631.01c	-0.0100272	0.984353
SPAC631.02	0.147108	0.141199
SPAC637.03	0.0850675	0.711281
SPAC637.04	-0.0928836	0.512808
SPAC637.05c	0.0287515	0.929894
SPAC637.06	0.0723848	0.702718
SPAC637.07	0.0333557	0.905992
SPAC637.08	0.0200268	0.97079
SPAC637.09	-0.0220289	0.967289
SPAC637.10c	0.0173507	0.972228
SPAC637.11	0.0595033	0.877149
SPAC637.12c	-0.0091011	0.995286
SPAC637.13c	-0.0648246	0.747422
SPAC644.04	0.0577041	0.826292
SPAC644.05c	0.093525	0.829336
SPAC644.06c	-0.0394585	0.949227
SPAC644.07	0.0812061	0.836687
SPAC644.08	0.0904943	0.830815
SPAC644.09	0.0879118	0.805514
SPAC644.10	-0.0221697	0.99368
SPAC644.11c	-0.0345305	0.959903
SPAC644.12	0.00393361	0.999381
SPAC644.13c	0.0390453	0.953214
SPAC644.14c	-0.015568	0.980816
SPAC644.15	0.0112103	0.984457
SPAC644.16	-0.0521001	0.892379
SPAC644.17c	0.0314924	0.954127
SPAC644.18c	0.0356432	0.9379
SPAC652.01	-0.0638678	0.841853
SPAC664.01c	0.0633959	0.765743
SPAC664.02c	0.0956733	0.649877
SPAC664.03	-0.0130352	0.980816
SPAC664.04c	0.00680204	0.99368
SPAC664.05	-0.0444893	0.851254
SPAC664.06	0.0245062	0.959903
SPAC664.07c	0.0316433	0.97079
SPAC664.08c	0.0776521	0.885668
SPAC664.09	-0.119612	0.544548
SPAC664.10	-0.00134016	0.999381
SPAC664.11	0.00581626	0.995286
SPAC664.12c	-0.0110956	0.99368
SPAC664.13	-0.47692	0.52945
SPAC664.14	0.0741744	0.740177
SPAC664.15	-0.126258	0.655713
SPAC683.02c	-0.0559724	0.971049
SPAC683.03	2.07827	0.746953
SPAC688.02c	0.0784486	0.945179
SPAC688.03c	0.0619254	0.91208
SPAC688.04c	0.108229	0.481437
SPAC688.06c	-0.0242434	0.987297
SPAC688.07c	0.0058961	0.995286
SPAC688.08	-0.00610945	0.997223
SPAC688.09	-0.0120658	0.985628
SPAC688.10	0.0150128	0.984744
SPAC688.11	-0.0818307	0.546185
SPAC688.12c	-0.00533862	0.999381
SPAC688.13	-0.105004	0.777357
SPAC688.14	-0.147771	0.6622
SPAC688.16	-0.190484	0.223132
SPAC694.02	-0.0379864	0.895749
SPAC694.03	0.0555002	0.959903
SPAC694.04c	-0.0113646	0.984457
SPAC694.05c	-0.00445507	0.997223
SPAC694.06c	0.0728996	0.805514
SPAC6B12.02c	-0.038947	0.945179
SPAC6B12.03c	0.216572	0.740177
SPAC6B12.04c	-0.125314	0.615747
SPAC6B12.05c	0.0657286	0.777357
SPAC6B12.06c	0.103577	0.874569
SPAC6B12.07c	0.0321607	0.94324
SPAC6B12.08	-0.0868008	0.826979
SPAC6B12.09	0.0490228	0.953329
SPAC6B12.10c	0.0232544	0.971554
SPAC6B12.11	0.0603771	0.876741
SPAC6B12.12	0.0206422	0.9379
SPAC6B12.13	-0.0490206	0.881894
SPAC6B12.14c	0.0971155	0.658437
SPAC6B12.15	-0.0136047	0.975875
SPAC6B12.16	-0.687355	0.820977
SPAC6B12.18	-0.0911355	0.911647
SPAC6B12.19	0.4452	0.882667
SPAC6C3.02c	0.171115	0.0297474
SPAC6C3.03c	-0.102029	0.967289
SPAC6C3.04	0.11222	0.452895
SPAC6C3.05	-0.0584224	0.987297
SPAC6C3.06c	0.0210653	0.965087
SPAC6C3.07	0.420448	0.872717
SPAC6C3.08	0.256415	0.0117811
SPAC6C3.09	-0.0194561	0.97967
SPAC6F12.02	0.0840825	0.737452
SPAC6F12.03c	0.155569	0.185063
SPAC6F12.04	0.192675	0.00420142
SPAC6F12.05c	-0.0257603	0.970026
SPAC6F12.06	-0.101313	0.493409
SPAC6F12.07	-0.00367382	0.999381
SPAC6F12.08c	0.0963574	0.70278
SPAC6F12.09	-0.0151668	0.984353
SPAC6F12.10c	0.0974912	0.313681
SPAC6F12.11c	-0.0742061	0.803731
SPAC6F12.12	-0.0565458	0.836687
SPAC6F12.13c	-0.0290171	0.953329
SPAC6F12.14	0.0785511	0.881894
SPAC6F12.15c	-0.00608923	0.99907
SPAC6F12.16c	-0.0203441	0.967289
SPAC6F12.17	-0.0291327	0.95512
SPAC6F6.01	-0.107763	0.770664
SPAC6F6.02c	-0.127307	0.560364
SPAC6F6.03c	0.102492	0.585132
SPAC6F6.04c	-0.0431792	0.959903
SPAC6F6.05	0.00302304	0.999381
SPAC6F6.06c	-0.0023004	0.999381
SPAC6F6.07c	-0.0145935	0.968001
SPAC6F6.08c	0.107838	0.703418
SPAC6F6.09	-0.0806098	0.836687
SPAC6F6.10c	-0.0455871	0.836687
SPAC6F6.11c	-0.0187235	0.987849
SPAC6F6.12	0.0242683	0.959903
SPAC6F6.13c	-0.013574	0.97967
SPAC6F6.15	-0.0746634	0.405259
SPAC6F6.16c	-0.0653704	0.854189
SPAC6F6.17	-0.0326367	0.953329
SPAC6F6.19	0.113794	0.954127
SPAC6G10.02c	0.0493094	0.905289
SPAC6G10.03c	0.077252	0.711281
SPAC6G10.04c	0.0878114	0.767883
SPAC6G10.05c	0.0327518	0.953214
SPAC6G10.06	-0.282321	0.955629
SPAC6G10.07	0.0257718	0.954127
SPAC6G10.08	0.000275967	0.999381
SPAC6G10.09	0.0464104	0.86313
SPAC6G10.10c	0.037765	0.967289
SPAC6G10.11c	0.0478179	0.936264
SPAC6G10.12c	-0.157433	0.830815
SPAC6G9.01c	0.166648	0.644816
SPAC6G9.02c	0.048242	0.91208
SPAC6G9.03c	-0.0999926	0.817478
SPAC6G9.04	0.0377459	0.953329
SPAC6G9.05	-0.0585603	0.940974
SPAC6G9.06c	-0.0329134	0.964538
SPAC6G9.07c	-0.0940831	0.394838
SPAC6G9.08	-0.0981575	0.40002
SPAC6G9.09c	-0.0288291	0.935021
SPAC6G9.10c	0.0165709	0.980816
SPAC6G9.11	0.0303728	0.874334
SPAC6G9.12	0.0500128	0.917689
SPAC6G9.13c	-0.401846	0.841206
SPAC6G9.14	-0.0837727	0.677264
SPAC6G9.15c	-0.0481114	0.940331
SPAC6G9.16c	0.149256	0.668433
SPAC732.01	0.0608515	0.829336
SPAC732.02c	0.0144302	0.97079
SPAC750.01	0.930227	0.110523
SPAC750.02c	-0.00917128	0.999381
SPAC750.03c	-1.76514	0.975915
SPAC750.05c	5.08419	0.577701
SPAC750.06c	-1.25215	0.967289
SPAC750.07c	-0.231148	0.959903
SPAC750.08c	-0.413538	0.975918
SPAC767.01c	0.00802281	0.987849
SPAC7D4.02c	0.0030765	0.999381
SPAC7D4.03c	0.00253281	0.999381
SPAC7D4.04	-0.145242	0.0904059
SPAC7D4.05	0.0810671	0.8497
SPAC7D4.06c	0.0112942	0.99368
SPAC7D4.07c	0.0794047	0.771833
SPAC7D4.08	-0.298723	0.926257
SPAC7D4.09c	0.122123	0.856379
SPAC7D4.10	0.00285431	0.999381
SPAC7D4.11c	-0.039318	0.959903
SPAC7D4.12c	-0.0400902	0.945987
SPAC7D4.13c	0.0692771	0.870791
SPAC7D4.14c	-0.0621714	0.842549
SPAC7D4.15c	0.0550538	0.99368
SPAC806.02c	0.109861	0.571025
SPAC806.03c	0.0438244	0.864215
SPAC806.04c	0.0128916	0.983232
SPAC806.05	0.0775213	0.826979
SPAC806.06c	-0.02614	0.967289
[truncated: 4,504 more rows]

## Sheet: S6 Transcriptome_Glu_Sta
### Differential expression analysis in the main figures was performed using a Salmon index with cDNA only.
### Table S5-S8 in this file presents transcriptome-wide expression results obtained using a Salmon index with cDNA+ncRNA.
### Inclusion of ncRNAs may cause minor differences in log2FC values for coding genes, but overall conclusions are unchanged.
CAP-treated vs untreated transcriptome-wide expression in stationary phase under glucose condition
Gene_id	log2FoldChange	padj
SPAC1002.02	-0.388768	1.13482e-07
SPAC1002.03c	-0.289517	1.31356e-06
SPAC1002.04c	0.48514	1.14826e-10
SPAC1002.05c	-0.247866	0.00255066
SPAC1002.06c	0.854552	0.172743
SPAC1002.07c	0.945907	3.06607e-21
SPAC1002.08c	-1.22388	6.06649e-35
SPAC1002.09c	-0.0648443	0.191329
SPAC1002.10c	-0.384877	0.000138674
SPAC1002.11	-1.32877	1.84762e-18
SPAC1002.12c	0.0808891	0.151844
SPAC1002.13c	0.0586618	0.525051
SPAC1002.14	0.212862	0.00010797
SPAC1002.15c	-0.267033	0.0136713
SPAC1002.16c	-0.67749	0.00134928
SPAC1002.17c	0.615994	2.16278e-05
SPAC1002.18	0.466899	3.3754e-10
SPAC1002.19	0.025229	0.87113
SPAC1002.20	1.36646	5.02743e-08
SPAC1006.01	0.571396	2.82241e-32
SPAC1006.02	0.265596	0.0372867
SPAC1006.03c	0.518586	2.01271e-17
SPAC1006.04c	-1.8505	1.17795e-29
SPAC1006.05c	0.704567	3.77638e-19
SPAC1006.06	-0.335281	2.3353e-08
SPAC1006.07	0.225262	6.05098e-06
SPAC1006.08	-1.45595	9.85672e-14
SPAC1006.09	-0.689177	5.01416e-20
SPAC1039.01	0.170776	0.178804
SPAC1039.02	0.704198	1.01133e-08
SPAC1039.03	-0.886252	4.55671e-27
SPAC1039.04	-1.16231	9.41208e-07
SPAC1039.05c	0.346381	0.00049325
SPAC1039.06	0.41748	2.29073e-08
SPAC1039.07c	0.505308	1.02491e-12
SPAC1039.08	0.271626	0.112095
SPAC1039.09	-0.0251221	0.803066
SPAC1039.10	1.50367	9.78433e-23
SPAC1039.11c	0.642687	5.25851e-19
SPAC105.01c	0.589446	4.19536e-21
SPAC105.02c	-0.240206	5.69038e-07
SPAC105.03c	-0.182864	0.0234565
SPAC1071.01c	0.343804	1.27112e-08
SPAC1071.02	-0.765274	3.56583e-24
SPAC1071.03c	-0.0821003	0.342588
SPAC1071.04c	-0.156393	0.40033
SPAC1071.05	0.502907	1.57179e-11
SPAC1071.06	0.252977	0.00130269
SPAC1071.07c	0.610371	4.13416e-45
SPAC1071.08	-0.0259208	0.779756
SPAC1071.09c	-0.219815	0.0151307
SPAC1071.10c	-0.30614	5.54822e-06
SPAC1071.11	-0.480657	1.3926e-05
SPAC1071.12c	0.0422937	0.803066
SPAC1071.13	-2.36477	9.18348e-173
SPAC1093.01	1.43823	1.60778e-109
SPAC1093.02	1.26323	6.62491e-114
SPAC1093.03	-0.10695	0.119975
SPAC1093.04c	-1.18105	1.1636e-57
SPAC1093.05	0.050795	0.474221
SPAC1093.06c	-0.42104	9.7795e-08
SPAC1093.07	-0.633371	8.15264e-13
SPAC10F6.01c	-1.26799	9.15367e-111
SPAC10F6.02c	-0.280022	5.69171e-05
SPAC10F6.03c	-0.154527	0.00104757
SPAC10F6.04	-0.575595	2.05013e-15
SPAC10F6.05c	-0.0384795	0.455825
SPAC10F6.06	1.26125	5.80385e-228
SPAC10F6.07c	-1.08991	0.00294961
SPAC10F6.08c	0.711274	1.32232e-15
SPAC10F6.09c	-0.136484	0.0836703
SPAC10F6.10	-0.4878	0.000307194
SPAC10F6.11c	-0.713719	3.40474e-39
SPAC10F6.12c	-1.31266	1.5569e-35
SPAC10F6.13c	0.130965	0.00110722
SPAC10F6.14c	-0.10817	0.0954187
SPAC10F6.15	-1.18537	0.0860945
SPAC10F6.16	-1.06142	2.49444e-70
SPAC10F6.17c	0.620247	8.79176e-35
SPAC110.01	-0.330205	0.0482389
SPAC110.02	-0.281679	0.0223669
SPAC110.03	-0.357146	1.73397e-14
SPAC110.04c	1.37417	3.02977e-103
SPAC1142.01	-0.828626	3.04851e-38
SPAC1142.02c	0.0772609	0.108314
SPAC1142.03c	0.120934	0.133517
SPAC1142.04	-0.829043	1.89711e-18
SPAC1142.05	-0.00246183	0.973413
SPAC1142.06	0.0563724	0.373461
SPAC1142.07c	0.0497332	0.404264
SPAC1142.08	-0.198554	0.0114138
SPAC1142.09	1.21158	0.558246
SPAC11D3.01c	0.093644	0.72658
SPAC11D3.02c	0.292468	0.164163
SPAC11D3.03c	0.146197	0.628814
SPAC11D3.04c	0.770929	3.08832e-21
SPAC11D3.05	-1.73364	5.20179e-70
SPAC11D3.06	0.114812	0.364099
SPAC11D3.07c	-0.994237	1.26209e-34
SPAC11D3.08c	-0.758962	1.03452e-30
SPAC11D3.09	-0.470058	0.000644643
SPAC11D3.10	-0.973252	3.52863e-14
SPAC11D3.11c	-0.420194	2.41101e-10
SPAC11D3.13	1.48812	1.07571e-69
SPAC11D3.14c	0.234232	0.147083
SPAC11D3.15	-1.32812	2.36776e-85
SPAC11D3.16c	-0.638	7.67267e-13
SPAC11D3.17	-1.38048	3.84696e-26
SPAC11D3.18c	-0.777948	2.40179e-06
SPAC11D3.19	-1.04924	8.16474e-09
SPAC11E3.01c	-1.71214	6.56917e-130
SPAC11E3.02c	0.323365	9.57226e-11
SPAC11E3.03	-0.680636	1.48809e-06
SPAC11E3.04c	0.471409	1.29005e-10
SPAC11E3.05	-0.352183	3.6106e-08
SPAC11E3.06	2.55708	3.70405e-101
SPAC11E3.07	0.186928	0.0055232
SPAC11E3.08c	-1.33749	5.30485e-32
SPAC11E3.09	-0.768136	9.4308e-12
SPAC11E3.10	0.300428	3.3198e-06
SPAC11E3.11c	-0.565316	1.46589e-13
SPAC11E3.12	-0.673322	3.09043e-11
SPAC11E3.13c	0.256146	0.0405212
SPAC11E3.14	0.151589	0.0632597
SPAC11E3.15	0.677613	1.12445e-30
SPAC11G7.01	0.777608	2.53039e-24
SPAC11G7.02	0.240282	2.70891e-07
SPAC11G7.03	0.214686	2.39968e-06
SPAC11G7.04	0.339001	3.78312e-07
SPAC11G7.05c	-0.314018	0.00310075
SPAC11G7.06c	-1.16435	6.36415e-12
SPAC11H11.01	0.0759653	0.496124
SPAC11H11.02c	-0.828324	2.51717e-09
SPAC11H11.03c	-0.503296	0.0133298
SPAC11H11.04	0.588726	0.00661163
SPAC11H11.05c	0.409623	0.000303817
SPAC11H11.06	-0.765011	9.25817e-89
SPAC1250.01	0.64121	1.41885e-33
SPAC1250.02	0.0273331	0.962608
SPAC1250.03	0.579978	1.01864e-29
SPAC1250.04c	0.0374499	0.920211
SPAC1250.05	-1.54168	6.60744e-55
SPAC1296.01c	0.0239309	0.673151
SPAC1296.02	0.786087	1.44179e-83
SPAC1296.03c	-0.806163	1.48352e-06
SPAC1296.04	-0.0552959	0.561429
SPAC1296.05c	0.573247	1.57299e-12
SPAC1296.06	0.64241	8.94023e-12
SPAC12B10.01c	-0.388745	2.1237e-14
SPAC12B10.02c	-0.388641	1.31639e-06
SPAC12B10.03	-0.940671	7.94808e-15
SPAC12B10.04	-0.197548	0.0740828
SPAC12B10.05	-0.690873	6.08986e-29
SPAC12B10.06c	-0.489788	3.51868e-07
SPAC12B10.07	-0.558588	8.8499e-15
SPAC12B10.08c	-0.675877	6.66734e-06
SPAC12B10.09	0.157275	0.347959
SPAC12B10.10	-0.980451	8.79182e-05
SPAC12B10.11	-0.64536	7.90233e-05
SPAC12B10.12c	-1.83035	1.14028e-84
SPAC12B10.13	0.0933835	0.144664
SPAC12B10.14c	0.535923	5.9743e-13
SPAC12B10.15c	0.64741	0.00396821
SPAC12B10.16c	-0.351099	3.23662e-08
SPAC12G12.01c	-0.718839	2.22024e-30
SPAC12G12.02	-0.0840808	0.454939
SPAC12G12.03	0.0933906	0.14909
SPAC12G12.04	1.53814	5.41445e-166
SPAC12G12.05c	-0.965307	1.00459e-26
SPAC12G12.06c	-0.513394	5.03879e-10
SPAC12G12.07c	0.198081	1.87871e-06
SPAC12G12.08	-0.940036	8.20978e-35
SPAC12G12.09	-0.595942	1.4559e-08
SPAC12G12.10	-1.1109	1.05488e-58
SPAC12G12.11c	0.0337251	0.663577
SPAC12G12.12	0.234519	0.000702526
SPAC12G12.13c	0.360349	1.90242e-07
SPAC12G12.14c	-0.22872	0.00613934
SPAC12G12.15	-0.249257	0.000349196
SPAC12G12.16c	-1.46122	3.2961e-20
SPAC12G12.17	0.412863	0.000116996
SPAC1327.01c	0.745631	5.68285e-35
SPAC139.01c	-0.127123	0.024893
SPAC139.02c	-0.723682	4.56633e-21
SPAC139.03	-1.38348	1.48578e-61
SPAC139.04c	0.131233	0.0619367
SPAC139.05	1.90303	4.46143e-47
SPAC139.06	-0.479839	2.65181e-05
SPAC1399.01c	1.75451	3.44953e-23
SPAC1399.02	0.994281	3.84948e-20
SPAC1399.03	-0.830128	5.75684e-15
SPAC1399.04c	0.165374	0.20438
SPAC1399.05c	-0.0448726	0.742243
SPAC1399.06	0.437906	0.000288731
SPAC13A11.01c	0.210079	0.000419045
SPAC13A11.02c	0.25889	0.000403147
SPAC13A11.03	1.28995	1.06337e-36
SPAC13A11.04c	-0.539689	1.10041e-21
SPAC13A11.05	0.839527	6.17227e-67
SPAC13A11.06	-4.97229	2.19886e-155
SPAC13C5.01c	0.347358	3.75363e-12
SPAC13C5.02	-0.0514103	0.542256
SPAC13C5.03	-1.06014	7.86518e-14
SPAC13C5.04	0.57079	2.61941e-13
SPAC13C5.05c	-0.124912	0.0677727
SPAC13C5.06c	-2.07885	2.08323e-95
SPAC13C5.07	-0.212761	0.00573809
SPAC13D1.01c	-0.321718	0.000129998
SPAC13D6.01	0.082796	0.552907
SPAC13D6.02c	-1.65869	1.88075e-89
SPAC13D6.03c	0.126082	0.407461
SPAC13D6.04c	-0.120513	0.108865
SPAC13D6.05	0.381268	1.79128e-11
SPAC13F5.01c	-0.505749	5.74427e-07
SPAC13F5.02c	-0.168032	0.00663394
SPAC13F5.03c	0.9422	6.51331e-32
SPAC13F5.04c	1.82492	3.31664e-16
SPAC13F5.05	1.89244	1.29288e-89
SPAC13F5.06c	0.284821	2.03646e-05
SPAC13F5.07c	1.84607	6.51052e-30
SPAC13G6.01c	-1.1483	2.24483e-37
SPAC13G6.02c	0.832402	2.35483e-71
SPAC13G6.03	-1.11411	2.48452e-47
SPAC13G6.04	1.20735	2.34044e-15
SPAC13G6.05c	-0.049901	0.589785
SPAC13G6.06c	0.473187	3.61452e-14
SPAC13G6.07c	0.170914	0.000203278
SPAC13G6.08	-2.14668	5.18259e-08
SPAC13G6.09	-0.459242	2.82536e-08
SPAC13G6.10c	-0.203563	0.0065928
SPAC13G6.11c	0.947127	2.221e-36
SPAC13G6.12c	-1.51907	4.77266e-36
SPAC13G6.14	-0.475357	3.86286e-09
SPAC13G6.15c	0.848143	6.14719e-18
SPAC13G7.01c	-1.0233	9.90512e-56
SPAC13G7.02c	2.80688	9.51128e-159
SPAC13G7.03	0.823632	8.48804e-33
SPAC13G7.04c	-0.0244407	0.816786
SPAC13G7.05	-1.94916	6.1277e-80
SPAC13G7.06	0.908268	1.72748e-36
SPAC13G7.07	0.905714	1.95698e-11
SPAC13G7.08c	-0.0283134	0.746299
SPAC13G7.09c	-0.146356	0.166432
SPAC13G7.10	0.2312	0.00329179
SPAC13G7.11	-0.336475	1.15311e-08
SPAC13G7.12c	-2.12687	2.70427e-112
SPAC13G7.13c	0.00554243	0.973413
SPAC140.01	0.533282	5.08022e-25
SPAC140.02	-0.308173	5.34386e-06
SPAC140.03	0.325931	7.46899e-05
SPAC140.04	-0.534726	1.96642e-05
SPAC1420.01c	0.881853	2.41228e-44
SPAC1420.02c	0.543857	5.66303e-47
SPAC1420.03	0.494649	1.72583e-43
SPAC1420.04c	-0.659161	1.87303e-10
SPAC144.01	0.919017	1.3168e-14
SPAC144.02	-0.863885	1.8616e-32
SPAC144.03	-0.851253	1.90124e-69
SPAC144.04c	0.228672	7.08813e-06
SPAC144.05	-0.780415	2.24934e-30
SPAC144.06	0.136287	0.02708
SPAC144.07c	-1.03407	2.2585e-22
SPAC144.08	-0.665892	2.63071e-19
SPAC144.09c	-1.09703	1.36277e-18
SPAC144.10c	1.40561	5.42892e-248
SPAC144.11	0.532517	2.4835e-34
SPAC144.12	1.2494	4.77559e-92
SPAC144.13c	-1.08441	9.75745e-25
SPAC144.14	0.656387	0.000595995
SPAC144.15c	0.103449	0.22577
SPAC144.16	0.408546	8.48182e-16
SPAC144.17c	-0.985243	4.78815e-29
SPAC144.18	0.304738	8.70681e-08
SPAC1486.01	0.110134	0.00740315
SPAC1486.02c	0.56399	1.68862e-24
SPAC1486.03c	0.0355961	0.593287
SPAC1486.04c	-0.332351	1.94689e-11
SPAC1486.05	0.665692	9.47014e-48
SPAC1486.06	-1.22849	9.15298e-61
SPAC1486.07c	-0.283639	0.0057377
SPAC1486.08	-1.20164	5.33062e-30
SPAC1486.09	-1.47876	5.58635e-71
SPAC1486.10	0.0195606	0.845478
SPAC1486.11	-0.401738	0.0322427
SPAC14C4.01c	-1.21908	1.6468e-100
SPAC14C4.02c	-0.902226	1.47155e-28
SPAC14C4.03	-1.08014	8.95025e-10
SPAC14C4.04	-1.44251	7.34494e-140
SPAC14C4.05c	-0.0497594	0.577406
SPAC14C4.06c	0.149665	0.0295559
SPAC14C4.07	0.220193	7.92817e-05
SPAC14C4.08	-1.89378	4.73656e-05
SPAC14C4.09	-1.07503	5.30913e-13
SPAC14C4.10c	-1.18261	6.49093e-32
SPAC14C4.11	1.41165	3.44167e-233
SPAC14C4.12c	-1.23312	1.34221e-13
SPAC14C4.13	-0.769454	4.45776e-07
SPAC14C4.14	0.713237	1.3417e-41
SPAC14C4.15c	-0.798895	3.4118e-17
SPAC14C4.16	-0.379641	0.00417
SPAC1527.01	-0.683417	5.445e-13
SPAC1527.02	0.255477	0.00301707
SPAC1527.03	-0.937513	1.75297e-35
SPAC1556.01c	-0.0237152	0.729596
SPAC1556.02c	0.317072	5.47396e-09
SPAC1556.03	0.130233	0.0345632
SPAC1556.04c	-0.634857	7.42353e-07
SPAC1556.05c	-0.0363973	0.666832
SPAC1556.06	-0.409598	0.0190092
SPAC1556.07	0.562689	2.49402e-25
SPAC1556.08c	0.0583124	0.293239
SPAC1565.01	-1.61627	1.82124e-151
SPAC1565.02c	-0.37943	5.59056e-05
SPAC1565.03	0.380239	0.0215422
SPAC1565.04c	0.88153	3.15403e-17
SPAC1565.05	0.138164	0.0605384
SPAC1565.06c	0.305641	9.47347e-09
SPAC1565.07c	0.626024	9.34228e-17
SPAC1565.08	0.937751	4.88554e-93
SPAC15A10.01	-0.965664	7.57798e-34
SPAC15A10.02	0.0342838	0.688374
SPAC15A10.03c	1.04211	1.79451e-57
SPAC15A10.04c	0.848579	6.74899e-27
SPAC15A10.05c	0.376005	8.56356e-12
SPAC15A10.06	-0.226671	0.00156438
SPAC15A10.07	-0.105354	0.396233
SPAC15A10.08	0.0143838	0.895519
SPAC15A10.09c	-0.147579	0.108373
SPAC15A10.10	0.492273	4.82326e-08
SPAC15A10.11	-0.0224117	0.658168
SPAC15A10.12c	0.0341283	0.729833
SPAC15A10.13	-0.0953283	0.191329
SPAC15A10.15	-0.484463	1.54612e-13
SPAC15A10.16	-0.309314	1.8682e-05
SPAC15A10.17	0.564489	0.00194629
SPAC15E1.02c	0.730822	2.46848e-42
SPAC15E1.03	0.648839	3.21285e-35
SPAC15E1.04	0.0990336	0.128384
SPAC15E1.05c	-0.732032	1.02797e-16
SPAC15E1.06	0.51469	1.97945e-13
SPAC15E1.07c	-0.120406	0.948419
SPAC15E1.08	0.404111	6.14408e-07
SPAC15E1.09	0.969396	4.44499e-31
SPAC15E1.10	-0.204409	0.00233767
SPAC15F9.01c	-2.69123	1.01981e-90
SPAC15F9.02	-0.534239	2.54749e-10
SPAC15F9.03c	1.16573	6.60484e-97
SPAC16.01	-0.189996	0.00819671
SPAC16.02c	0.42407	3.46208e-21
SPAC16.03c	-0.413736	2.56703e-05
SPAC16.04	-0.191235	0.00614868
SPAC16.05c	-1.42231	7.53852e-48
SPAC1610.01	-0.0892513	0.582605
SPAC1610.02c	0.164771	0.0101295
SPAC1610.03c	-0.77404	0.0301544
SPAC1610.04	-0.607192	1.28634e-14
SPAC1635.01	0.524564	1.99346e-35
SPAC1639.01c	-0.205186	2.26931e-05
SPAC1639.02c	0.362922	1.64691e-07
SPAC167.01	-0.385073	4.14197e-05
SPAC167.02	-0.670944	2.10507e-12
SPAC167.03c	-0.772548	9.97565e-30
SPAC167.04	-0.652749	2.89542e-29
SPAC167.05	-0.493625	9.66806e-28
SPAC167.06c	0.259327	1.50523e-05
SPAC167.07c	-0.152277	0.0122602
SPAC167.08	-0.508839	0.0028302
SPAC167.09	0.0563365	0.651002
SPAC1687.01	0.352117	0.000286433
SPAC1687.02	-1.16813	4.17548e-27
SPAC1687.03c	0.293647	0.00014524
SPAC1687.04	1.13544	7.02973e-35
SPAC1687.05	-0.331223	2.9977e-08
SPAC1687.06c	0.418391	2.41e-20
SPAC1687.07	0.920502	9.71295e-24
SPAC1687.08	-0.36946	0.0870638
SPAC1687.09	-0.567133	3.04437e-24
SPAC1687.10	-0.760903	3.63689e-08
SPAC1687.11	-0.344393	1.0974e-10
SPAC1687.12c	0.35056	1.71167e-07
SPAC1687.13c	0.185009	0.0116548
SPAC1687.14c	0.385396	1.16482e-05
SPAC1687.15	0.782537	2.55852e-53
SPAC1687.16c	0.745253	5.48988e-20
SPAC1687.17c	0.516028	8.64905e-17
SPAC1687.18c	-0.422961	3.02282e-09
SPAC1687.19c	0.13671	0.174215
SPAC1687.20c	-0.466632	0.00189559
SPAC1687.21	0.0950932	0.148966
SPAC1687.22c	0.981559	1.28613e-42
SPAC1687.23c	-1.67467	0.364599
SPAC16A10.01	-0.517471	7.83863e-11
SPAC16A10.02	-0.238445	0.00526073
SPAC16A10.03c	-0.932894	3.51447e-37
SPAC16A10.04	-1.23987	6.61476e-45
SPAC16A10.05c	-0.42096	0.00196904
SPAC16A10.06c	-0.0532702	0.525051
SPAC16A10.07c	-0.10361	0.219718
SPAC16A10.08c	-1.43284	1.17787e-15
SPAC16C9.01c	0.352564	4.95162e-07
SPAC16C9.02c	0.321957	0.000262606
SPAC16C9.03	-0.251714	0.00143613
SPAC16C9.04c	0.368852	3.88591e-07
SPAC16C9.05	0.841467	1.18335e-38
SPAC16C9.06c	-1.63678	5.26662e-59
SPAC16C9.07	-0.652439	1.49916e-19
SPAC16E8.01	0.0185048	0.806714
SPAC16E8.02	0.0388301	0.609745
SPAC16E8.03	0.108956	0.33911
SPAC16E8.04c	-1.01583	6.74962e-15
SPAC16E8.05c	-0.807666	0.0433791
SPAC16E8.06c	0.377695	3.55565e-06
SPAC16E8.07c	0.748821	3.23731e-61
SPAC16E8.08	0.624064	6.84723e-11
SPAC16E8.09	0.0505978	0.527351
SPAC16E8.10c	0.144156	0.0307817
SPAC16E8.11c	-0.465204	6.57816e-09
SPAC16E8.12c	-0.375058	3.84868e-05
SPAC16E8.13	-0.661923	3.46739e-22
SPAC16E8.14c	0.776731	2.89462e-12
SPAC16E8.15	0.803242	1.92443e-57
SPAC16E8.16	-0.239052	0.000461989
SPAC16E8.17c	-0.20661	0.0214161
SPAC16E8.18	-2.27119	1.34871e-19
SPAC16E8.18c	-0.581468	1.90888e-06
SPAC1705.02	0.412896	1.35889e-05
SPAC1705.03c	0.360964	9.96077e-08
SPAC1751.01c	-0.315275	1.81285e-05
SPAC1751.02c	0.578515	3.57509e-18
SPAC1751.03	0.545298	9.1001e-52
SPAC1751.04	-0.0196782	0.855952
SPAC1782.01	0.0967242	0.0944392
SPAC1782.02c	0.312398	0.000649739
SPAC1782.03	-1.3653	6.95731e-33
SPAC1782.04	-1.17819	7.2476e-51
SPAC1782.05	0.857666	2.05593e-47
SPAC1782.06c	-0.757586	5.43617e-75
SPAC1782.07	0.410545	6.589e-13
SPAC1782.08c	-0.718357	1.11833e-19
SPAC1782.09c	-0.208561	0.0851403
SPAC1782.10c	-0.0744524	0.388125
SPAC1782.11	-0.443211	6.81284e-09
SPAC1782.12c	0.0165258	0.861784
SPAC1783.01	-0.0352749	0.715475
SPAC1783.02c	0.426445	0.00107591
SPAC1783.03	-0.800396	0.000150877
SPAC1783.04c	-0.770464	1.25213e-23
SPAC1783.05	-0.970825	1.18089e-44
SPAC1783.06c	-0.885299	2.83018e-06
SPAC1783.07c	0.155889	0.000411368
SPAC1783.08c	-0.164663	0.000416579
SPAC1786.01c	0.138802	0.0477227
SPAC1786.02	-2.85307	1.9387e-274
SPAC1786.03	-0.0906847	0.308758
SPAC1786.04	0.302074	0.711266
SPAC17A2.01	-1.88012	3.16225e-18
SPAC17A2.02c	0.0760843	0.357769
SPAC17A2.03c	0.0816155	0.132519
SPAC17A2.04c	0.202275	0.0381168
SPAC17A2.05	0.903849	1.86848e-48
SPAC17A2.06c	-1.01966	9.05793e-46
SPAC17A2.07c	0.991497	9.71723e-13
SPAC17A2.08c	-0.291783	0.00232162
SPAC17A2.09c	1.11245	4.11343e-33
SPAC17A2.10c	-1.23783	0.0427316
SPAC17A2.11	1.50569	5.45741e-13
SPAC17A2.12	0.0707347	0.335993
SPAC17A2.13c	0.338086	2.82434e-15
SPAC17A2.14	-0.891501	1.02729e-44
SPAC17A5.01	-0.38376	0.000150832
SPAC17A5.02c	-0.579237	2.78686e-08
SPAC17A5.03	0.47961	2.32924e-19
SPAC17A5.04c	-0.723484	1.66333e-09
SPAC17A5.05c	-0.788948	0.000236156
SPAC17A5.06	-0.848141	1.24716e-43
SPAC17A5.07c	0.275205	5.99477e-05
SPAC17A5.08	0.349342	1.53677e-07
SPAC17A5.09c	0.68595	1.34729e-20
SPAC17A5.10	0.315294	8.44781e-06
SPAC17A5.11	0.20655	0.296476
SPAC17A5.12	-0.624044	1.1893e-11
SPAC17A5.13	0.18752	0.138712
SPAC17A5.14	-0.00191692	0.97229
SPAC17A5.15c	0.382461	2.11766e-17
SPAC17A5.16	-0.0785257	0.164163
SPAC17A5.18c	-1.83372	2.2658e-18
SPAC17A5.19	-0.790226	0.00899399
SPAC17C9.01c	-0.676985	1.64314e-16
SPAC17C9.02c	-0.835602	7.85205e-12
SPAC17C9.03	0.0480931	0.373864
SPAC17C9.05c	-0.918552	3.6634e-15
SPAC17C9.06	-0.0720126	0.304291
SPAC17C9.07	-0.465636	9.96385e-10
SPAC17C9.08	-0.516181	6.23797e-11
SPAC17C9.09c	0.751497	3.10453e-20
SPAC17C9.10	-1.16838	2.36739e-41
SPAC17C9.11c	0.835473	7.81986e-38
SPAC17C9.12	0.686495	5.43898e-53
SPAC17C9.13c	0.212697	9.73645e-05
SPAC17C9.14	-0.671157	1.06389e-11
SPAC17C9.15c	0.0967009	0.373185
SPAC17C9.16c	5.11962	0
SPAC17D4.01	1.74214	0
SPAC17D4.02	-1.57199	1.02709e-46
SPAC17D4.03c	-0.614462	2.94486e-09
SPAC17D4.04	-1.45644	2.64193e-53
SPAC17G6.02c	0.741526	1.09239e-18
SPAC17G6.03	0.324206	6.75517e-05
SPAC17G6.04c	-0.437185	2.60808e-10
SPAC17G6.05c	0.0437374	0.59825
SPAC17G6.06	0.242604	0.00024858
SPAC17G6.07c	0.296341	9.56458e-05
SPAC17G6.08	0.108047	0.271808
SPAC17G6.09	0.84256	2.68295e-56
SPAC17G6.10	0.694697	2.4827e-39
SPAC17G6.11c	-0.219442	0.00506814
SPAC17G6.12	1.09621	6.49409e-74
SPAC17G6.13	1.89508	1.05092e-148
SPAC17G6.14c	0.61774	1.93171e-47
SPAC17G6.15c	-0.788326	2.79046e-21
SPAC17G6.16c	0.291979	3.17154e-07
SPAC17G6.17	-0.172183	0.123843
SPAC17G8.01c	-0.970186	1.36277e-18
SPAC17G8.02	-0.817807	8.96534e-11
SPAC17G8.03c	-0.299329	0.000994657
SPAC17G8.04c	0.44329	1.03603e-20
SPAC17G8.05	-0.935048	2.58357e-07
SPAC17G8.06c	-0.535287	2.66291e-28
SPAC17G8.07	0.0219895	0.794882
SPAC17G8.08c	-0.221833	0.0227273
SPAC17G8.09	-1.12333	2.79579e-11
SPAC17G8.10c	-0.340547	5.24961e-07
SPAC17G8.11c	0.409539	2.42451e-05
SPAC17G8.12	-1.08168	6.78225e-49
SPAC17G8.13c	1.08075	1.83304e-46
SPAC17G8.14c	0.0159056	0.835378
SPAC17G8.15	-0.210323	0.683564
SPAC17H9.01	-0.560747	3.28478e-10
SPAC17H9.02	-1.15226	7.82852e-38
SPAC17H9.03c	-0.343232	0.00171528
SPAC17H9.04c	-0.0376234	0.621158
SPAC17H9.05	-0.582318	3.36875e-14
SPAC17H9.06c	-0.856257	2.66166e-12
SPAC17H9.07	-0.0792998	0.349892
SPAC17H9.08	-0.469925	1.1197e-06
SPAC17H9.09c	-0.287273	6.83938e-05
SPAC17H9.10c	-0.643171	8.92741e-18
SPAC17H9.11	-0.548913	1.85296e-13
SPAC17H9.12c	-0.643915	9.80145e-21
SPAC17H9.13c	-0.647615	2.65098e-18
SPAC17H9.14c	0.40242	7.65804e-20
SPAC17H9.16	-0.0912928	0.219314
SPAC17H9.17c	-1.03898	3.63413e-12
SPAC17H9.18c	-2.24868	0.141064
SPAC17H9.19c	0.407738	0.000339024
SPAC17H9.20	-0.778924	4.92824e-10
SPAC1805.01c	-1.16753	3.8048e-69
SPAC1805.02c	0.188915	0.000147578
SPAC1805.03c	-0.951511	1.68929e-12
SPAC1805.04	-0.529591	3.51319e-13
SPAC1805.05	-0.325825	1.69734e-09
SPAC1805.06c	0.130196	0.0148606
SPAC1805.07c	0.619008	6.01621e-07
SPAC1805.08	-0.106158	0.0669296
SPAC1805.09c	0.0104387	0.97205
SPAC1805.10	-0.655257	5.05611e-17
SPAC1805.11c	0.35783	8.95283e-13
SPAC1805.12c	-0.0720792	0.245294
SPAC1805.13	0.441708	4.13121e-26
SPAC1805.14	-0.37409	1.5499e-06
SPAC1805.15c	0.0890673	0.0670931
SPAC1805.16c	0.463325	4.81832e-06
SPAC1805.17	1.54847	2.29464e-156
SPAC1805.18	1.06869	1.34207e-14
SPAC1834.01	0.046242	0.319409
SPAC1834.02	0.148878	0.00212123
SPAC1834.03c	1.11115	2.46079e-46
SPAC1834.04	0.694107	9.69701e-22
SPAC1834.05	0.489926	5.75535e-11
SPAC1834.06c	-0.821995	2.79779e-28
SPAC1834.07	-0.460658	1.85206e-07
SPAC1834.08	0.315879	8.40312e-09
SPAC1834.09	-0.0904689	0.356665
SPAC1834.10c	-0.456797	1.56752e-05
SPAC1834.11c	-0.0540189	0.374044
SPAC1834.13	0.512102	0.000558433
SPAC1851.02	0.0428012	0.620277
SPAC1851.03	-0.636072	1.85018e-26
SPAC1851.04c	-0.302206	3.78238e-06
SPAC186.01	-0.738377	0.000571305
SPAC186.02c	-1.94758	3.91968e-138
SPAC186.03	0.0460102	0.90021
SPAC186.04c	0.481854	3.65776e-05
SPAC186.05c	-0.810586	5.60287e-13
SPAC186.06	-0.783905	0.541128
SPAC186.07c	0.324241	0.778695
SPAC186.08c	2.03523	0.00843892
SPAC186.09	0.492734	0.522382
SPAC18B11.02c	-1.05623	1.24227e-32
SPAC18B11.03c	0.7003	5.41696e-13
SPAC18B11.04	0.810519	4.77491e-40
SPAC18B11.05	0.28587	8.75338e-06
SPAC18B11.06	-0.486902	1.70465e-06
SPAC18B11.07c	0.418344	1.08432e-18
SPAC18B11.08c	0.675879	1.32076e-11
SPAC18B11.09c	0.741752	3.25344e-18
SPAC18B11.10	0.434808	6.62665e-14
SPAC18B11.11	-1.07156	1.32e-20
SPAC18G6.01c	-1.48656	1.18741e-53
SPAC18G6.02c	-0.0371932	0.719002
SPAC18G6.03	0.280096	1.22795e-10
SPAC18G6.04c	-0.365512	1.26253e-06
SPAC18G6.05c	0.375825	1.3608e-09
SPAC18G6.06	-0.334345	1.66365e-05
SPAC18G6.07c	-0.24931	0.00340551
SPAC18G6.09c	1.41612	8.12985e-71
SPAC18G6.10	-0.471574	1.15028e-10
SPAC18G6.11c	1.25262	7.41696e-115
SPAC18G6.12c	0.351454	0.00139676
SPAC18G6.13	-0.366815	0.202028
SPAC18G6.14c	0.505289	1.40756e-29
SPAC18G6.15	-0.16907	0.0169033
SPAC1952.01	-0.912747	6.71032e-10
SPAC1952.02	0.0934644	0.348535
SPAC1952.03	0.168564	0.0215749
SPAC1952.04c	0.663913	4.231e-20
SPAC1952.05	-0.892757	8.43779e-15
SPAC1952.06c	-1.24765	1.59357e-19
SPAC1952.07	0.253936	0.0677511
SPAC1952.08c	0.665825	6.30664e-28
SPAC1952.09c	1.17532	2.65818e-62
SPAC1952.10c	-0.38333	0.000961298
SPAC1952.11c	-0.650468	4.6295e-19
SPAC1952.12c	-2.04995	1.13984e-24
SPAC1952.13	0.650673	2.71176e-30
SPAC1952.14c	-0.181915	0.0530309
SPAC1952.15c	1.34372	4.16538e-12
SPAC1952.16	0.187469	0.00760946
SPAC1952.17c	-0.592615	4.94413e-13
SPAC19A8.01c	-0.544659	2.10452e-08
SPAC19A8.02	-0.427455	7.23282e-10
SPAC19A8.03	-0.927029	1.9098e-29
SPAC19A8.04	1.02501	1.26022e-78
SPAC19A8.05c	0.306008	9.03902e-07
SPAC19A8.06	-0.00516077	0.946712
SPAC19A8.07c	-0.129363	0.204994
SPAC19A8.08	-0.416784	7.37654e-12
SPAC19A8.09	1.14425	7.29594e-23
SPAC19A8.10	0.635535	4.05161e-23
SPAC19A8.11c	0.201406	0.026114
SPAC19A8.12	-0.227564	0.00148975
SPAC19A8.13	0.0251339	0.800697
SPAC19A8.14	0.703093	8.45873e-18
SPAC19A8.15	0.453448	2.2546e-19
SPAC19A8.16	1.70125	2.52762e-35
SPAC19B12.01	-0.654825	7.12234e-10
SPAC19B12.02c	0.397817	4.68795e-06
SPAC19B12.03	0.806637	6.01316e-39
SPAC19B12.04	-0.220451	0.0550998
SPAC19B12.05c	-0.141008	0.00675577
SPAC19B12.06c	0.38759	3.7012e-07
SPAC19B12.07c	0.421927	3.52472e-09
SPAC19B12.08	0.490667	2.94188e-15
SPAC19B12.09	0.64509	8.27306e-13
SPAC19B12.10	0.415559	4.65985e-15
SPAC19B12.11c	-0.712558	4.39067e-19
SPAC19B12.12c	-0.794285	1.43065e-07
SPAC19B12.13	-0.499686	7.11988e-08
SPAC19D5.01	2.09896	6.05483e-163
SPAC19D5.02c	-0.186793	0.0210978
SPAC19D5.03	-0.840186	3.98827e-22
SPAC19D5.04	0.361835	3.77862e-14
SPAC19D5.05c	0.155754	0.0951845
SPAC19D5.06c	-0.635208	2.90233e-07
SPAC19D5.07	1.33076	3.72147e-31
SPAC19D5.09c	-0.454004	0.830306
SPAC19D5.10c	0.0850046	0.959983
SPAC19D5.11c	0.0157418	0.965427
SPAC19E9.01c	0.392041	5.97413e-13
SPAC19E9.02	0.149926	0.0247839
SPAC19E9.03	1.76916	5.40538e-145
SPAC19G12.01c	-1.14951	1.54751e-13
SPAC19G12.02c	-0.630767	6.60514e-36
SPAC19G12.03	1.71049	8.55776e-97
SPAC19G12.04	2.38242	2.64357e-85
SPAC19G12.05	-1.02883	3.84406e-09
SPAC19G12.06c	0.626315	5.75055e-31
SPAC19G12.07c	-0.272583	1.09779e-05
SPAC19G12.08	0.512956	6.76988e-15
SPAC19G12.09	1.53611	4.08061e-189
SPAC19G12.10c	0.616617	4.04326e-35
SPAC19G12.11	0.295138	3.18986e-07
SPAC19G12.12	-0.0511728	0.615659
SPAC19G12.13c	-0.392778	2.27797e-05
SPAC19G12.14	1.23229	1.35346e-92
SPAC19G12.15c	1.22873	1.45385e-141
SPAC19G12.16c	-1.06639	1.99549e-30
SPAC19G12.17	0.18987	0.22577
SPAC1A6.01c	-0.363924	3.25957e-05
SPAC1A6.02	0.0338097	0.804813
SPAC1A6.03c	1.78704	1.68346e-157
SPAC1A6.04c	1.48709	1.10708e-97
SPAC1A6.05c	-0.637732	2.12976e-15
SPAC1A6.06c	1.31668	1.22269e-09
SPAC1A6.07	0.194065	0.00673971
SPAC1A6.08c	0.930275	0.0183606
SPAC1A6.09c	0.931586	3.12192e-47
SPAC1A6.10	0.797777	9.49083e-22
SPAC1A6.11	2.88295	8.00729e-30
SPAC1B1.01	-2.52368	0
SPAC1B1.02c	0.106176	0.188395
SPAC1B1.03c	-0.487247	4.10273e-20
SPAC1B1.04c	-0.00332243	0.967319
SPAC1B2.02c	0.34845	1.12386e-07
SPAC1B2.03c	-0.0755985	0.478315
SPAC1B2.04	0.336792	9.01584e-11
SPAC1B2.05	-0.664529	9.44921e-18
SPAC1B2.06	0.0342512	0.864413
SPAC1B3.01c	0.675238	2.25416e-11
SPAC1B3.02c	0.185994	0.0309526
SPAC1B3.03c	2.59359	0
SPAC1B3.04c	-2.23472	3.19648e-60
SPAC1B3.05	0.161749	0.0051273
SPAC1B3.06c	0.587732	3.48566e-18
SPAC1B3.07c	-0.110979	0.246805
SPAC1B3.08	0.21986	1.35556e-05
SPAC1B3.09c	-0.122826	0.0720272
SPAC1B3.10c	-1.2976	2.09742e-25
SPAC1B3.11c	0.666068	9.86746e-11
SPAC1B3.12c	-1.04292	6.32662e-59
SPAC1B3.13	-0.125796	0.0279302
SPAC1B3.14	0.245915	2.75259e-06
SPAC1B3.15c	-0.881227	4.77445e-16
SPAC1B3.16c	-1.28391	1.43972e-87
SPAC1B3.17	0.0209868	0.86376
SPAC1B3.18c	-0.501765	2.20244e-08
SPAC1B3.20	-0.299569	0.000230883
SPAC1B9.02c	0.257346	3.25389e-07
SPAC1B9.03c	-0.0974154	0.217013
SPAC1D4.01	-1.53014	4.35167e-51
SPAC1D4.02c	0.771765	4.98816e-52
SPAC1D4.03c	-0.20612	0.0117697
SPAC1D4.04	0.268557	3.71104e-11
SPAC1D4.05c	-1.37725	1.92558e-53
SPAC1D4.06c	-0.112791	0.283009
SPAC1D4.08	-0.639115	1.89711e-18
SPAC1D4.09c	0.565544	9.15689e-26
SPAC1D4.10	-0.259509	9.89029e-06
SPAC1D4.11c	1.87209	7.10393e-102
SPAC1D4.12	0.236012	0.000165289
SPAC1D4.13	-0.235832	3.45508e-05
SPAC1D4.14	0.0128982	0.841553
SPAC1F12.02c	0.82479	1.49155e-69
SPAC1F12.04c	0.426718	0.000376694
SPAC1F12.05	-0.0639517	0.507022
SPAC1F12.06c	-1.62726	2.23227e-36
SPAC1F12.07	-0.616904	1.01885e-31
SPAC1F12.08	1.40537	6.03211e-39
SPAC1F12.09	0.0505135	0.582391
SPAC1F12.10c	1.54342	1.46757e-178
SPAC1F3.01	0.271283	2.20356e-05
SPAC1F3.02c	0.0450426	0.536969
SPAC1F3.03	-0.0601352	0.394215
SPAC1F3.04c	0.620089	1.51111e-28
SPAC1F3.05	0.901528	1.30462e-48
SPAC1F3.06c	-0.183303	0.000264895
SPAC1F3.07c	0.0851155	0.353734
SPAC1F3.09	1.97575	6.41174e-153
SPAC1F3.10c	-1.14935	5.57062e-36
SPAC1F5.02	0.161652	1.68507e-05
SPAC1F5.03c	0.131611	0.0152685
SPAC1F5.04c	-0.468414	2.07535e-12
SPAC1F5.05c	-0.675392	1.88694e-19
SPAC1F5.06	-0.0210337	0.742243
SPAC1F5.07c	-0.401358	1.10905e-09
SPAC1F5.08c	-1.39836	3.08555e-47
SPAC1F5.09c	1.57677	2.40867e-48
SPAC1F5.10	-0.622229	1.06637e-14
SPAC1F5.11c	-0.00985165	0.909088
SPAC1F7.01c	0.0848151	0.0746824
SPAC1F7.02c	-0.876972	8.73924e-30
SPAC1F7.03	-0.383686	3.64382e-08
SPAC1F7.04	-0.307488	1.51855e-12
SPAC1F7.05	-0.318124	2.10267e-05
SPAC1F7.06	0.615253	2.59563e-05
SPAC1F7.07c	1.15092	3.60654e-06
SPAC1F7.08	1.57219	4.33608e-18
SPAC1F7.09c	3.49837	0
SPAC1F7.10	4.55868	9.77537e-304
SPAC1F7.11c	0.753206	2.18971e-18
SPAC1F7.12	3.52954	0
SPAC1F7.13c	0.195763	2.60032e-05
SPAC1F7.14c	-0.210261	0.505419
SPAC1F8.01	2.57615	1.47932e-119
SPAC1F8.02c	3.32578	1.31469e-05
SPAC1F8.03c	0.844803	0.000640213
SPAC1F8.04c	0.296491	0.00188671
SPAC1F8.05	1.30165	8.19492e-21
SPAC1F8.06	0.47211	0.0300749
SPAC1F8.07c	1.24615	7.44165e-94
SPAC1F8.08	1.23878	1.10467e-52
SPAC20G4.01	0.104361	0.33963
SPAC20G4.02c	-0.682816	6.83136e-20
SPAC20G4.03c	0.0549763	0.413871
SPAC20G4.04c	0.24945	0.193327
SPAC20G4.05c	0.105617	0.102332
SPAC20G4.06c	0.560586	5.75095e-21
SPAC20G4.07c	-0.340158	8.48503e-05
SPAC20G4.08	0.498483	5.86725e-14
SPAC20G8.01	0.483847	1.98116e-14
SPAC20G8.02	0.115996	0.0610067
SPAC20G8.03	0.85899	1.1256e-76
SPAC20G8.04c	-0.822348	7.22355e-48
SPAC20G8.05c	-0.996304	1.57569e-15
SPAC20G8.06	0.285764	1.22958e-08
SPAC20G8.07c	-0.433546	7.99652e-07
SPAC20G8.08c	-0.459457	8.97494e-06
SPAC20G8.09c	-0.092948	0.195439
SPAC20G8.10c	-0.80924	2.4278e-19
SPAC20H4.01	-0.305946	1.68168e-05
SPAC20H4.02	0.2961	0.000143009
SPAC20H4.03c	-0.482132	7.13669e-10
SPAC20H4.04	-1.05514	3.768e-42
SPAC20H4.05c	0.197217	0.15881
SPAC20H4.06c	-0.228687	0.00318223
SPAC20H4.07	0.108673	0.242563
SPAC20H4.08	1.24796	1.82513e-52
SPAC20H4.09	-0.0596547	0.464129
SPAC20H4.10	-0.219522	6.09585e-05
SPAC20H4.11c	0.697698	1.60638e-14
SPAC212.01c	-1.66843	0.00445173
SPAC212.02	0.887875	0.416441
SPAC212.03	-0.978366	0.792524
SPAC212.04c	-0.583449	2.81028e-05
SPAC212.06c	1.32682	0.0055059
SPAC212.08c	2.69077	2.1609e-05
SPAC212.11	0.46702	0.947338
SPAC21E11.03c	-0.660905	2.36013e-28
SPAC21E11.04	0.168505	0.0608178
SPAC21E11.05c	-0.57545	1.39211e-14
SPAC21E11.06	0.679603	1.23808e-38
SPAC21E11.07	-0.25056	0.000899436
SPAC21E11.08	0.534089	4.60332e-25
SPAC222.03c	0.0581526	0.516407
SPAC222.04c	-0.190795	0.0360261
SPAC222.05c	-0.71901	2.12798e-20
SPAC222.06	0.741356	1.16604e-21
SPAC222.07c	0.232252	0.00677324
SPAC222.08c	0.328735	1.72301e-07
SPAC222.09	-0.159806	0.0290411
SPAC222.10c	-0.818963	6.61298e-16
SPAC222.11	0.736541	3.5003e-09
SPAC222.12c	0.671058	3.37715e-48
SPAC222.13c	-1.00752	2.37509e-45
SPAC222.14c	-0.38025	1.12948e-12
SPAC222.15	0.176354	0.436009
SPAC222.16c	-0.0650007	0.517578
SPAC222.17	-0.25403	0.0659975
SPAC222.18	-0.24811	0.0248638
SPAC222.19	0.38388	0.00134019
SPAC227.01c	0.473627	0.000475861
SPAC227.02c	-0.782949	1.04892e-05
SPAC227.03c	-0.215909	0.0327356
SPAC227.04	0.782472	3.87929e-18
SPAC227.05	-1.40915	6.82722e-16
SPAC227.06	-0.115988	0.15862
SPAC227.07c	0.57328	1.32443e-42
SPAC227.08c	0.409961	3.73334e-11
SPAC227.09	-1.06321	7.10146e-35
SPAC227.10	-0.0416745	0.674028
SPAC227.11c	0.474862	7.55119e-21
SPAC227.12	-0.757185	6.31246e-13
SPAC227.13c	0.681512	1.05274e-18
SPAC227.14	1.79545	6.19022e-247
SPAC227.15	0.535726	1.76828e-19
SPAC227.16c	0.976915	6.29447e-27
SPAC227.17c	-1.92238	1.3479e-88
SPAC227.18	0.475402	1.01157e-24
SPAC227.19c	-1.12031	3.12301e-05
SPAC22A12.01c	-0.0881984	0.336348
SPAC22A12.02c	-2.34216	0.0597325
SPAC22A12.03c	-0.352121	5.73981e-06
SPAC22A12.04c	0.541643	9.45527e-44
SPAC22A12.05	-1.12701	6.95196e-11
SPAC22A12.06c	-0.498023	1.80984e-11
SPAC22A12.07c	0.120051	0.109431
SPAC22A12.08c	-0.208159	4.65362e-05
SPAC22A12.09c	-0.691133	1.18374e-14
SPAC22A12.10	-0.915871	1.84107e-44
SPAC22A12.11	-1.28306	3.93728e-75
SPAC22A12.12c	-1.63026	8.69305e-89
SPAC22A12.13	-0.205166	0.0240323
SPAC22A12.14c	-0.0372348	0.689253
SPAC22A12.15c	2.13623	3.39964e-218
SPAC22A12.16	0.862759	2.10333e-121
SPAC22A12.17c	0.551831	3.23521e-07
SPAC22E12.01	-0.232993	0.0505162
SPAC22E12.02	0.444664	2.60145e-12
SPAC22E12.03c	-0.117582	0.0322007
SPAC22E12.04	0.0907083	0.103507
SPAC22E12.05c	0.311049	5.01825e-07
SPAC22E12.06c	-0.55774	2.33977e-11
SPAC22E12.07	-0.859111	8.13791e-31
SPAC22E12.08	-0.314093	0.00486678
SPAC22E12.09c	0.566387	1.10966e-25
SPAC22E12.10c	0.0359144	0.522682
SPAC22E12.11c	-0.440056	4.46524e-07
SPAC22E12.13c	-0.233499	0.000659787
SPAC22E12.14c	0.783581	1.82661e-14
SPAC22E12.16c	0.00896526	0.895808
SPAC22E12.17c	-0.622063	5.68594e-37
SPAC22E12.18	-1.14434	1.61004e-36
SPAC22E12.19	-0.441848	2.67194e-06
SPAC22F3.02	0.140313	0.564155
SPAC22F3.03c	-0.504542	2.03215e-05
SPAC22F3.04	0.74067	0.256225
SPAC22F3.05c	0.271023	0.000850491
SPAC22F3.06c	-0.613731	9.19338e-56
SPAC22F3.07c	0.40499	4.24448e-17
SPAC22F3.08c	-0.220114	0.0318645
SPAC22F3.09c	-1.15256	3.37904e-56
SPAC22F3.10c	0.1784	0.000140646
SPAC22F3.11c	0.223529	0.0815535
SPAC22F3.12c	-0.506413	3.3694e-05
SPAC22F3.13	-0.226935	0.00222072
SPAC22F3.15	0.983041	1.7671e-08
SPAC22F8.02c	0.836195	6.97821e-10
SPAC22F8.03c	-2.24247	0.151551
SPAC22F8.04	1.11534	1.82631e-66
SPAC22F8.05	0.951087	6.11711e-29
SPAC22F8.06	0.664315	2.1007e-25
SPAC22F8.07c	0.153653	0.0452727
SPAC22F8.08	0.720501	1.81468e-54
SPAC22F8.09	-0.843783	1.20279e-26
SPAC22F8.10c	-0.228835	0.00587695
SPAC22F8.11	-0.487687	3.35891e-20
SPAC22F8.12c	-1.25442	9.43505e-45
SPAC22G7.01c	0.407019	1.81777e-16
SPAC22G7.02	-0.153334	0.0536162
SPAC22G7.03	0.0707971	0.753286
SPAC22G7.04	-0.458784	8.14423e-10
SPAC22G7.05	-0.688497	4.14794e-13
SPAC22G7.06c	-0.147461	0.0273353
SPAC22G7.07c	1.09732	1.20757e-55
SPAC22G7.08	0.777698	1.66823e-30
SPAC22G7.09c	-0.0338444	0.690899
SPAC22G7.10	0.77488	2.11977e-17
SPAC22G7.11c	0.597499	3.3682e-08
SPAC22H10.02	0.292613	1.05377e-08
SPAC22H10.03c	0.0858402	0.202275
SPAC22H10.04	0.362867	0.000132568
SPAC22H10.05c	0.64448	1.4558e-34
SPAC22H10.06c	0.969049	0.726897
SPAC22H10.07	0.290553	0.000739973
SPAC22H10.08	-1.22842	6.57024e-47
SPAC22H10.09	-0.455574	9.06932e-06
SPAC22H10.10	-1.16499	6.66827e-15
SPAC22H10.11c	-0.40016	1.75802e-09
SPAC22H10.12c	0.0683626	0.1373
SPAC22H10.13	0.706464	4.14794e-13
SPAC22H12.01c	0.35707	1.30052e-10
SPAC22H12.02	1.08596	2.48572e-87
SPAC22H12.03	0.076037	0.578916
SPAC22H12.04c	0.83228	4.56511e-93
SPAC22H12.05c	-0.77876	4.69668e-31
SPAC23A1.02c	-1.76194	8.61054e-41
SPAC23A1.03	-0.958227	4.72997e-22
SPAC23A1.04c	-1.15262	5.46991e-29
SPAC23A1.05	0.449842	1.7728e-08
SPAC23A1.06c	-0.0728851	0.397572
SPAC23A1.07	-1.24084	2.32063e-14
SPAC23A1.08c	0.576915	1.3002e-33
SPAC23A1.09	0.193474	0.0163199
SPAC23A1.10	0.790036	6.68448e-50
SPAC23A1.11	0.260089	2.17439e-08
SPAC23A1.12c	0.533924	1.62999e-23
SPAC23A1.14c	0.176562	0.000472495
SPAC23A1.15c	0.379199	9.20888e-10
SPAC23A1.16c	-0.0508376	0.604644
SPAC23A1.17	-0.109811	0.15245
SPAC23A1.18c	-0.149684	0.00320547
SPAC23A1.19c	-0.779234	1.29062e-19
SPAC23A1.20	0.179264	0.303822
SPAC23C11.01	-1.12923	2.42482e-39
SPAC23C11.02c	0.753733	9.09096e-83
SPAC23C11.03	0.331929	2.306e-08
SPAC23C11.04c	0.657342	1.60413e-10
SPAC23C11.05	0.159783	0.00217011
SPAC23C11.06c	-0.30615	2.22587e-06
SPAC23C11.07	1.4592	0.00561712
SPAC23C11.08	0.780625	1.37115e-22
SPAC23C11.09	-0.28459	1.3741e-10
SPAC23C11.10	0.823514	0.000872045
SPAC23C11.11	-0.376405	2.70131e-15
SPAC23C11.12	-0.053266	0.840135
SPAC23C11.13c	0.170873	0.0380688
SPAC23C11.14	0.770549	1.24757e-27
SPAC23C11.15	0.157606	0.0136713
SPAC23C11.16	-0.974411	4.54266e-27
SPAC23C11.17	-1.16434	3.76472e-135
SPAC23C4.02	-0.144845	0.019468
SPAC23C4.03	-0.606817	2.05459e-22
SPAC23C4.04c	0.289917	0.505419
SPAC23C4.05c	0.200986	0.000146222
SPAC23C4.06c	0.0511972	0.682516
SPAC23C4.07	-0.459113	0.0375134
SPAC23C4.08	0.0558989	0.29245
SPAC23C4.09c	-0.401288	3.46864e-05
SPAC23C4.10	-1.10067	1.77429e-29
SPAC23C4.11	0.387161	0.0060441
SPAC23C4.12	-0.211031	0.000701006
SPAC23C4.13	0.201703	0.00507284
SPAC23C4.14	-1.12347	2.18766e-21
SPAC23C4.15	0.181484	0.00651124
SPAC23C4.16c	-0.00886699	0.909088
SPAC23C4.17	-0.132903	0.213624
SPAC23C4.18c	-0.49857	1.87886e-07
SPAC23C4.19	0.341707	1.13208e-17
SPAC23D3.01	0.44449	1.34484e-05
SPAC23D3.02	-0.439016	1.28807e-05
SPAC23D3.03c	-1.1474	5.52136e-100
SPAC23D3.04c	0.836131	1.19098e-49
SPAC23D3.06c	0.104924	0.0865745
SPAC23D3.07	0.705038	8.11505e-34
SPAC23D3.08	-0.219023	0.00911773
SPAC23D3.09	-0.201821	0.0159857
SPAC23D3.10c	-1.07287	5.32777e-48
SPAC23D3.11	-0.38158	1.64335e-07
SPAC23D3.12	1.81562	3.60452e-107
SPAC23D3.13c	-0.492621	4.08185e-11
SPAC23D3.14c	0.00901725	0.928138
SPAC23D3.16	-0.294041	0.0261599
SPAC23D3.17	-0.241145	0.0150283
SPAC23E2.01	1.22511	4.80341e-44
SPAC23E2.02	-0.135214	0.0316067
SPAC23E2.03c	1.37428	5.13165e-48
SPAC23G3.01	0.112064	0.0285821
SPAC23G3.02c	0.574076	8.23935e-13
SPAC23G3.03	0.909352	3.25185e-42
SPAC23G3.04	-0.709581	1.16338e-06
SPAC23G3.05c	-0.31087	0.0341407
SPAC23G3.06	0.404408	2.84733e-25
SPAC23G3.07c	-0.564738	1.91315e-10
SPAC23G3.08c	0.247509	0.000219085
SPAC23G3.09	0.0622155	0.226204
SPAC23G3.10c	-0.331894	2.33889e-05
SPAC23G3.11	1.15645	5.6653e-121
SPAC23G3.12c	-0.41681	1.65239e-12
SPAC23H3.02c	0.612933	2.23225e-20
SPAC23H3.03c	-0.918241	2.05927e-34
SPAC23H3.04	-1.16723	4.70134e-54
SPAC23H3.05c	-1.07644	1.29069e-39
SPAC23H3.06	0.0945886	0.255746
SPAC23H3.07c	0.559249	1.60621e-16
SPAC23H3.08c	-0.324372	0.0403905
SPAC23H3.09c	-0.65925	6.27539e-29
SPAC23H3.10	-0.306896	0.00083257
SPAC23H3.11c	-0.84455	1.02315e-07
SPAC23H3.12c	-0.469248	0.0270585
SPAC23H3.13c	0.348911	8.70813e-06
SPAC23H3.14	0.692411	1.92434e-21
SPAC23H3.15c	1.5408	1.26886e-99
SPAC23H4.01c	-0.0153985	0.876879
SPAC23H4.02	-0.297756	0.000654949
SPAC23H4.03c	-0.00192626	0.981566
SPAC23H4.04	0.535778	4.78827e-11
SPAC23H4.05c	0.838098	0.00621756
SPAC23H4.06	0.034394	0.770789
SPAC23H4.07c	0.358102	1.65004e-08
SPAC23H4.08	-0.317231	0.000944292
SPAC23H4.09	0.598265	1.3222e-29
SPAC23H4.10c	-0.624303	1.89356e-15
SPAC23H4.11c	0.636612	6.399e-07
SPAC23H4.12	-0.565132	1.20624e-16
SPAC23H4.13c	-1.31974	3.8834e-32
SPAC23H4.14	-0.00216462	0.978237
SPAC23H4.15	-0.886422	4.49639e-35
SPAC23H4.16c	-0.496301	7.64388e-06
SPAC23H4.17c	0.560585	1.3237e-06
SPAC23H4.18c	-0.487428	7.75713e-09
SPAC23H4.21	-0.302328	0.0209238
SPAC24B11.05	1.35818	1.8619e-47
SPAC24B11.06c	-1.13177	2.37902e-114
SPAC24B11.07c	-0.703134	2.42527e-08
SPAC24B11.08c	-0.42034	4.21915e-11
SPAC24B11.09	0.28055	0.00129083
SPAC24B11.10c	-0.281501	0.00393158
SPAC24B11.11c	0.434815	3.34485e-07
SPAC24B11.12c	0.262062	5.58528e-05
SPAC24B11.13	-0.480587	2.89158e-10
SPAC24B11.14	2.18035	0.0664118
SPAC24C9.02c	0.425365	4.02199e-11
SPAC24C9.03	0.571184	5.35714e-15
SPAC24C9.04	0.637515	8.16924e-16
SPAC24C9.05c	-0.628807	6.63414e-15
SPAC24C9.06c	-0.343526	1.31246e-06
SPAC24C9.07c	-0.231158	0.000847345
SPAC24C9.08	0.96606	1.50168e-69
SPAC24C9.09	-1.31629	3.20925e-37
SPAC24C9.10c	0.262376	0.000341901
SPAC24C9.11	1.03981	2.75128e-34
SPAC24C9.12c	0.818716	1.27365e-48
SPAC24C9.13c	1.13093	1.21092e-43
SPAC24C9.14	0.423833	9.1804e-19
SPAC24C9.15c	0.163668	0.617358
SPAC24C9.16c	0.690206	2.42218e-15
SPAC24H6.01c	0.342201	0.000200184
SPAC24H6.02c	-0.139346	0.198057
SPAC24H6.03	-0.845257	7.2679e-23
SPAC24H6.04	0.5809	5.93604e-45
SPAC24H6.05	-0.378606	0.00229574
SPAC24H6.06	-0.429776	6.36216e-11
SPAC24H6.07	0.556215	1.45677e-42
SPAC24H6.08	-0.797721	6.83816e-12
SPAC24H6.09	0.294731	3.99241e-08
SPAC24H6.10c	1.14052	1.46496e-215
SPAC24H6.11c	-0.327178	1.28807e-05
SPAC24H6.12c	1.16884	3.43196e-50
SPAC24H6.13	0.624641	1.21853e-10
SPAC25A8.01c	-0.322238	3.86145e-14
SPAC25A8.02	0.131804	0.0677112
SPAC25A8.03c	-0.621709	1.41061e-08
SPAC25B8.01	-0.386411	8.2298e-06
SPAC25B8.02	0.196022	0.0137628
SPAC25B8.03	0.846461	8.02836e-27
SPAC25B8.04c	-0.181173	0.0943499
SPAC25B8.05	-0.991624	6.48242e-16
SPAC25B8.06c	0.0555305	0.577768
SPAC25B8.07c	-0.716732	1.01794e-09
SPAC25B8.08	-0.17314	0.007065
SPAC25B8.09	0.728396	1.93137e-14
SPAC25B8.10	1.43725	1.47789e-124
SPAC25B8.11	0.378503	2.42186e-10
SPAC25B8.12c	0.982341	7.18984e-54
SPAC25B8.13c	-0.766267	1.78873e-11
SPAC25B8.14	1.05766	3.72508e-21
SPAC25B8.15c	-0.684729	0.000370865
SPAC25B8.16	-1.34121	9.38663e-27
SPAC25B8.17	-0.00525621	0.972738
SPAC25B8.18	0.716931	3.17152e-32
SPAC25B8.19c	0.126435	0.161695
SPAC25B8.20	0.838351	1.35594e-06
SPAC25G10.01	0.444527	8.68733e-14
SPAC25G10.02	0.256359	0.359666
SPAC25G10.03	0.390803	6.38512e-14
SPAC25G10.04c	-0.314534	0.0696199
SPAC25G10.05c	-0.590337	5.1946e-16
SPAC25G10.06	0.921937	2.94475e-49
SPAC25G10.07c	-1.27104	5.31759e-34
SPAC25G10.08	0.0831766	0.00977721
SPAC25G10.09c	-0.0745614	0.332088
SPAC25H1.02	-0.08777	0.281278
SPAC25H1.03	0.724816	3.84614e-16
SPAC25H1.04	0.122285	0.215137
SPAC25H1.05	-0.505098	4.45523e-05
SPAC25H1.06	0.851298	7.30853e-25
SPAC25H1.07	-0.179093	0.0109691
SPAC25H1.08c	1.39227	7.3808e-141
SPAC25H1.09	0.966061	0.0244302
SPAC25H1.10c	0.335672	4.29659e-05
SPAC26A3.01	-0.286851	1.56335e-10
SPAC26A3.02	-0.56335	1.64548e-07
SPAC26A3.03c	-0.305501	0.0724238
SPAC26A3.04	0.465776	1.25384e-15
SPAC26A3.05	0.390644	1.01058e-15
SPAC26A3.06	0.809981	1.11354e-21
SPAC26A3.07c	0.6439	2.68186e-74
SPAC26A3.08	0.6346	4.7678e-33
SPAC26A3.09c	-0.252023	0.00372496
SPAC26A3.10	-0.23432	1.1055e-05
SPAC26A3.11	0.740562	6.85663e-20
SPAC26A3.12c	-0.155004	0.00161688
SPAC26A3.13c	-0.928439	0.0810239
SPAC26A3.14c	0.320609	1.85077e-07
SPAC26A3.15c	0.477079	7.66399e-15
SPAC26A3.16	0.393817	4.23133e-21
SPAC26A3.17c	0.134791	0.244036
SPAC26F1.01	-0.251427	0.000599765
SPAC26F1.02	0.358737	1.35865e-05
SPAC26F1.03	0.377831	1.73256e-18
SPAC26F1.04c	1.88862	2.29284e-182
SPAC26F1.05	-0.391349	0.0365347
SPAC26F1.06	1.16621	4.41441e-98
SPAC26F1.07	1.67594	0
SPAC26F1.08c	-1.3368	3.24185e-43
SPAC26F1.09	-0.879385	4.43281e-33
SPAC26F1.10c	0.0144609	0.878558
SPAC26F1.11	-0.613197	1.95505e-10
SPAC26F1.12c	-0.281824	0.000982203
SPAC26F1.13c	0.67736	1.0222e-44
SPAC26F1.14c	0.409914	1.20144e-07
SPAC26H5.02c	-0.225077	0.0613505
SPAC26H5.03	-0.96915	1.76495e-19
SPAC26H5.04	-0.263878	2.77386e-05
SPAC26H5.05	-0.224664	0.001712
SPAC26H5.06	-0.277706	0.0492863
SPAC26H5.07c	0.0468677	0.310233
SPAC26H5.08c	-0.0272195	0.715105
SPAC26H5.09c	1.24845	3.1311e-69
SPAC26H5.10c	0.953811	1.59063e-157
SPAC26H5.11	-0.686498	3.19485e-28
SPAC26H5.12	-0.199716	0.00142162
SPAC26H5.13c	0.953847	4.76889e-49
SPAC27D7.02c	-1.64947	6.35044e-80
SPAC27D7.03c	-0.636429	4.7822e-07
SPAC27D7.04	0.513521	3.12874e-06
SPAC27D7.05c	-0.999381	1.35098e-12
SPAC27D7.06	-0.312246	4.67118e-06
SPAC27D7.07c	-0.0399387	0.701914
SPAC27D7.08c	-0.379531	0.000250095
SPAC27D7.09c	3.33397	0
SPAC27D7.11c	0.800424	4.19302e-55
SPAC27D7.12c	-2.48406	9.00349e-44
SPAC27D7.13c	0.561952	1.18986e-07
SPAC27D7.14c	0.0873417	0.108549
SPAC27E2.01	-0.46294	1.43026e-07
SPAC27E2.02	-0.191534	0.151177
SPAC27E2.03c	0.680796	6.11332e-50
SPAC27E2.04c	0.516473	0.114332
SPAC27E2.05	0.104595	0.407558
SPAC27E2.06c	0.42912	3.85096e-08
SPAC27E2.07	0.559269	1.70766e-06
SPAC27E2.08	-0.465217	0.000196337
SPAC27E2.09	-0.421068	1.21445e-13
SPAC27E2.10c	0.235153	0.0236572
SPAC27E2.11c	0.282247	0.0216454
SPAC27E2.12	-0.47369	0.820578
SPAC27E2.14	-0.268187	0.0865745
SPAC27F1.02c	1.13736	8.57739e-163
SPAC27F1.03c	0.02259	0.789441
SPAC27F1.04c	-0.557115	1.97107e-06
SPAC27F1.05c	0.0461911	0.606933
SPAC27F1.06c	-0.387769	1.25572e-10
SPAC27F1.07	0.449393	4.67233e-16
SPAC27F1.08	-0.0123399	0.867713
SPAC27F1.09c	0.158982	0.000138391
SPAC27F1.10	-1.65821	0.000411003
SPAC29A4.02c	0.926388	2.37187e-84
SPAC29A4.03c	-0.0224714	0.714735
SPAC29A4.04c	0.263118	2.68708e-11
SPAC29A4.05	-0.172372	0.0161944
SPAC29A4.06c	-0.582574	1.70008e-09
SPAC29A4.07	0.0802776	0.636937
SPAC29A4.08c	0.386647	1.6648e-15
SPAC29A4.09	0.794948	9.56332e-51
SPAC29A4.10	0.981849	5.47129e-23
SPAC29A4.11	0.390068	6.61135e-10
SPAC29A4.12c	1.02608	1.52086e-57
SPAC29A4.13	-0.085061	0.604727
SPAC29A4.14c	-0.433207	4.10411e-08
SPAC29A4.15	0.985479	2.39466e-95
SPAC29A4.16	0.915823	3.19861e-94
SPAC29A4.17c	-0.746744	1.11922e-18
SPAC29A4.18	-0.227137	0.00666232
SPAC29A4.19c	0.0625053	0.431153
SPAC29A4.20	-0.0839132	0.28403
SPAC29A4.22	0.8292	0.0323987
SPAC29B12.01	-0.420977	4.67577e-17
SPAC29B12.02c	-0.563515	1.82207e-39
SPAC29B12.03	-0.378485	1.87347e-11
SPAC29B12.04	0.343393	7.68052e-16
SPAC29B12.05c	-0.765805	2.12631e-05
SPAC29B12.06c	-0.186604	0.0191199
SPAC29B12.07	0.367121	3.48739e-08
SPAC29B12.08	0.723233	5.31303e-18
SPAC29B12.10c	-0.687656	1.74091e-19
SPAC29B12.11c	0.458891	1.84649e-08
SPAC29B12.12	1.00952	0.129509
SPAC29B12.13	0.187006	0.137001
SPAC29B12.14c	2.75486	2.70235e-245
SPAC29E6.01	-0.187823	7.14015e-05
SPAC29E6.02	-0.611851	1.81962e-26
SPAC29E6.03c	0.253718	2.3603e-05
SPAC29E6.04	-1.65532	8.88339e-19
SPAC29E6.05c	-0.478016	9.41509e-10
SPAC29E6.06c	0.0794178	0.344595
SPAC29E6.07	1.36388	0.65291
SPAC29E6.08	-0.10028	0.0537166
SPAC29E6.09	0.425508	8.41458e-09
SPAC29E6.10c	0.146094	0.0208238
SPAC2C4.03c	0.203497	0.0212207
SPAC2C4.04c	2.46262	4.23737e-205
SPAC2C4.05	1.41452	6.10006e-103
SPAC2C4.06c	-1.41153	4.43059e-27
SPAC2C4.07c	-0.459408	3.44931e-09
SPAC2C4.08	-1.96703	1.89901e-11
SPAC2C4.09	-0.603291	1.34495e-10
SPAC2C4.10c	0.639527	2.94043e-24
SPAC2C4.11c	-0.731035	6.5557e-17
SPAC2C4.12c	-1.27468	3.53208e-18
SPAC2C4.13	-0.31829	7.63662e-05
SPAC2C4.14c	-1.29845	7.62541e-56
SPAC2C4.15c	0.405638	6.3884e-13
SPAC2C4.16c	0.881717	2.27657e-143
SPAC2C4.17c	-1.05302	7.93876e-73
SPAC2E12.02	0.00448357	0.941029
SPAC2E12.03c	-0.351518	0.00344954
SPAC2E12.05	0.596315	1.37617e-12
SPAC2E1P3.01	1.28929	4.74164e-114
SPAC2E1P3.02c	-0.70505	0.000607287
SPAC2E1P3.04	-0.0557058	0.453678
SPAC2E1P3.05c	0.50392	2.34134e-16
SPAC2E1P5.01c	0.643669	1.55586e-07
SPAC2E1P5.02c	-0.665303	0.00620709
SPAC2E1P5.03	-0.883385	9.52459e-17
SPAC2E1P5.04c	0.461604	3.06274e-05
SPAC2E1P5.05	0.00272695	0.97512
SPAC2F3.01	-0.620423	4.03111e-11
SPAC2F3.02	-0.134133	0.144402
SPAC2F3.03c	-1.06143	9.60636e-45
SPAC2F3.04c	0.0157704	0.884347
SPAC2F3.05c	1.04733	3.77395e-34
SPAC2F3.06c	0.990136	2.0364e-123
SPAC2F3.07c	2.434	0.0643663
SPAC2F3.08	0.117677	0.00858426
SPAC2F3.09	0.00545004	0.934656
SPAC2F3.10	0.187748	0.00976979
SPAC2F3.11	-0.274498	0.000435319
SPAC2F3.12c	-0.515026	6.22432e-05
SPAC2F3.13c	-0.817795	3.18581e-10
SPAC2F3.14c	-0.0167142	0.853764
SPAC2F3.15	-0.104529	0.247966
SPAC2F3.16	-0.757813	2.24962e-44
SPAC2F3.17c	0.127674	0.117986
SPAC2F3.18c	0.248071	0.00310271
SPAC2F7.02c	-0.788156	5.30756e-31
SPAC2F7.03c	0.336385	2.31728e-05
SPAC2F7.04	-1.30135	6.2461e-27
SPAC2F7.05c	-0.496741	3.26833e-39
SPAC2F7.06c	-0.502246	1.52655e-09
SPAC2F7.07c	-0.269277	1.07714e-05
SPAC2F7.08c	0.581334	6.04961e-16
SPAC2F7.09c	-0.636523	9.37948e-16
SPAC2F7.10	-0.558799	1.01916e-06
SPAC2F7.11	1.58689	4.03257e-43
SPAC2F7.13c	-0.374043	2.35707e-10
SPAC2F7.14c	-0.533206	3.34737e-06
SPAC2F7.15	-0.921801	1.18049e-19
SPAC2F7.16c	0.387258	2.49176e-09
SPAC2F7.17	-0.770587	5.10159e-21
SPAC2G11.02	-0.463622	2.99409e-07
SPAC2G11.03c	0.238682	0.000100094
SPAC2G11.04	-0.99815	1.82487e-16
SPAC2G11.05c	-0.626701	5.38011e-06
SPAC2G11.06	-0.304783	6.58808e-05
SPAC2G11.07c	-0.0495717	0.087266
SPAC2G11.08c	-0.184087	0.16569
SPAC2G11.09	0.710406	2.80285e-23
SPAC2G11.10c	-0.194255	0.0353245
SPAC2G11.11c	0.00210607	0.976192
SPAC2G11.12	-0.0112398	0.889276
SPAC2G11.13	-0.481814	4.71718e-10
SPAC2G11.14	0.155568	0.00143715
SPAC2G11.15c	0.485595	2.5762e-08
SPAC2H10.01	-2.91495	1.40797e-242
SPAC2H10.02c	0.197088	0.0119568
SPAC2H10.04	-6.90127	1.07037e-10
SPAC30.01c	0.352801	7.16211e-10
SPAC30.02c	-0.15711	0.134504
SPAC30.03c	0.610108	1.40449e-11
SPAC30.04c	-0.887043	1.79991e-55
SPAC30C2.02	-1.63733	5.18188e-47
SPAC30C2.03	-0.0267573	0.88897
SPAC30C2.04	0.445602	3.02666e-15
SPAC30C2.05	-0.236845	0.0127426
SPAC30C2.06c	-1.50115	8.78386e-29
SPAC30C2.07	0.0770821	0.206488
SPAC30C2.08	-0.167728	0.00584157
SPAC30D11.01c	-1.20114	1.15574e-15
SPAC30D11.02c	0.318144	0.487018
SPAC30D11.03	-0.274798	3.03389e-05
SPAC30D11.04c	0.474749	5.18924e-13
SPAC30D11.05	-0.0775675	0.415849
SPAC30D11.06c	-0.310968	9.03033e-07
SPAC30D11.07	-1.86542	3.64711e-36
SPAC30D11.08c	-0.306657	6.30915e-08
SPAC30D11.09	-1.24777	1.11852e-66
SPAC30D11.10	1.45849	8.69184e-91
SPAC30D11.11	-1.36352	5.71318e-74
SPAC30D11.12	0.86385	6.80683e-36
SPAC30D11.13	0.0762653	0.259398
SPAC30D11.14c	0.180249	0.00106456
SPAC31A2.02	-0.959311	1.1971e-12
SPAC31A2.03	0.180282	0.0351366
SPAC31A2.04c	0.60301	1.70175e-28
SPAC31A2.05c	-0.186135	0.0213655
SPAC31A2.06	1.32012	4.45946e-153
SPAC31A2.07c	-0.871314	5.17701e-33
SPAC31A2.08	-0.518485	3.60433e-09
SPAC31A2.09c	0.0617853	0.500196
SPAC31A2.10	0.458373	1.95592e-08
SPAC31A2.11c	-0.323885	7.04774e-05
SPAC31A2.12	-0.0720706	0.469273
SPAC31A2.13c	0.310185	0.000114271
SPAC31A2.14	-0.135269	0.0302592
SPAC31A2.15c	-0.457367	4.05552e-05
SPAC31A2.16	-0.795317	4.42897e-13
SPAC31F12.01	0.291123	1.48048e-05
SPAC31G5.01	1.80045	4.039e-228
SPAC31G5.02	-0.626403	5.85282e-14
SPAC31G5.03	0.348512	1.09871e-25
SPAC31G5.04	-0.248611	0.00059984
SPAC31G5.05c	0.159016	0.00185423
SPAC31G5.06	0.218848	0.662934
SPAC31G5.07	0.270401	0.558252
SPAC31G5.08	0.306735	0.000130385
SPAC31G5.09c	1.42466	1.9148e-56
SPAC31G5.10	1.35457	1.79939e-08
SPAC31G5.11	-1.57303	4.46086e-126
SPAC31G5.12c	0.244613	0.00206635
SPAC31G5.13	0.819165	1.77093e-71
SPAC31G5.14	0.565345	8.37937e-15
SPAC31G5.15	0.190378	0.0310154
SPAC31G5.16c	0.552732	1.90768e-25
SPAC31G5.17c	0.308255	6.01592e-08
SPAC31G5.18c	0.351939	8.18962e-11
SPAC31G5.19	-0.156061	0.0105855
SPAC31G5.21	0.715929	8.74582e-29
SPAC323.01c	-0.757676	2.38871e-05
SPAC323.02c	0.61284	1.71684e-22
SPAC323.03c	1.07068	4.52113e-23
SPAC323.04	1.22448	1.68964e-115
SPAC323.05c	0.238981	0.000816219
SPAC323.06c	-1.1654	2.75924e-31
SPAC323.07c	-1.06851	5.99814e-33
SPAC323.08	-1.16629	5.10626e-08
SPAC328.01c	0.472065	2.29422e-18
SPAC328.02	0.340202	5.06795e-10
SPAC328.03	1.13774	1.558e-101
SPAC328.04	-0.31818	3.92718e-05
SPAC328.05	0.0233223	0.845478
SPAC328.06	-0.0201785	0.772581
SPAC328.07c	0.774105	1.42351e-28
SPAC328.08c	-0.43471	0.0165102
SPAC328.09	-0.376235	9.0749e-05
SPAC328.10c	0.945506	8.43262e-130
SPAC32A11.01	0.123713	0.245385
SPAC32A11.02c	0.453392	1.34538e-09
SPAC32A11.03c	-0.418961	5.20668e-07
SPAC32A11.04c	0.795906	2.77129e-127
SPAC343.01c	0.0568652	0.60555
SPAC343.02	0.330647	8.9332e-07
SPAC343.03	-1.14816	1.48665e-25
SPAC343.04c	-0.222961	0.00023811
SPAC343.05	0.313779	3.83193e-15
SPAC343.06c	0.725133	1.34953e-25
SPAC343.07	-0.114993	0.850139
SPAC343.08c	-1.03884	6.41958e-44
SPAC343.09	0.905217	4.60776e-77
SPAC343.10	-0.0480421	0.552291
SPAC343.11c	0.523855	1.87163e-26
SPAC343.12	1.90177	4.49372e-74
SPAC343.13	-1.24142	2.83517e-29
SPAC343.14c	0.0725283	0.288968
SPAC343.15	-0.0286447	0.720356
SPAC343.16	0.520589	3.80812e-20
SPAC343.17c	0.262624	7.92817e-05
SPAC343.18	-0.379777	8.23853e-05
SPAC343.19	0.405895	3.03476e-07
SPAC343.20	0.701171	3.18096e-15
SPAC343.21	1.47122	3.36922e-33
SPAC3A11.02	-0.417578	2.79536e-09
SPAC3A11.03	1.71837	3.161e-62
SPAC3A11.04	-0.665329	3.89866e-08
SPAC3A11.05c	-0.391148	4.16518e-06
SPAC3A11.06	-0.993123	2.09396e-48
SPAC3A11.07	-0.0297532	0.71182
SPAC3A11.08	0.224684	0.000605493
SPAC3A11.09	2.59925	0
SPAC3A11.10c	0.573958	1.13249e-35
SPAC3A11.11c	-0.597997	1.18973e-15
SPAC3A11.12c	0.868436	1.54832e-60
SPAC3A11.13	1.10398	1.4206e-38
SPAC3A11.14c	0.503922	1.60343e-10
SPAC3A12.02	0.544973	9.01298e-07
SPAC3A12.03c	-0.312548	0.0117004
SPAC3A12.04c	-0.0705588	0.674341
SPAC3A12.05c	0.112443	0.0522992
SPAC3A12.06c	-0.455222	2.97051e-10
SPAC3A12.07	0.0800469	0.216451
SPAC3A12.08	0.400796	3.85109e-06
SPAC3A12.09c	-0.545307	0.00661776
SPAC3A12.10	0.336582	1.7988e-13
SPAC3A12.11c	0.457329	3.7408e-15
SPAC3A12.12	1.30261	3.46543e-71
SPAC3A12.13c	0.561228	1.62678e-15
SPAC3A12.14	0.241591	1.80669e-10
SPAC3A12.15	-0.733024	1.29737e-22
SPAC3A12.16c	-0.376172	1.86761e-12
SPAC3A12.17c	0.22367	0.0155364
SPAC3A12.18	-0.0558406	0.231608
SPAC3A12.19	-0.573971	1.31127e-05
SPAC3C7.01c	-0.492487	1.0855e-12
SPAC3C7.02c	-3.43118	9.78019e-51
SPAC3C7.03c	1.53102	9.23782e-66
SPAC3C7.04	-0.93965	1.18677e-48
SPAC3C7.05c	0.362721	1.98309e-11
SPAC3C7.06c	0.311679	0.0165734
SPAC3C7.07c	0.431246	1.55671e-05
SPAC3C7.08c	-0.162077	0.00619129
SPAC3C7.09	-0.0982706	0.514571
SPAC3C7.10	-0.566923	1.99992e-09
SPAC3C7.11c	1.16947	4.23022e-74
SPAC3C7.12	0.133083	0.0377099
SPAC3C7.13c	0.996793	2.73931e-38
SPAC3C7.14c	2.08907	1.953e-37
SPAC3F10.02c	-0.0297281	0.711581
SPAC3F10.03	-0.19667	0.000260696
SPAC3F10.04	0.319795	7.24847e-09
SPAC3F10.05c	-0.979762	6.86393e-31
SPAC3F10.06c	-0.259779	0.0304247
SPAC3F10.07c	-0.52351	0.0596657
SPAC3F10.08c	-0.0929527	0.303448
SPAC3F10.09	-0.227447	5.71975e-05
SPAC3F10.10c	-0.51374	0.0394788
SPAC3F10.11c	0.0978093	0.18064
SPAC3F10.12c	-0.653571	5.05861e-13
SPAC3F10.13	0.68805	1.71804e-29
SPAC3F10.15c	-1.01149	7.2001e-16
SPAC3F10.16c	-0.177415	0.00708581
SPAC3F10.17	0.799602	9.55031e-28
SPAC3F10.18c	0.194658	0.0355962
SPAC3F10.19	1.27222	2.65373e-204
SPAC3G6.01	-0.0866753	0.24094
SPAC3G6.02	0.168659	0.00167842
SPAC3G6.03c	-0.100354	0.137423
SPAC3G6.04	-0.532827	6.97664e-05
SPAC3G6.05	0.662977	1.63649e-30
SPAC3G6.06c	0.279915	0.000365144
SPAC3G6.07	0.424554	1.19592e-06
SPAC3G6.08	0.977301	1.82192e-15
SPAC3G6.09c	-0.122518	0.0586451
SPAC3G6.10c	0.232194	0.196377
SPAC3G6.11	-0.733668	1.95583e-07
SPAC3G6.13c	0.443486	4.10639e-05
SPAC3G9.01	-0.112965	0.589959
SPAC3G9.02	-0.596309	3.24885e-07
SPAC3G9.03	0.443734	3.59547e-17
SPAC3G9.04	-0.734764	7.19274e-08
SPAC3G9.05	0.319349	1.45691e-05
SPAC3G9.06	-0.337609	6.54313e-11
SPAC3G9.07c	-0.835692	4.04435e-16
SPAC3G9.08	-1.67248	2.72563e-36
SPAC3G9.09c	0.25533	8.77014e-10
SPAC3G9.10c	-0.583534	1.10433e-07
SPAC3G9.11c	0.456175	4.41539e-09
SPAC3G9.12	0.56364	5.55992e-13
SPAC3G9.13c	0.303296	6.43731e-07
SPAC3G9.14	-0.35085	1.38015e-08
SPAC3G9.15c	-0.452294	2.27625e-09
SPAC3G9.16c	-0.877069	2.71257e-06
SPAC3G9.17	0.548824	0.0846079
SPAC3H1.01c	-0.432721	3.89919e-06
SPAC3H1.02c	-0.719438	1.32881e-15
SPAC3H1.03	-0.0269655	0.865387
SPAC3H1.04c	-0.773472	2.95479e-24
SPAC3H1.05	-0.37462	7.30939e-12
SPAC3H1.06c	1.38955	3.73913e-64
SPAC3H1.07	0.752264	5.24916e-49
SPAC3H1.08c	-0.825305	1.32564e-30
SPAC3H1.09c	-0.197569	0.0114097
SPAC3H1.10	-0.860551	5.26107e-19
SPAC3H1.11	-1.08538	8.24719e-73
SPAC3H1.12c	-0.355719	6.27225e-06
SPAC3H1.13	0.0226156	0.806494
SPAC3H1.14	-0.215708	0.0271804
SPAC3H5.04	0.670569	8.23161e-29
SPAC3H5.05c	-1.85905	1.32058e-130
SPAC3H5.06c	-0.8347	7.62288e-21
SPAC3H5.07	0.270936	9.33146e-11
SPAC3H5.08c	-0.0569266	0.309909
SPAC3H5.09c	-0.164246	0.0153466
SPAC3H5.10	0.542035	8.03191e-36
SPAC3H5.11	0.406603	6.51756e-10
SPAC3H5.12c	0.525961	2.25415e-46
SPAC3H5.13	-0.311045	0.058465
SPAC3H8.02	0.512599	2.30724e-13
SPAC3H8.03	0.281738	0.00207883
SPAC3H8.04	0.595096	7.46338e-23
SPAC3H8.05c	0.384996	1.68822e-07
SPAC3H8.06	-0.22516	0.00022485
SPAC3H8.07c	-0.176856	0.0494156
SPAC3H8.08c	0.238314	0.0105256
SPAC3H8.09c	-0.872465	1.79854e-28
SPAC3H8.10	0.327789	9.37948e-16
SPAC458.02c	0.702032	1.48014e-102
SPAC458.03	-0.45588	7.05276e-07
SPAC458.04c	0.948931	2.07122e-21
SPAC458.05	0.354776	2.65457e-08
SPAC458.06	1.18042	7.37633e-30
SPAC458.07	-0.128104	0.0899655
SPAC4A8.02c	0.662163	2.2818e-21
SPAC4A8.03c	-2.45003	0
SPAC4A8.04	-0.458027	7.03981e-08
SPAC4A8.05c	-0.563335	6.57118e-10
SPAC4A8.06c	-0.717436	1.97292e-17
SPAC4A8.07c	0.660223	1.6456e-14
SPAC4A8.08c	-0.0987827	0.211155
SPAC4A8.09c	-1.02906	4.00252e-40
SPAC4A8.10	-0.49234	9.76858e-11
SPAC4A8.11c	-0.598328	6.7891e-27
SPAC4A8.12c	-0.145738	0.0482522
SPAC4A8.13c	0.309633	4.26381e-08
SPAC4A8.14	-0.307019	4.0345e-09
SPAC4A8.15c	0.151591	0.00658799
SPAC4A8.16c	0.45849	4.00181e-23
SPAC4C5.01	-0.93564	5.41241e-14
SPAC4C5.02c	0.115947	0.0825616
SPAC4C5.03	0.396673	2.36307e-13
SPAC4C5.04	-0.630533	2.42876e-05
SPAC4D7.01c	0.359461	4.61863e-09
SPAC4D7.02c	-0.56447	1.01367e-17
SPAC4D7.03	-1.00364	2.40114e-26
SPAC4D7.04c	-1.34542	7.91607e-53
SPAC4D7.05	0.67321	6.2124e-83
SPAC4D7.06c	-0.629745	6.13298e-11
SPAC4D7.07c	-1.02797	1.23418e-23
SPAC4D7.08c	-0.503437	3.1933e-31
SPAC4D7.09	-0.0184607	0.79096
SPAC4D7.10c	0.0959274	0.189464
SPAC4D7.11	0.511996	3.19424e-11
SPAC4D7.12c	0.890836	3.00778e-28
SPAC4D7.13	-0.0908531	0.0977965
SPAC4D7.14	-0.505576	0.00223388
SPAC4D7.15	-1.0067	0.205927
SPAC4F10.02	0.643987	3.39955e-37
SPAC4F10.03c	-0.232567	0.00228453
SPAC4F10.04	-0.268844	0.00228418
SPAC4F10.05c	-0.390533	0.0328939
SPAC4F10.06	0.0826757	0.3474
SPAC4F10.07c	0.413268	7.02444e-14
SPAC4F10.08	-1.26825	2.86248e-20
SPAC4F10.09c	-0.144893	0.0620682
SPAC4F10.10c	0.253864	7.42384e-08
SPAC4F10.11	-0.672176	2.20717e-26
SPAC4F10.12	0.0298632	0.799888
SPAC4F10.13c	1.1207	1.81885e-104
SPAC4F10.14c	1.05527	4.70985e-130
SPAC4F10.15c	1.13431	2.38091e-74
SPAC4F10.16c	0.372933	2.53906e-10
SPAC4F10.17	-0.0657007	0.623678
SPAC4F10.18	0.0737403	0.401488
SPAC4F10.19c	-0.698953	1.02964e-05
SPAC4F10.20	1.63625	4.14672e-126
SPAC4F10.22	-0.39546	0.00136453
SPAC4F8.01	-0.380675	2.21641e-07
SPAC4F8.02c	0.0463636	0.583885
SPAC4F8.03	-0.0520738	0.536036
SPAC4F8.04	0.267246	0.00226644
SPAC4F8.05c	-0.446613	5.58341e-05
SPAC4F8.06	-0.345481	3.3309e-05
SPAC4F8.07c	1.89408	0
SPAC4F8.08	1.04335	6.0835e-05
SPAC4F8.10c	0.61672	8.32765e-27
SPAC4F8.11	0.174459	0.0223344
SPAC4F8.12c	-0.0866201	0.0873577
SPAC4F8.13c	-0.205915	0.00194227
SPAC4F8.14c	-0.0750894	0.188563
SPAC4F8.15	-0.67617	6.91804e-44
SPAC4G8.02c	0.806523	8.15152e-21
SPAC4G8.03c	1.71201	2.25657e-70
SPAC4G8.04	-0.848673	4.72174e-58
SPAC4G8.05	-1.03763	2.12338e-87
SPAC4G8.06c	0.0682594	0.441411
SPAC4G8.07c	0.112225	0.228372
SPAC4G8.08	-0.209811	0.0359648
SPAC4G8.09	-1.25238	9.94095e-62
SPAC4G8.10	0.628522	4.60183e-25
SPAC4G8.11c	-0.258174	0.158895
SPAC4G8.12c	-0.991089	3.85281e-29
SPAC4G8.13c	0.644975	2.12016e-21
SPAC4G9.02	-1.10158	4.06116e-16
SPAC4G9.03	-0.212264	0.00307416
SPAC4G9.04c	-0.516361	3.66149e-12
SPAC4G9.05	-2.33609	1.24483e-79
SPAC4G9.06c	-0.0263326	0.704062
SPAC4G9.07	0.400015	0.0353229
SPAC4G9.08c	-0.629077	8.35267e-20
SPAC4G9.09c	0.151226	0.00100522
SPAC4G9.10	0.311836	0.000482743
SPAC4G9.11c	1.27698	1.5095e-155
SPAC4G9.12	1.54066	4.72611e-113
SPAC4G9.13c	-0.203373	0.00810473
SPAC4G9.14	-0.36136	0.00252505
SPAC4G9.15	-0.393673	4.35906e-15
SPAC4G9.16c	0.511808	5.33007e-32
SPAC4G9.17c	-1.21621	2.63809e-49
SPAC4G9.19	-0.604385	8.37029e-15
SPAC4G9.20c	-1.32681	8.0847e-37
SPAC4G9.22	-1.54374	1.47424e-33
SPAC4H3.01	0.621686	1.0253e-18
SPAC4H3.02c	-0.2552	0.00430105
SPAC4H3.03c	0.643616	2.13907e-23
SPAC4H3.04c	0.241315	0.000403008
SPAC4H3.05	-1.16482	3.65074e-42
SPAC4H3.06	0.486444	0.000964315
SPAC4H3.07c	0.254666	2.21868e-05
SPAC4H3.08	1.23494	1.80296e-22
SPAC4H3.09	0.508258	4.41527e-19
SPAC4H3.10c	-0.167657	0.00920376
SPAC4H3.11c	-0.631765	9.64034e-16
SPAC4H3.13	0.478053	1.13423e-08
SPAC4H3.14c	0.0329606	0.741904
SPAC4H3.16	0.333083	0.000234799
SPAC4H3.17	2.09138	0.00417502
SPAC513.01c	0.53424	1.58104e-23
SPAC513.02	1.00069	3.01947e-17
SPAC513.03	0.885638	3.85441e-10
SPAC513.04	2.68888	0.0769033
SPAC513.05	-0.678633	1.23849e-33
SPAC513.06c	1.837	2.43297e-140
SPAC513.07	1.68659	6.24127e-148
SPAC521.02	0.0591684	0.402047
SPAC521.03	1.50202	6.30238e-133
SPAC521.04c	-0.226976	0.00119662
SPAC521.05	0.230377	9.48332e-09
SPAC56E4.02c	1.05699	3.13747e-23
SPAC56E4.03	0.192119	0.00127433
SPAC56E4.04c	-0.496902	3.64107e-20
SPAC56E4.05	1.51962	9.6401e-133
SPAC56E4.06c	-0.0608477	0.510073
SPAC56E4.07	-0.832442	3.47408e-19
SPAC56F8.02	-1.44375	3.90926e-53
SPAC56F8.03	0.612708	7.44927e-37
SPAC56F8.04c	-0.0743101	0.60555
SPAC56F8.05c	-0.502881	6.54308e-29
SPAC56F8.06c	0.359462	0.0730901
SPAC56F8.07	-0.331763	0.016784
SPAC56F8.08	0.038814	0.570303
SPAC56F8.09	0.103929	0.271198
SPAC56F8.10	-0.043945	0.672127
SPAC56F8.11	0.298673	2.4888e-05
SPAC56F8.12	-1.93424	0.000515264
SPAC56F8.13	1.70999	5.32103e-76
SPAC56F8.14c	2.16067	0
SPAC56F8.15	2.86168	3.74147e-117
SPAC56F8.16	1.45149	2.17657e-77
SPAC57A10.02	0.445105	2.5633e-08
SPAC57A10.03	-0.161221	0.172889
SPAC57A10.04	-0.187574	0.161962
SPAC57A10.05c	-0.434668	4.01837e-14
SPAC57A10.06	-1.02262	0.0255238
SPAC57A10.07	-1.0487	4.89668e-25
SPAC57A10.08c	0.0427709	0.676866
SPAC57A10.09c	1.28005	1.03304e-122
SPAC57A10.10c	0.158011	0.0265773
SPAC57A10.11c	0.34018	1.23904e-11
SPAC57A10.12c	-0.508057	4.06461e-12
SPAC57A10.14	0.382098	0.000299329
SPAC57A7.04c	0.321818	2.28571e-06
SPAC57A7.05	1.42359	2.69426e-75
SPAC57A7.06	-1.02004	4.50387e-47
SPAC57A7.07c	0.62698	9.63085e-11
SPAC57A7.08	-0.0162035	0.766955
SPAC57A7.09	-0.368258	4.30301e-10
SPAC57A7.10c	0.610446	2.11656e-51
SPAC57A7.11	0.12205	0.066606
SPAC57A7.12	-0.0523472	0.373519
SPAC57A7.13	-0.441342	7.04182e-12
SPAC57A7.15c	1.61197	1.48599e-81
SPAC589.02c	-0.751044	1.28579e-12
SPAC589.03c	0.474724	0.000268527
SPAC589.04	0.766651	1.47185e-18
SPAC589.05c	-1.00001	2.02131e-13
SPAC589.06c	1.14453	7.1207e-155
SPAC589.07c	0.626945	4.33627e-26
SPAC589.08c	-1.04328	2.79974e-18
SPAC589.09	-1.50542	3.92482e-44
SPAC589.10c	0.75837	2.59161e-30
SPAC589.11	-2.67057	8.40868e-16
SPAC589.12	0.490995	1.69371e-25
SPAC5D6.01	-0.166146	0.0302592
SPAC5D6.02c	0.164954	0.286855
SPAC5D6.04	0.429045	2.15534e-15
SPAC5D6.05	0.640952	2.16684e-16
SPAC5D6.06c	-0.16518	0.166432
SPAC5D6.07c	-1.04784	9.01713e-36
SPAC5D6.08c	-0.244583	0.00513174
SPAC5D6.09c	1.63523	1.57982e-38
SPAC5D6.10c	0.419579	0.693548
SPAC5D6.12	0.141145	0.0899655
SPAC5D6.13	0.395291	1.28757e-10
SPAC5H10.01	-0.0259459	0.868829
SPAC5H10.02c	1.88481	1.64993e-94
SPAC5H10.03	-0.943163	2.99999e-39
SPAC5H10.04	-2.94747	3.5702e-159
SPAC5H10.05c	1.1182	5.75067e-70
SPAC5H10.06c	-0.483839	3.91594e-08
SPAC5H10.07	0.324058	0.578916
SPAC5H10.08c	-0.376961	1.41602e-05
SPAC5H10.09c	-1.07625	1.72129e-07
SPAC5H10.10	0.805188	1.44109e-11
SPAC5H10.11	-1.82701	2.34225e-50
SPAC5H10.12c	-0.171495	0.129813
SPAC5H10.13c	0.755459	2.1014e-46
SPAC607.02c	-0.189799	0.0591815
SPAC607.03c	0.331741	1.9869e-08
SPAC607.04	-0.10743	0.472515
SPAC607.05	0.755851	1.49998e-36
SPAC607.06c	-1.15526	7.10563e-30
SPAC607.07c	0.325703	1.10557e-07
SPAC607.08c	-0.452557	6.92336e-10
SPAC607.09c	0.98891	8.52813e-19
SPAC607.10	-0.88091	3.07555e-12
SPAC630.03	0.339424	9.33154e-12
SPAC630.04c	-0.675705	7.29506e-32
SPAC630.05	-0.532102	1.01533e-16
SPAC630.06c	-0.212892	0.139606
SPAC630.07c	-1.35671	2.20634e-32
SPAC630.08c	-0.0686948	0.399443
SPAC630.09c	-0.849914	5.31407e-38
SPAC630.10	0.269564	0.00264766
SPAC630.11	0.445609	2.20384e-10
SPAC630.12	-0.604742	3.64858e-08
SPAC630.13c	-0.51928	1.51406e-12
SPAC630.14c	0.900688	6.04779e-59
SPAC630.15	-0.520651	4.21297e-05
SPAC631.01c	0.588239	2.69208e-26
SPAC631.02	0.0252023	0.665474
SPAC637.03	1.3161	4.59085e-104
SPAC637.04	-0.335897	7.26278e-06
SPAC637.05c	0.521818	1.6348e-30
SPAC637.06	0.0614593	0.382916
SPAC637.07	0.248216	2.08393e-08
SPAC637.08	0.00356899	0.962007
SPAC637.09	-0.670635	4.30343e-27
SPAC637.10c	0.65987	6.30612e-29
SPAC637.11	-1.3876	1.9854e-43
SPAC637.12c	-0.679527	2.38093e-12
SPAC637.13c	0.784134	2.06572e-53
SPAC644.04	-0.696342	1.49591e-14
SPAC644.05c	1.08745	3.65638e-08
SPAC644.06c	-1.24055	1.11225e-57
SPAC644.07	-0.143851	0.124523
SPAC644.08	0.0137563	0.916719
SPAC644.09	-0.676584	1.87177e-14
SPAC644.10	-0.660896	0.00250689
SPAC644.11c	-0.189275	0.00909016
SPAC644.12	0.351372	1.42438e-08
SPAC644.13c	-0.0680577	0.47912
SPAC644.14c	0.425184	6.66458e-12
SPAC644.15	0.183483	0.00493054
SPAC644.16	0.26946	4.78208e-05
SPAC644.17c	-0.0869125	0.140608
SPAC644.18c	0.274909	9.25404e-06
SPAC652.01	-0.337406	7.14306e-08
SPAC664.01c	0.12743	0.0511465
SPAC664.02c	-0.739424	1.10979e-14
SPAC664.03	0.827796	7.19871e-56
SPAC664.04c	0.925733	1.1171e-62
SPAC664.05	0.981693	3.52449e-101
SPAC664.06	-0.36005	5.95812e-12
SPAC664.07c	-0.977889	2.08254e-12
SPAC664.08c	-0.964893	2.76042e-20
SPAC664.09	-0.345041	7.70121e-06
SPAC664.10	-0.372428	0.000184036
SPAC664.11	0.579305	4.54461e-32
SPAC664.12c	0.270211	0.00106855
SPAC664.13	0.123966	0.724664
SPAC664.14	-0.58251	7.31219e-26
SPAC664.15	-0.686866	1.04911e-15
SPAC683.02c	-0.156185	0.493669
SPAC683.03	3.23177	0.0754081
SPAC688.02c	-0.0846589	0.691234
SPAC688.03c	-0.00282194	0.967369
SPAC688.04c	-0.263368	8.67554e-06
SPAC688.06c	-0.00281409	0.986239
SPAC688.07c	0.206607	6.04949e-05
SPAC688.08	0.238406	0.00263445
SPAC688.09	-0.822239	6.79454e-41
SPAC688.10	-1.09531	3.07009e-41
SPAC688.11	-0.101261	0.0667384
SPAC688.12c	0.75941	2.81867e-35
SPAC688.13	0.801311	9.71324e-22
SPAC688.14	-0.370681	0.0534594
SPAC688.16	0.209194	0.019911
SPAC694.02	-0.0570388	0.266944
SPAC694.03	0.221155	0.135445
SPAC694.04c	0.0411766	0.659545
SPAC694.05c	0.978934	3.77186e-104
SPAC694.06c	0.326224	0.000368772
SPAC6B12.02c	-0.222079	0.00242958
SPAC6B12.03c	-0.765517	1.11064e-11
SPAC6B12.04c	-1.0842	2.58635e-18
SPAC6B12.05c	-1.18983	2.90767e-66
SPAC6B12.06c	0.0691431	0.6221
SPAC6B12.07c	0.571803	3.04848e-32
SPAC6B12.08	-0.014539	0.862319
SPAC6B12.09	-1.1194	2.36424e-27
SPAC6B12.10c	-0.59806	4.402e-11
SPAC6B12.11	0.308777	8.88506e-05
SPAC6B12.12	0.168225	2.59119e-07
SPAC6B12.13	0.390467	2.30584e-19
SPAC6B12.14c	-0.219642	0.0169753
SPAC6B12.15	0.903587	3.85155e-87
SPAC6B12.16	-1.88678	0.00575521
SPAC6B12.18	-0.623165	8.85633e-07
SPAC6B12.19	0.929072	0.123348
SPAC6C3.02c	1.46731	4.82379e-191
SPAC6C3.03c	-0.556186	0.0820497
SPAC6C3.04	0.3163	1.01685e-07
SPAC6C3.05	-0.476038	0.178239
SPAC6C3.06c	-0.110862	0.0907654
SPAC6C3.07	0.658153	0.253787
SPAC6C3.08	0.559722	3.19399e-15
SPAC6C3.09	-0.324734	0.000158733
SPAC6F12.02	0.107556	0.100886
SPAC6F12.03c	-0.342004	1.02899e-07
SPAC6F12.04	0.546198	4.46775e-23
SPAC6F12.05c	-0.277708	0.0025503
SPAC6F12.06	0.0925006	0.123864
SPAC6F12.07	0.420944	3.55711e-12
SPAC6F12.08c	-0.555485	1.20475e-12
SPAC6F12.09	-0.353434	1.46067e-07
SPAC6F12.10c	-0.147763	0.00379243
SPAC6F12.11c	-1.37675	6.60853e-64
SPAC6F12.12	-0.474693	3.48165e-16
SPAC6F12.13c	0.271909	7.12629e-06
SPAC6F12.14	-0.316776	0.00315776
SPAC6F12.15c	0.420767	1.16253e-08
SPAC6F12.16c	-0.646584	1.49937e-27
SPAC6F12.17	0.101035	0.118938
SPAC6F6.01	-1.07928	1.54504e-23
SPAC6F6.02c	0.253319	0.00334705
SPAC6F6.03c	-0.734098	2.60568e-27
SPAC6F6.04c	-1.3493	5.73586e-21
SPAC6F6.05	0.669893	2.33844e-30
SPAC6F6.06c	-0.130566	0.0629326
SPAC6F6.07c	0.650617	3.74287e-58
SPAC6F6.08c	0.0608443	0.452288
SPAC6F6.09	-0.188266	0.0460911
SPAC6F6.10c	0.219564	2.96362e-06
SPAC6F6.11c	-0.327851	0.0198699
SPAC6F6.12	0.601837	1.3379e-34
SPAC6F6.13c	-1.23317	3.16518e-109
SPAC6F6.15	0.058941	0.106077
SPAC6F6.16c	-0.0541305	0.534835
SPAC6F6.17	0.0284767	0.711673
SPAC6F6.19	-0.730706	0.000646195
SPAC6G10.02c	0.271162	1.66585e-05
SPAC6G10.03c	-0.25559	1.1205e-06
SPAC6G10.04c	0.708842	2.25359e-22
SPAC6G10.05c	-0.461462	1.48424e-12
SPAC6G10.06	-2.14692	4.13944e-12
SPAC6G10.07	-0.482622	2.05027e-14
SPAC6G10.08	0.0518421	0.363968
SPAC6G10.09	0.849647	7.35529e-61
SPAC6G10.10c	-1.11372	3.34024e-30
SPAC6G10.11c	0.645367	6.49855e-20
SPAC6G10.12c	-1.22855	6.82485e-06
SPAC6G9.01c	0.372655	0.000235904
SPAC6G9.02c	-0.232383	0.0012799
SPAC6G9.03c	-0.464688	0.0162913
SPAC6G9.04	-1.10068	4.56778e-46
SPAC6G9.05	-1.31217	6.58488e-31
SPAC6G9.06c	-1.35458	1.95816e-55
SPAC6G9.07c	0.558774	4.07621e-31
SPAC6G9.08	-0.180173	0.00191413
SPAC6G9.09c	0.140819	0.00412595
SPAC6G9.10c	-0.934978	6.43666e-30
SPAC6G9.11	0.679915	3.56885e-90
SPAC6G9.12	0.387231	2.59815e-07
SPAC6G9.13c	-1.75565	0.00141323
SPAC6G9.14	0.316794	1.52948e-07
SPAC6G9.15c	-0.420664	1.16075e-05
SPAC6G9.16c	0.625596	3.83657e-15
SPAC732.01	0.728459	5.62892e-35
SPAC732.02c	0.244058	5.61795e-08
SPAC750.01	0.945922	5.28627e-05
SPAC750.02c	4.19615	8.13164e-05
SPAC750.03c	2.29446	0.738006
SPAC750.05c	0.283819	0.934512
SPAC750.06c	2.3124	0.520786
SPAC750.07c	2.71041	0.00022205
SPAC750.08c	-0.157615	0.943399
SPAC767.01c	0.684685	4.24101e-54
SPAC7D4.02c	-0.491491	7.43691e-07
SPAC7D4.03c	-0.377979	6.34663e-09
SPAC7D4.04	-1.12821	1.66148e-77
SPAC7D4.05	0.854917	2.64921e-14
SPAC7D4.06c	0.0442217	0.690906
SPAC7D4.07c	1.14968	3.18152e-70
SPAC7D4.08	0.169895	0.726627
SPAC7D4.09c	-1.35353	3.2813e-14
SPAC7D4.10	-0.926028	7.28956e-42
SPAC7D4.11c	-0.79396	1.90534e-14
SPAC7D4.12c	-1.27363	4.75071e-54
SPAC7D4.13c	-0.413928	6.94579e-05
SPAC7D4.14c	-1.47609	1.01269e-65
SPAC7D4.15c	0.963749	0.0104774
SPAC806.02c	-0.108805	0.146963
SPAC806.03c	-0.9517	3.09436e-42
SPAC806.04c	0.491999	1.14836e-19
SPAC806.05	0.235417	0.0062086
SPAC806.06c	-0.265141	0.00146597
[truncated: 4,504 more rows]

## Sheet: S7 Transcriptome_Gly_Exp
### Differential expression analysis in the main figures was performed using a Salmon index with cDNA only.
### Table S5-S8 in this file presents transcriptome-wide expression results obtained using a Salmon index with cDNA+ncRNA.
### Inclusion of ncRNAs may cause minor differences in log2FC values for coding genes, but overall conclusions are unchanged.
CAP-treated vs untreated transcriptome-wide expression in exponential phase under glycerol condition
Gene_id	log2FoldChange	padj
SPAC1002.02	-0.148771	0.0533901
SPAC1002.03c	0.0137549	0.883703
SPAC1002.04c	0.0345822	0.761983
SPAC1002.05c	-0.0221037	0.882943
SPAC1002.06c	-0.108076	NA
SPAC1002.07c	0.0243108	0.871204
SPAC1002.08c	0.0494053	0.699556
SPAC1002.09c	-0.162638	0.00233508
SPAC1002.10c	0.266634	0.0133985
SPAC1002.11	-0.39196	0.000636507
SPAC1002.12c	0.0881634	0.222026
SPAC1002.13c	0.297437	0.00184231
SPAC1002.14	-0.0326198	0.717753
SPAC1002.15c	0.186121	0.0557478
SPAC1002.16c	-0.261015	0.267676
SPAC1002.17c	-0.688071	1.28375e-05
SPAC1002.18	-0.141589	0.0497807
SPAC1002.19	-0.505582	0.00106063
SPAC1002.20	-0.615339	0.312717
SPAC1006.01	0.118681	0.0498108
SPAC1006.02	0.185808	0.049152
SPAC1006.03c	0.301348	2.35693e-05
SPAC1006.04c	0.336222	0.0509084
SPAC1006.05c	0.0627671	0.570219
SPAC1006.06	0.106972	0.0989127
SPAC1006.07	-0.180069	0.00127858
SPAC1006.08	0.24685	0.0506595
SPAC1006.09	0.26832	0.000442926
SPAC1039.01	-0.160264	0.189327
SPAC1039.02	-0.059951	0.687251
SPAC1039.03	0.109411	0.253822
SPAC1039.04	-0.0746418	0.754117
SPAC1039.05c	0.143106	0.158638
SPAC1039.06	0.0267361	0.794006
SPAC1039.07c	-0.108229	0.20736
SPAC1039.08	-0.225959	0.201925
SPAC1039.09	-0.866587	3.64982e-20
SPAC1039.10	-0.450425	0.0157451
SPAC1039.11c	0.103564	0.294658
SPAC105.01c	0.221399	0.00211569
SPAC105.02c	0.0634079	0.305578
SPAC105.03c	0.108426	0.266089
SPAC1071.01c	0.00567897	0.960218
SPAC1071.02	0.0243095	0.835749
SPAC1071.03c	-0.051466	0.549449
SPAC1071.04c	0.183974	0.3387
SPAC1071.05	-0.0995598	0.234633
SPAC1071.06	-0.0116248	0.919644
SPAC1071.07c	-0.261409	4.30078e-09
SPAC1071.08	-0.351605	1.12653e-07
SPAC1071.09c	-0.0594059	0.605053
SPAC1071.10c	0.148475	0.0758866
SPAC1071.11	0.0823816	0.499099
SPAC1071.12c	-0.0411063	0.812591
SPAC1071.13	0.514014	1.84324e-07
SPAC1093.01	-0.282142	0.000390158
SPAC1093.02	-0.0905415	0.220843
SPAC1093.03	-0.00433651	0.965292
SPAC1093.04c	-0.0659774	0.525092
SPAC1093.05	0.0761761	0.346188
SPAC1093.06c	0.31582	0.000360648
SPAC1093.07	-0.15561	0.357588
SPAC10F6.01c	0.0512268	0.520678
SPAC10F6.02c	0.0272326	0.789081
SPAC10F6.03c	-0.0376128	0.577123
SPAC10F6.04	0.0729618	0.45901
SPAC10F6.05c	-0.273868	6.2973e-07
SPAC10F6.06	-0.242662	1.79651e-08
SPAC10F6.07c	-0.121315	0.817829
SPAC10F6.08c	-0.0607083	0.65513
SPAC10F6.09c	0.101155	0.143504
SPAC10F6.10	0.0817774	0.634267
SPAC10F6.11c	0.0812883	0.299482
SPAC10F6.12c	0.234721	0.00966335
SPAC10F6.13c	-0.120159	0.00973243
SPAC10F6.14c	-0.113883	0.106259
SPAC10F6.15	-0.502646	NA
SPAC10F6.16	-0.266325	0.000262909
SPAC10F6.17c	0.0876147	0.189385
SPAC110.01	-0.173592	0.281815
SPAC110.02	-0.132097	0.238307
SPAC110.03	-0.023072	0.734781
SPAC110.04c	-0.125325	0.125859
SPAC1142.01	-0.0704571	0.451134
SPAC1142.02c	-0.175956	0.00013822
SPAC1142.03c	-0.150526	0.0990467
SPAC1142.04	0.0692598	0.571041
SPAC1142.05	0.127867	0.0831833
SPAC1142.06	-0.218835	9.51033e-06
SPAC1142.07c	-0.164207	0.00279087
SPAC1142.08	0.0837823	0.44599
SPAC1142.09	2.40392	NA
SPAC11D3.01c	1.69944	1.59864e-11
SPAC11D3.02c	0.153804	0.31043
SPAC11D3.03c	-0.365684	0.147162
SPAC11D3.04c	-0.169305	0.147739
SPAC11D3.05	0.583565	1.73204e-06
SPAC11D3.06	0.415879	1.59231e-07
SPAC11D3.07c	-0.0083391	0.952282
SPAC11D3.08c	0.122768	0.167875
SPAC11D3.09	0.181009	0.414105
SPAC11D3.10	0.113874	0.458189
SPAC11D3.11c	0.291802	0.000139929
SPAC11D3.13	0.271144	0.0176135
SPAC11D3.14c	0.26187	0.0546881
SPAC11D3.15	0.053307	0.560509
SPAC11D3.16c	0.20107	0.0571645
SPAC11D3.17	0.216815	0.147503
SPAC11D3.18c	0.99501	7.021e-14
SPAC11D3.19	0.162194	0.341311
SPAC11E3.01c	0.0907876	0.325499
SPAC11E3.02c	-0.124681	0.0359973
SPAC11E3.03	0.0683573	0.581997
SPAC11E3.04c	-0.0167709	0.8891
SPAC11E3.05	0.254965	0.000299341
SPAC11E3.06	0.130115	0.352652
SPAC11E3.07	-0.0891856	0.288701
SPAC11E3.08c	0.084297	0.486427
SPAC11E3.09	-0.162025	0.127182
SPAC11E3.10	0.0801908	0.334466
SPAC11E3.11c	0.165914	0.0357599
SPAC11E3.12	0.101617	0.495165
SPAC11E3.13c	0.544118	1.14206e-07
SPAC11E3.14	-0.226753	0.0201868
SPAC11E3.15	-0.182206	0.00856321
SPAC11G7.01	0.118117	0.201957
SPAC11G7.02	-0.120858	0.0332319
SPAC11G7.03	-0.12751	0.0182993
SPAC11G7.04	-0.173485	0.0294235
SPAC11G7.05c	0.403697	4.39364e-05
SPAC11G7.06c	-0.204017	0.226777
SPAC11H11.01	0.299053	0.0144516
SPAC11H11.02c	0.073534	0.721131
SPAC11H11.03c	-0.220541	0.0874849
SPAC11H11.04	0.394372	3.61533e-05
SPAC11H11.05c	0.469784	0.00632957
SPAC11H11.06	-0.190721	2.73055e-07
SPAC1250.01	0.201882	0.00147935
SPAC1250.02	-0.430029	NA
SPAC1250.03	-0.0301743	0.706395
SPAC1250.04c	0.0501509	0.857476
SPAC1250.05	-0.22544	0.0128937
SPAC1296.01c	-0.036809	0.622538
SPAC1296.02	-0.17458	0.000161178
SPAC1296.03c	0.0350501	0.822579
SPAC1296.04	0.185399	0.105636
SPAC1296.05c	0.0193625	0.883703
SPAC1296.06	0.117267	0.236996
SPAC12B10.01c	0.152256	0.0158746
SPAC12B10.02c	0.025493	0.779542
SPAC12B10.03	0.0258351	0.868006
SPAC12B10.04	-0.0515312	0.68048
SPAC12B10.05	0.14223	0.048656
SPAC12B10.06c	0.00643736	0.965292
SPAC12B10.07	0.130603	0.0981671
SPAC12B10.08c	0.0930128	0.511497
SPAC12B10.09	0.0536666	0.72333
SPAC12B10.10	0.0612974	0.77623
SPAC12B10.11	0.059606	0.73712
SPAC12B10.12c	-0.00285014	0.985159
SPAC12B10.13	-0.0651168	0.45987
SPAC12B10.14c	0.122649	0.155834
SPAC12B10.15c	0.0937962	0.672564
SPAC12B10.16c	-0.0215711	0.79137
SPAC12G12.01c	0.06798	0.341311
SPAC12G12.02	0.178375	0.140657
SPAC12G12.03	-0.0836828	0.274697
SPAC12G12.04	0.402678	1.27318e-11
SPAC12G12.05c	-0.1349	0.11369
SPAC12G12.06c	0.188082	0.0116667
SPAC12G12.07c	-0.0608822	0.205569
SPAC12G12.08	0.150714	0.0319512
SPAC12G12.09	-0.0808836	0.568112
SPAC12G12.10	0.0432722	0.681982
SPAC12G12.11c	0.020951	0.849389
SPAC12G12.12	-0.300791	7.56286e-05
SPAC12G12.13c	0.0699441	0.464407
SPAC12G12.14c	0.00446873	0.975216
SPAC12G12.15	-0.260279	0.000194199
SPAC12G12.16c	0.0164105	0.92514
SPAC12G12.17	0.029719	0.855004
SPAC1327.01c	0.120163	0.122224
SPAC139.01c	-0.0743122	0.258687
SPAC139.02c	0.287669	0.000841417
SPAC139.03	0.100682	0.286347
SPAC139.04c	-0.0609399	0.512765
SPAC139.05	-0.564175	0.000268136
SPAC139.06	0.0878663	0.400963
SPAC1399.01c	0.894792	2.14766e-06
SPAC1399.02	0.00561764	0.978078
SPAC1399.03	0.11252	0.373565
SPAC1399.04c	-0.282848	0.0346883
SPAC1399.05c	-0.161898	0.209032
SPAC1399.06	-0.33176	0.0174904
SPAC13A11.01c	0.198641	0.0011815
SPAC13A11.02c	-0.260217	0.000521392
SPAC13A11.03	0.565118	2.94489e-06
SPAC13A11.04c	0.259363	5.32019e-05
SPAC13A11.05	-0.309851	9.98188e-12
SPAC13A11.06	-0.305475	0.272613
SPAC13C5.01c	-0.0374252	0.589848
SPAC13C5.02	0.0587251	0.545526
SPAC13C5.03	-0.186509	0.270707
SPAC13C5.04	-0.482468	6.45389e-08
SPAC13C5.05c	-0.0404564	0.637598
SPAC13C5.06c	-0.404903	0.000827914
SPAC13C5.07	0.101704	0.317972
SPAC13D1.01c	0.404857	7.09066e-06
SPAC13D6.01	-0.0125994	0.947308
SPAC13D6.02c	-0.0860063	0.42965
SPAC13D6.03c	-0.0355108	0.830488
SPAC13D6.04c	0.262193	0.000348458
SPAC13D6.05	-0.0152672	0.879171
SPAC13F5.01c	0.144065	0.217556
SPAC13F5.02c	0.0673983	0.400174
SPAC13F5.03c	-0.0517255	0.689744
SPAC13F5.04c	0.224998	0.436772
SPAC13F5.05	0.183325	0.10099
SPAC13F5.06c	0.112506	0.191708
SPAC13F5.07c	-0.668979	2.13307e-09
SPAC13G6.01c	0.250058	0.00398944
SPAC13G6.02c	-0.149161	0.00499945
SPAC13G6.03	-0.00595036	0.961967
SPAC13G6.04	-0.134199	0.546913
SPAC13G6.05c	0.0328305	0.794006
SPAC13G6.06c	-0.0139542	0.883703
SPAC13G6.07c	-0.173675	0.000576454
SPAC13G6.08	0.212133	0.602454
SPAC13G6.09	-0.281833	0.000150898
SPAC13G6.10c	0.455109	8.06399e-10
SPAC13G6.11c	-0.235118	0.00101661
SPAC13G6.12c	0.29234	0.0067584
SPAC13G6.14	-0.0830854	0.366465
SPAC13G6.15c	-0.0924624	0.500321
SPAC13G7.01c	0.00774401	0.936174
SPAC13G7.02c	0.124263	0.406028
SPAC13G7.03	-0.0287313	0.810514
SPAC13G7.04c	0.226356	0.0201302
SPAC13G7.05	-0.498016	7.37329e-08
SPAC13G7.06	-0.335457	1.29298e-06
SPAC13G7.07	0.0356163	0.852766
SPAC13G7.08c	-0.0658756	0.517522
SPAC13G7.09c	0.0523587	0.706188
SPAC13G7.10	0.125217	0.239751
SPAC13G7.11	-0.0698471	0.392361
SPAC13G7.12c	-0.214697	0.00656621
SPAC13G7.13c	0.13337	0.354879
SPAC140.01	-0.0172515	0.844408
SPAC140.02	0.162495	0.0507892
SPAC140.03	0.110483	0.263619
SPAC140.04	0.289192	0.0412384
SPAC1420.01c	0.178135	0.0209095
SPAC1420.02c	-0.0939057	0.0207164
SPAC1420.03	-0.10244	0.0097218
SPAC1420.04c	0.00769613	0.967521
SPAC144.01	-0.282946	0.0468484
SPAC144.02	-0.108735	0.211951
SPAC144.03	-0.0631665	0.284044
SPAC144.04c	-0.0483638	0.519143
SPAC144.05	0.234824	0.000588848
SPAC144.06	0.00975814	0.919644
SPAC144.07c	0.235921	0.0247797
SPAC144.08	0.0770988	0.411731
SPAC144.09c	0.452476	3.80701e-05
SPAC144.10c	-0.182106	0.000223492
SPAC144.11	-0.125836	0.00295432
SPAC144.12	0.278352	7.04912e-08
SPAC144.13c	0.257243	0.0212224
SPAC144.14	0.288663	0.0600903
SPAC144.15c	0.0768897	0.460201
SPAC144.16	0.134096	0.0719365
SPAC144.17c	-0.106127	0.260935
SPAC144.18	-0.216088	0.00033042
SPAC1486.01	0.102705	0.0408542
SPAC1486.02c	0.0107797	0.903357
SPAC1486.03c	-0.106685	0.157518
SPAC1486.04c	0.0395531	0.557131
SPAC1486.05	0.0154804	0.840165
SPAC1486.06	0.0766924	0.292295
SPAC1486.07c	-0.043768	0.696611
SPAC1486.08	-0.172267	0.0576733
SPAC1486.09	0.0131265	0.924958
SPAC1486.10	0.0465741	0.709928
SPAC1486.11	-0.00554603	0.985256
SPAC14C4.01c	0.138102	0.0540406
SPAC14C4.02c	0.11598	0.157622
SPAC14C4.03	-0.151717	0.708794
SPAC14C4.04	0.00425778	0.961848
SPAC14C4.05c	0.0281888	0.821083
SPAC14C4.06c	-0.03466	0.758968
SPAC14C4.07	0.0260891	0.772927
SPAC14C4.08	-0.0597087	0.873329
SPAC14C4.09	0.0202176	0.869331
SPAC14C4.10c	-0.0146963	0.927512
SPAC14C4.11	0.00402782	0.961561
SPAC14C4.12c	0.104331	0.501658
SPAC14C4.13	0.291679	0.0359012
SPAC14C4.14	-0.164099	0.0090634
SPAC14C4.15c	0.0599589	0.540434
SPAC14C4.16	-0.232177	0.0785789
SPAC1527.01	0.248647	0.00161711
SPAC1527.02	0.00324821	0.980362
SPAC1527.03	-0.168911	0.0487872
SPAC1556.01c	0.287687	3.79352e-05
SPAC1556.02c	-0.076887	0.295948
SPAC1556.03	0.168854	0.00731933
SPAC1556.04c	0.0342266	0.851435
SPAC1556.05c	0.138348	0.108995
SPAC1556.06	-0.0605095	0.819052
SPAC1556.07	-0.201878	0.000100138
SPAC1556.08c	-0.0399164	0.555092
SPAC1565.01	-0.0387651	0.679707
SPAC1565.02c	-0.0682571	0.475627
SPAC1565.03	-0.287674	0.148471
SPAC1565.04c	-0.0263992	0.830133
SPAC1565.05	0.113099	0.209032
SPAC1565.06c	-0.166862	0.00892486
SPAC1565.07c	0.250239	0.00468276
SPAC1565.08	-0.0519744	0.421663
SPAC15A10.01	-0.0098737	0.941215
SPAC15A10.02	0.0577989	0.584082
SPAC15A10.03c	0.328078	5.91495e-05
SPAC15A10.04c	0.116004	0.266511
SPAC15A10.05c	-0.0307972	0.756818
SPAC15A10.06	0.0742441	0.3387
SPAC15A10.07	0.0627356	0.625542
SPAC15A10.08	0.14406	0.135417
SPAC15A10.09c	-0.147184	0.127975
SPAC15A10.10	0.37499	0.000111676
SPAC15A10.11	0.118081	0.0247334
SPAC15A10.12c	-0.230915	0.0124945
SPAC15A10.13	0.0877976	0.272211
SPAC15A10.15	0.195137	0.00877785
SPAC15A10.16	0.0725912	0.439878
SPAC15A10.17	0.111367	0.716139
SPAC15E1.02c	-0.144477	0.0399816
SPAC15E1.03	-0.196728	0.000779448
SPAC15E1.04	-0.152868	0.0363319
SPAC15E1.05c	0.0268752	0.80238
SPAC15E1.06	0.153263	0.0579581
SPAC15E1.07c	-0.055277	NA
SPAC15E1.08	-0.0632702	0.521907
SPAC15E1.09	0.0189447	0.884332
SPAC15E1.10	0.196631	0.0469989
SPAC15F9.01c	0.0182944	0.963713
SPAC15F9.02	-0.0864439	0.389201
SPAC15F9.03c	-0.145207	0.0194953
SPAC16.01	0.049917	0.65101
SPAC16.02c	-0.0466335	0.450708
SPAC16.03c	-0.262921	5.35228e-05
SPAC16.04	0.145746	0.0460105
SPAC16.05c	0.115649	0.395703
SPAC1610.01	0.0938013	0.482805
SPAC1610.02c	-0.098786	0.234633
SPAC1610.03c	-0.307456	0.398231
SPAC1610.04	-0.199839	0.0414885
SPAC1635.01	0.099495	0.0600614
SPAC1639.01c	-0.0763617	0.218189
SPAC1639.02c	0.19984	0.017909
SPAC167.01	-0.0482084	0.715286
SPAC167.02	0.102784	0.308979
SPAC167.03c	-0.312195	6.29079e-05
SPAC167.04	-0.0894897	0.204782
SPAC167.05	-0.0649448	0.305997
SPAC167.06c	-0.199778	0.00911464
SPAC167.07c	0.236789	0.000576068
SPAC167.08	0.53714	0.00588882
SPAC167.09	-0.107698	0.38158
SPAC1687.01	0.131782	0.2739
SPAC1687.02	0.0823989	0.434082
SPAC1687.03c	0.127396	0.0969623
SPAC1687.04	0.0205714	0.895665
SPAC1687.05	0.16083	0.0171012
SPAC1687.06c	-0.104344	0.0277274
SPAC1687.07	-0.172025	0.250458
SPAC1687.08	-0.409901	0.127975
SPAC1687.09	0.0284718	0.759306
SPAC1687.10	0.0424279	0.72333
SPAC1687.11	0.240072	5.72856e-05
SPAC1687.12c	-0.130511	0.105472
SPAC1687.13c	0.0106858	0.931365
SPAC1687.14c	-0.0664948	0.637818
SPAC1687.15	-0.125754	0.052446
SPAC1687.16c	-0.717689	8.68773e-22
SPAC1687.17c	-0.0720616	0.408893
SPAC1687.18c	0.0429215	0.612299
SPAC1687.19c	-0.0015223	0.991366
SPAC1687.20c	0.0152853	0.941092
SPAC1687.21	-0.00391222	0.971912
SPAC1687.22c	0.157897	0.106594
SPAC1687.23c	-1.54419	NA
SPAC16A10.01	-0.306032	0.00133392
SPAC16A10.02	0.0649049	0.530587
SPAC16A10.03c	0.11993	0.167821
SPAC16A10.04	0.0755786	0.500339
SPAC16A10.05c	-0.143227	0.455306
SPAC16A10.06c	0.0660038	0.587027
SPAC16A10.07c	0.0459397	0.692329
SPAC16A10.08c	0.198132	0.248245
SPAC16C9.01c	-0.0790751	0.451199
SPAC16C9.02c	0.087658	0.254291
SPAC16C9.03	0.0890057	0.338219
SPAC16C9.04c	0.0303824	0.804704
SPAC16C9.05	-0.148606	0.0252423
SPAC16C9.06c	0.0458292	0.65741
SPAC16C9.07	-0.274045	6.2785e-06
SPAC16E8.01	-0.0188513	0.865292
SPAC16E8.02	0.0172642	0.890642
SPAC16E8.03	0.18811	0.217093
SPAC16E8.04c	0.0393831	0.798471
SPAC16E8.05c	-0.398937	0.273218
SPAC16E8.06c	-0.0400611	0.739576
SPAC16E8.07c	-0.0575404	0.349067
SPAC16E8.08	0.0308278	0.834126
SPAC16E8.09	0.17406	0.0272612
SPAC16E8.10c	-0.0529382	0.533105
SPAC16E8.11c	0.000382431	0.99702
SPAC16E8.12c	-0.018739	0.905641
SPAC16E8.13	-0.00241678	0.984649
SPAC16E8.14c	-0.204948	0.0509491
SPAC16E8.15	-0.0498166	0.452569
SPAC16E8.16	0.116138	0.269863
SPAC16E8.17c	-0.10496	0.115728
SPAC16E8.18	0.407722	0.0426506
SPAC16E8.18c	0.0287237	0.861583
SPAC1705.02	0.0799088	0.60139
SPAC1705.03c	0.4053	1.5357e-08
SPAC1751.01c	-0.255574	0.00186399
SPAC1751.02c	0.0950729	0.261316
SPAC1751.03	-0.0435837	0.321178
SPAC1751.04	0.10605	0.383132
SPAC1782.01	0.042162	0.58222
SPAC1782.02c	0.0119769	0.935772
SPAC1782.03	0.180471	0.165381
SPAC1782.04	-0.0359624	0.653972
SPAC1782.05	0.0169652	0.865292
SPAC1782.06c	-0.10124	0.0184234
SPAC1782.07	-0.162764	0.0184852
SPAC1782.08c	0.157999	0.0327968
SPAC1782.09c	0.140216	0.163073
SPAC1782.10c	-0.127629	0.202549
SPAC1782.11	-0.152463	0.017386
SPAC1782.12c	0.0266038	0.825921
SPAC1783.01	0.0499975	0.685447
SPAC1783.02c	0.000632961	0.995175
SPAC1783.03	0.058559	0.764548
SPAC1783.04c	0.133648	0.124754
SPAC1783.05	-0.0295642	0.741535
SPAC1783.06c	0.0976919	0.688381
SPAC1783.07c	0.273791	1.32376e-08
SPAC1783.08c	-0.156517	0.00182806
SPAC1786.01c	-0.0182967	0.874471
SPAC1786.02	-0.182408	0.0208233
SPAC1786.03	0.0404313	0.687251
SPAC1786.04	-0.160088	NA
SPAC17A2.01	0.152486	0.485428
SPAC17A2.02c	-0.0870273	0.390826
SPAC17A2.03c	-0.117819	0.0207159
SPAC17A2.04c	-0.0293344	0.832591
SPAC17A2.05	0.322466	4.12876e-07
SPAC17A2.06c	0.107249	0.218189
SPAC17A2.07c	-0.0159941	0.954467
SPAC17A2.08c	0.109537	0.29745
SPAC17A2.09c	0.169479	0.175545
SPAC17A2.10c	0.84346	NA
SPAC17A2.11	0.269961	0.266089
SPAC17A2.12	0.119633	0.175974
SPAC17A2.13c	0.0100419	0.891838
SPAC17A2.14	-0.13866	0.0480838
SPAC17A5.01	0.0373762	0.796751
SPAC17A5.02c	0.0475507	0.689744
SPAC17A5.03	-0.179796	0.00355873
SPAC17A5.04c	0.115727	0.36441
SPAC17A5.05c	0.0734558	0.772405
SPAC17A5.06	0.0757501	0.348074
SPAC17A5.07c	0.230979	0.00297509
SPAC17A5.08	-0.183731	0.0110478
SPAC17A5.09c	0.340291	6.6827e-05
SPAC17A5.10	-0.314125	0.000277881
SPAC17A5.11	0.0214263	0.951442
SPAC17A5.12	0.138608	0.191772
SPAC17A5.13	-0.188068	0.0580303
SPAC17A5.14	-0.0475189	0.501658
SPAC17A5.15c	-0.114665	0.0165889
SPAC17A5.16	0.0629398	0.386529
SPAC17A5.18c	0.238064	0.357528
SPAC17A5.19	-0.0532389	0.892951
SPAC17C9.01c	-0.0291478	0.817829
SPAC17C9.02c	0.0157469	0.92873
SPAC17C9.03	0.0270379	0.734076
SPAC17C9.05c	0.0817045	0.56441
SPAC17C9.06	-0.0254327	0.796823
SPAC17C9.07	-0.230296	0.00234989
SPAC17C9.08	-0.0854933	0.254458
SPAC17C9.09c	-0.0897443	0.396357
SPAC17C9.10	-0.0208237	0.837437
SPAC17C9.11c	-0.0451202	0.653552
SPAC17C9.12	-0.146612	0.00892486
SPAC17C9.13c	0.0990692	0.155657
SPAC17C9.14	0.0243627	0.852919
SPAC17C9.15c	0.0533058	0.655153
SPAC17C9.16c	0.277137	0.000537064
SPAC17D4.01	0.390951	2.63722e-25
SPAC17D4.02	0.0610498	0.655153
SPAC17D4.03c	0.0530013	0.598522
SPAC17D4.04	0.0326474	0.711305
SPAC17G6.02c	-0.00477483	0.975533
SPAC17G6.03	0.0267568	0.8366
SPAC17G6.04c	-0.0225289	0.803343
SPAC17G6.05c	0.0726152	0.496936
SPAC17G6.06	-0.0643156	0.486435
SPAC17G6.07c	-0.0698045	0.474585
SPAC17G6.08	-0.124092	0.146988
SPAC17G6.09	-0.142966	0.0137527
SPAC17G6.10	-0.0514037	0.509768
SPAC17G6.11c	0.0311138	0.780186
SPAC17G6.12	0.0380054	0.699915
SPAC17G6.13	-0.103395	0.313305
SPAC17G6.14c	-0.101438	0.0335572
SPAC17G6.15c	0.016911	0.892837
SPAC17G6.16c	-0.144481	0.036969
SPAC17G6.17	-0.0858722	0.447407
SPAC17G8.01c	-0.0672118	0.58547
SPAC17G8.02	0.00873263	0.961561
SPAC17G8.03c	-0.224266	0.00419961
SPAC17G8.04c	-0.0174801	0.816963
SPAC17G8.05	0.187024	0.156882
SPAC17G8.06c	-0.00262021	0.975533
SPAC17G8.07	0.146097	0.084126
SPAC17G8.08c	0.0323115	0.796751
SPAC17G8.09	0.350949	0.0348295
SPAC17G8.10c	0.113424	0.200846
SPAC17G8.11c	-0.172656	0.202117
SPAC17G8.12	0.0168783	0.898449
SPAC17G8.13c	0.0241322	0.837493
SPAC17G8.14c	-0.0988831	0.240413
SPAC17G8.15	-0.574229	0.232725
SPAC17H9.01	0.110965	0.212549
SPAC17H9.02	0.0464515	0.65741
SPAC17H9.03c	0.00132726	0.99316
SPAC17H9.04c	-0.0737977	0.333097
SPAC17H9.05	0.172619	0.0241383
SPAC17H9.06c	-0.0411986	0.768262
SPAC17H9.07	-0.0252561	0.818711
SPAC17H9.08	0.131671	0.213612
SPAC17H9.09c	0.0344787	0.739022
SPAC17H9.10c	0.148885	0.0556071
SPAC17H9.11	-0.121381	0.0620014
SPAC17H9.12c	0.392265	1.96363e-09
SPAC17H9.13c	-0.0702288	0.460459
SPAC17H9.14c	-0.10171	0.0514784
SPAC17H9.16	-0.0661726	0.483406
SPAC17H9.17c	0.0873782	0.589403
SPAC17H9.18c	-0.235741	NA
SPAC17H9.19c	0.137876	0.240413
SPAC17H9.20	0.0285361	0.832966
SPAC1805.01c	0.0626774	0.395549
SPAC1805.02c	0.0936892	0.0621412
SPAC1805.03c	0.156104	0.292895
SPAC1805.04	-0.0939484	0.252982
SPAC1805.05	0.142001	0.0110674
SPAC1805.06c	-0.0875326	0.135963
SPAC1805.07c	0.160052	0.325122
SPAC1805.08	-0.189754	0.00137131
SPAC1805.09c	0.314794	0.176171
SPAC1805.10	0.0277698	0.78901
SPAC1805.11c	-0.1647	0.00437354
SPAC1805.12c	-0.0727132	0.356538
SPAC1805.13	-0.0768103	0.155867
SPAC1805.14	0.109093	0.259558
SPAC1805.15c	0.246539	2.48505e-05
SPAC1805.16c	-0.0467036	0.742305
SPAC1805.17	0.0136858	0.89304
SPAC1805.18	0.103809	0.554528
SPAC1834.01	0.00645882	0.926388
SPAC1834.02	0.0743745	0.23554
SPAC1834.03c	-0.019309	0.884994
SPAC1834.04	0.134005	0.146823
SPAC1834.05	-0.0359721	0.726744
SPAC1834.06c	-0.0232302	0.845479
SPAC1834.07	0.179654	0.0271715
SPAC1834.08	-0.109172	0.128942
SPAC1834.09	-0.211379	0.0832931
SPAC1834.10c	0.201467	0.0670282
SPAC1834.11c	0.0201836	0.83355
SPAC1834.13	-0.48212	0.0567287
SPAC1851.02	-0.0556912	0.57899
SPAC1851.03	-0.00932636	0.918007
SPAC1851.04c	-0.00533409	0.961561
SPAC186.01	0.84244	7.0934e-07
SPAC186.02c	1.29146	1.51948e-12
SPAC186.03	2.1585	3.70311e-09
SPAC186.04c	0.461261	0.00114818
SPAC186.05c	0.265644	0.0176029
SPAC186.06	0.404056	NA
SPAC186.07c	-2.25247	NA
SPAC186.08c	-0.132795	NA
SPAC186.09	0.587521	NA
SPAC18B11.02c	0.0104859	0.926831
SPAC18B11.03c	0.193689	0.0372083
SPAC18B11.04	0.0631786	0.476855
SPAC18B11.05	0.0151345	0.876048
SPAC18B11.06	0.168846	0.174038
SPAC18B11.07c	-0.0490194	0.483406
SPAC18B11.08c	-0.229761	0.0294116
SPAC18B11.09c	0.173097	0.115924
SPAC18B11.10	0.0541468	0.518271
SPAC18B11.11	0.00680487	0.968295
SPAC18G6.01c	0.128664	0.299003
SPAC18G6.02c	0.182599	0.0732079
SPAC18G6.03	-0.25607	3.22911e-09
SPAC18G6.04c	-0.157569	0.0165008
SPAC18G6.05c	-0.134052	0.0521155
SPAC18G6.06	0.169964	0.0386458
SPAC18G6.07c	0.114162	0.0933747
SPAC18G6.09c	-0.0714661	0.595764
SPAC18G6.10	0.121218	0.155834
SPAC18G6.11c	-0.00355675	0.975124
SPAC18G6.12c	-0.267977	0.0379046
SPAC18G6.13	0.156856	0.627613
SPAC18G6.14c	-0.0992177	0.0720885
SPAC18G6.15	-0.179202	0.00488238
SPAC1952.01	-0.0843302	0.569019
SPAC1952.02	0.0236779	0.867116
SPAC1952.03	0.102828	0.254089
SPAC1952.04c	-0.061683	0.56441
SPAC1952.05	0.252053	0.0261137
SPAC1952.06c	0.191241	0.0533665
SPAC1952.07	-0.0346161	0.798008
SPAC1952.08c	-0.0934272	0.227236
SPAC1952.09c	0.220281	0.0125343
SPAC1952.10c	0.0688677	0.61284
SPAC1952.11c	-0.0336871	0.730918
SPAC1952.12c	0.302452	0.0643731
SPAC1952.13	0.0866294	0.276504
SPAC1952.14c	-0.169073	0.0989127
SPAC1952.15c	-0.157385	0.514692
SPAC1952.16	0.0284616	0.764403
SPAC1952.17c	-0.160671	0.0819843
SPAC19A8.01c	0.0904192	0.503167
SPAC19A8.02	-0.045529	0.671584
SPAC19A8.03	0.0778992	0.3974
SPAC19A8.04	-0.0513775	0.520559
SPAC19A8.05c	0.102956	0.227982
SPAC19A8.06	0.0939995	0.238134
SPAC19A8.07c	-0.0547966	0.716139
SPAC19A8.08	0.15398	0.0111573
SPAC19A8.09	-0.358833	0.0017874
SPAC19A8.10	0.013693	0.909096
SPAC19A8.11c	0.0982678	0.329763
SPAC19A8.12	0.0129888	0.913682
SPAC19A8.13	0.03796	0.729513
SPAC19A8.14	-0.0886502	0.409868
SPAC19A8.15	-0.231936	2.2484e-06
SPAC19A8.16	-0.140894	0.49383
SPAC19B12.01	0.192127	0.0990467
SPAC19B12.02c	0.549252	6.65601e-11
SPAC19B12.03	0.157897	0.0281923
SPAC19B12.04	-0.290577	0.0295846
SPAC19B12.05c	0.0305743	0.657882
SPAC19B12.06c	0.0597272	0.484273
SPAC19B12.07c	-0.106179	0.228615
SPAC19B12.08	-0.0734714	0.41039
SPAC19B12.09	-0.0924833	0.436589
SPAC19B12.10	0.13419	0.0895727
SPAC19B12.11c	0.160704	0.0896259
SPAC19B12.12c	0.189133	0.211837
SPAC19B12.13	-0.19364	0.0893063
SPAC19D5.01	-0.373521	4.17659e-05
SPAC19D5.02c	0.0426069	0.632502
SPAC19D5.03	0.0929614	0.421898
SPAC19D5.04	0.00845298	0.919798
SPAC19D5.05c	0.0258646	0.846656
SPAC19D5.06c	0.114727	0.470024
SPAC19D5.07	0.168645	0.244879
SPAC19D5.09c	-0.405171	0.900122
SPAC19D5.10c	-1.93999	NA
SPAC19D5.11c	-0.078992	0.801707
SPAC19E9.01c	-0.162666	0.0198558
SPAC19E9.02	-0.0175653	0.870037
SPAC19E9.03	-0.0427917	0.706188
SPAC19G12.01c	0.092649	0.419688
SPAC19G12.02c	-0.0342049	0.70608
SPAC19G12.03	0.362834	8.76744e-05
SPAC19G12.04	0.168053	0.243143
SPAC19G12.05	-0.427573	0.000176419
SPAC19G12.06c	-0.046284	0.555766
SPAC19G12.07c	0.396579	2.37491e-08
SPAC19G12.08	-0.161827	0.0476864
SPAC19G12.09	-0.0394901	0.632314
SPAC19G12.10c	0.102041	0.112254
SPAC19G12.11	-0.0726352	0.310969
SPAC19G12.12	-0.0812364	0.433898
SPAC19G12.13c	0.217861	0.0227124
SPAC19G12.14	0.00259238	0.98219
SPAC19G12.15c	-0.266756	7.0934e-07
SPAC19G12.16c	0.290277	0.000367694
SPAC19G12.17	0.139264	0.42348
SPAC1A6.01c	0.0265313	0.827896
SPAC1A6.02	0.0445006	0.74937
SPAC1A6.03c	-0.212382	0.00858828
SPAC1A6.04c	0.0850859	0.392065
SPAC1A6.05c	-0.25633	0.000607875
SPAC1A6.06c	-0.358775	0.26116
SPAC1A6.07	-0.469065	9.60235e-11
SPAC1A6.08c	0.413155	0.16713
SPAC1A6.09c	0.0432722	0.66355
SPAC1A6.10	-0.136142	0.138329
SPAC1A6.11	-0.605171	0.152918
SPAC1B1.01	-0.0294466	0.787923
SPAC1B1.02c	0.0610865	0.563319
SPAC1B1.03c	-0.0426571	0.510774
SPAC1B1.04c	0.115701	0.189902
SPAC1B2.02c	-0.0623175	0.474476
SPAC1B2.03c	-0.0282879	0.850141
SPAC1B2.04	-0.181109	0.00239416
SPAC1B2.05	-0.0937661	0.287152
SPAC1B2.06	-0.280443	0.205569
SPAC1B3.01c	-0.0121124	0.938427
SPAC1B3.02c	-0.213482	0.0145354
SPAC1B3.03c	-0.033298	0.763967
SPAC1B3.04c	0.135585	0.163312
SPAC1B3.05	-0.102227	0.0985174
SPAC1B3.06c	0.094045	0.272143
SPAC1B3.07c	0.307485	0.00218885
SPAC1B3.08	-0.138471	0.0240616
SPAC1B3.09c	0.0267197	0.783968
SPAC1B3.10c	0.0251283	0.885932
SPAC1B3.11c	-0.455394	4.29566e-05
SPAC1B3.12c	0.0306055	0.739321
SPAC1B3.13	0.0680068	0.283345
SPAC1B3.14	-0.0802786	0.183667
SPAC1B3.15c	-0.386188	2.51586e-05
SPAC1B3.16c	0.000391242	0.996243
SPAC1B3.17	0.297354	0.010162
SPAC1B3.18c	-0.138091	0.165964
SPAC1B3.20	-0.0776489	0.50489
SPAC1B9.02c	-0.0731153	0.280094
SPAC1B9.03c	0.0728096	0.413223
SPAC1D4.01	-0.0235641	0.876048
SPAC1D4.02c	0.064497	0.381163
SPAC1D4.03c	0.0188047	0.874471
SPAC1D4.04	-0.128405	0.00330324
SPAC1D4.05c	-0.180013	0.0497405
SPAC1D4.06c	0.206531	0.0955741
SPAC1D4.08	0.0437947	0.607725
SPAC1D4.09c	-0.0237143	0.80961
SPAC1D4.10	-0.098299	0.195132
SPAC1D4.11c	0.0337977	0.814714
SPAC1D4.12	-0.126653	0.109984
SPAC1D4.13	-0.0722792	0.341311
SPAC1D4.14	0.0316457	0.695123
SPAC1F12.02c	-0.07812	0.205134
SPAC1F12.04c	0.105172	0.387322
SPAC1F12.05	0.0312545	0.809389
SPAC1F12.06c	0.199409	0.116318
SPAC1F12.07	-0.203939	2.00031e-05
SPAC1F12.08	0.114809	0.386529
SPAC1F12.09	0.158291	0.044217
SPAC1F12.10c	0.479449	2.27854e-10
SPAC1F3.01	0.283579	2.7166e-05
SPAC1F3.02c	-0.304252	5.91495e-05
SPAC1F3.03	0.0322568	0.755433
SPAC1F3.04c	-0.152271	0.0279733
SPAC1F3.05	0.0422107	0.611562
SPAC1F3.06c	0.0545654	0.341311
SPAC1F3.07c	-0.191116	0.0212146
SPAC1F3.09	-0.653932	1.15507e-16
SPAC1F3.10c	-0.10203	0.304246
SPAC1F5.02	-0.167299	1.20922e-05
SPAC1F5.03c	0.172355	0.00178859
SPAC1F5.04c	0.0882826	0.239193
SPAC1F5.05c	-0.0318869	0.794963
SPAC1F5.06	-0.0213045	0.798471
SPAC1F5.07c	-0.13784	0.0109807
SPAC1F5.08c	0.0450219	0.706188
SPAC1F5.09c	0.155295	0.361634
SPAC1F5.10	0.0673452	0.511048
SPAC1F5.11c	0.12028	0.174587
SPAC1F7.01c	-0.00592499	0.937929
SPAC1F7.02c	-0.0313375	0.767434
SPAC1F7.03	-0.0405426	0.699556
SPAC1F7.04	-0.0669544	0.2397
SPAC1F7.05	0.227988	0.00299788
SPAC1F7.06	0.206414	0.335861
SPAC1F7.07c	-0.964688	1.44993e-05
SPAC1F7.08	-0.848944	7.63665e-09
SPAC1F7.09c	0.564663	1.21655e-09
SPAC1F7.10	0.797965	1.15507e-16
SPAC1F7.11c	0.0427582	0.739866
SPAC1F7.12	0.73772	8.78627e-33
SPAC1F7.13c	-0.233437	1.44384e-06
SPAC1F7.14c	0.188311	0.657882
SPAC1F8.01	1.0852	1.70713e-39
SPAC1F8.02c	-0.274031	0.634917
SPAC1F8.03c	-0.762807	1.68287e-05
SPAC1F8.04c	1.3914	2.44084e-51
SPAC1F8.05	0.664169	1.03544e-12
SPAC1F8.06	0.1975	0.193019
SPAC1F8.07c	0.475926	1.18687e-13
SPAC1F8.08	0.219468	0.0905216
SPAC20G4.01	0.169583	0.0390945
SPAC20G4.02c	0.0660624	0.60139
SPAC20G4.03c	0.0484791	0.591563
SPAC20G4.04c	-0.156497	0.253132
SPAC20G4.05c	0.158762	0.046293
SPAC20G4.06c	-0.125065	0.0941486
SPAC20G4.07c	-0.201716	0.00210534
SPAC20G4.08	-0.199915	0.0076404
SPAC20G8.01	-0.161084	0.0498933
SPAC20G8.02	-0.128647	0.0819843
SPAC20G8.03	0.141677	0.00770938
SPAC20G8.04c	0.15816	0.0207324
SPAC20G8.05c	0.300165	0.00302305
SPAC20G8.06	0.134802	0.0130208
SPAC20G8.07c	0.0353417	0.787923
SPAC20G8.08c	0.152857	0.0993343
SPAC20G8.09c	0.196252	0.0136527
SPAC20G8.10c	0.0743178	0.597354
SPAC20H4.01	0.0493298	0.601276
SPAC20H4.02	-0.00138896	0.991366
SPAC20H4.03c	0.0482943	0.630783
SPAC20H4.04	0.25233	0.00110938
SPAC20H4.05c	-0.0897661	0.519853
SPAC20H4.06c	0.242994	0.0121853
SPAC20H4.07	0.1252	0.215736
SPAC20H4.08	-0.0212833	0.875639
SPAC20H4.09	0.120254	0.203658
SPAC20H4.10	-0.0157442	0.858339
SPAC20H4.11c	0.354484	0.000219821
SPAC212.01c	-0.166728	0.862157
SPAC212.02	-0.772205	0.62521
SPAC212.03	-0.983507	NA
SPAC212.04c	-0.11381	0.576541
SPAC212.06c	0.343836	0.545514
SPAC212.08c	0.686971	NA
SPAC212.11	-7.75688	NA
SPAC21E11.03c	-0.502534	1.2079e-12
SPAC21E11.04	-0.129773	0.209868
SPAC21E11.05c	0.0493152	0.631422
SPAC21E11.06	-0.0456721	0.510744
SPAC21E11.07	-0.255811	0.00301441
SPAC21E11.08	-0.0193648	0.816891
SPAC222.03c	-0.0937631	0.357092
SPAC222.04c	0.0898828	0.290314
SPAC222.05c	-0.00444085	0.975216
SPAC222.06	0.119929	0.259073
SPAC222.07c	0.367758	5.81035e-08
SPAC222.08c	0.134515	0.127215
SPAC222.09	0.289814	0.000456159
SPAC222.10c	0.15481	0.0968458
SPAC222.11	0.00802084	0.973054
SPAC222.12c	-0.256141	3.61798e-07
SPAC222.13c	0.030358	0.734176
SPAC222.14c	-0.039735	0.580732
SPAC222.15	0.109373	0.800215
SPAC222.16c	-0.00418062	0.978078
SPAC222.17	0.154984	0.255412
SPAC222.18	0.177137	0.1622
SPAC222.19	-0.0243725	0.91072
SPAC227.01c	-0.37721	0.02113
SPAC227.02c	0.00681894	0.97862
SPAC227.03c	-0.859884	1.06854e-15
SPAC227.04	0.0163518	0.917339
SPAC227.05	-0.0133292	0.942066
SPAC227.06	0.0216026	0.838522
SPAC227.07c	-0.0892148	0.0923139
SPAC227.08c	0.0183289	0.874471
SPAC227.09	0.0267583	0.792332
SPAC227.10	-0.0640405	0.595956
SPAC227.11c	-0.0137119	0.874471
SPAC227.12	0.106288	0.306011
SPAC227.13c	0.559267	1.88641e-10
SPAC227.14	-0.028523	0.728882
SPAC227.15	0.25131	0.000182533
SPAC227.16c	-0.101942	0.361539
SPAC227.17c	0.27051	0.00343206
SPAC227.18	-0.0847479	0.0998409
SPAC227.19c	-0.15033	0.681982
SPAC22A12.01c	-0.0768092	0.484143
SPAC22A12.02c	-0.35988	NA
SPAC22A12.03c	-0.0043284	0.973263
SPAC22A12.04c	-0.266191	1.27318e-11
SPAC22A12.05	-0.0375339	0.838522
SPAC22A12.06c	-0.269272	8.3317e-05
SPAC22A12.07c	-0.126758	0.131738
SPAC22A12.08c	-0.0978128	0.122935
SPAC22A12.09c	-0.0185443	0.895529
SPAC22A12.10	-0.116664	0.116639
SPAC22A12.11	-0.350622	6.10807e-06
SPAC22A12.12c	-0.278225	0.000866802
SPAC22A12.13	-0.18874	0.061799
SPAC22A12.14c	-0.00724264	0.957035
SPAC22A12.15c	0.104088	0.249435
SPAC22A12.16	-0.0473911	0.311418
SPAC22A12.17c	-0.418996	0.0017558
SPAC22E12.01	-0.00772822	0.966537
SPAC22E12.02	0.248364	0.00157831
SPAC22E12.03c	-0.065116	0.414813
SPAC22E12.04	0.125646	0.0794232
SPAC22E12.05c	-0.119483	0.109308
SPAC22E12.06c	0.0104688	0.939812
SPAC22E12.07	-0.0632859	0.474476
SPAC22E12.08	0.23022	0.0109717
SPAC22E12.09c	0.0710837	0.323508
SPAC22E12.10c	0.0643797	0.291305
SPAC22E12.11c	0.0162454	0.919644
SPAC22E12.13c	-0.0801971	0.362067
SPAC22E12.14c	0.113526	0.441764
SPAC22E12.16c	-0.0227722	0.798758
SPAC22E12.17c	0.0238968	0.754205
SPAC22E12.18	0.392628	2.52799e-05
SPAC22E12.19	0.0704035	0.501609
SPAC22F3.02	-0.144269	0.64168
SPAC22F3.03c	0.0449936	0.741126
SPAC22F3.04	0.106394	NA
SPAC22F3.05c	0.224934	0.0165918
SPAC22F3.06c	-0.233288	1.04466e-10
SPAC22F3.07c	-0.148852	0.00538152
SPAC22F3.08c	0.143949	0.305714
SPAC22F3.09c	-0.152976	0.0704546
SPAC22F3.10c	-0.0692541	0.254173
SPAC22F3.11c	0.257592	0.181648
SPAC22F3.12c	0.20399	0.00320119
SPAC22F3.13	-0.0730172	0.408874
SPAC22F3.15	0.0858095	0.692816
SPAC22F8.02c	-0.253428	0.14501
SPAC22F8.03c	-0.00286417	NA
SPAC22F8.04	-0.186831	0.0105098
SPAC22F8.05	-0.897071	1.28801e-23
SPAC22F8.06	-0.0156405	0.884748
SPAC22F8.07c	0.179541	0.0105488
SPAC22F8.08	-0.0759623	0.220505
SPAC22F8.09	0.116696	0.250466
SPAC22F8.10c	-0.0734708	0.474476
SPAC22F8.11	0.16158	0.015079
SPAC22F8.12c	0.212422	0.0262588
SPAC22G7.01c	-0.0395751	0.510774
SPAC22G7.02	0.0505061	0.621297
SPAC22G7.03	0.0228236	0.93692
SPAC22G7.04	0.0358502	0.687917
SPAC22G7.05	0.180652	0.100568
SPAC22G7.06c	0.166915	0.0334787
SPAC22G7.07c	0.0425395	0.716763
SPAC22G7.08	-0.114375	0.304985
SPAC22G7.09c	-0.00050246	0.996037
SPAC22G7.10	0.0038662	0.982118
SPAC22G7.11c	0.787224	2.25834e-11
SPAC22H10.02	-0.224283	0.000107797
SPAC22H10.03c	0.0412603	0.637882
SPAC22H10.04	0.286364	5.46249e-05
SPAC22H10.05c	0.0820775	0.227183
SPAC22H10.06c	-1.52837	NA
SPAC22H10.07	0.135456	0.182392
SPAC22H10.08	0.0771753	0.441764
SPAC22H10.09	-0.119367	0.285944
SPAC22H10.10	0.341139	0.0164222
SPAC22H10.11c	-0.248027	0.00119299
SPAC22H10.12c	-0.189293	6.05886e-05
SPAC22H10.13	0.327826	0.0048372
SPAC22H12.01c	-0.269511	2.15057e-05
SPAC22H12.02	-0.119543	0.0576675
SPAC22H12.03	-0.185448	0.116576
SPAC22H12.04c	-0.17087	0.000186735
SPAC22H12.05c	0.0886085	0.239193
SPAC23A1.02c	-0.205044	0.0733326
SPAC23A1.03	-0.0986494	0.264654
SPAC23A1.04c	0.101476	0.351971
SPAC23A1.05	0.0452011	0.679707
SPAC23A1.06c	-0.0651479	0.598693
SPAC23A1.07	0.349681	0.0121699
SPAC23A1.08c	-0.213327	5.59948e-05
SPAC23A1.09	-0.0892901	0.312241
SPAC23A1.10	-0.00993401	0.919404
SPAC23A1.11	-0.108675	0.0470295
SPAC23A1.12c	-0.0202766	0.817091
SPAC23A1.14c	-0.0608373	0.37861
SPAC23A1.15c	-0.0907872	0.308868
SPAC23A1.16c	-0.137294	0.244486
SPAC23A1.17	0.0403491	0.721528
SPAC23A1.18c	-0.0910943	0.146203
SPAC23A1.19c	0.0367943	0.724452
SPAC23A1.20	0.241107	0.192357
SPAC23C11.01	0.220035	0.0195614
SPAC23C11.02c	-0.156515	0.000271572
SPAC23C11.03	0.0348519	0.701174
SPAC23C11.04c	0.130007	0.242514
SPAC23C11.05	-0.12965	0.00773904
SPAC23C11.06c	-0.0716574	0.44438
SPAC23C11.07	0.142263	NA
SPAC23C11.08	0.129331	0.252967
SPAC23C11.09	-0.0952777	0.0411589
SPAC23C11.10	0.0866765	0.764997
SPAC23C11.11	-0.102796	0.0584623
SPAC23C11.12	0.241225	0.369667
SPAC23C11.13c	-0.0230388	0.80628
SPAC23C11.14	0.03642	0.655153
SPAC23C11.15	0.025254	0.799474
SPAC23C11.16	0.267619	0.000862457
SPAC23C11.17	-0.0646113	0.291305
SPAC23C4.02	0.0121151	0.900347
SPAC23C4.03	0.0483614	0.503887
SPAC23C4.04c	0.572779	0.156151
SPAC23C4.05c	-0.280969	2.07115e-06
SPAC23C4.06c	-0.122456	0.335717
SPAC23C4.07	-0.277014	0.316468
SPAC23C4.08	-0.254961	2.20325e-06
SPAC23C4.09c	-0.190027	0.0529871
SPAC23C4.10	-0.0582269	0.648002
SPAC23C4.11	-0.174881	0.352652
SPAC23C4.12	0.227959	0.00141836
SPAC23C4.13	0.320612	5.74894e-05
SPAC23C4.14	-0.158069	0.126748
SPAC23C4.15	0.0687276	0.406683
SPAC23C4.16c	0.248957	0.000603601
SPAC23C4.17	0.116119	0.227183
SPAC23C4.18c	-0.0698668	0.569019
SPAC23C4.19	0.0815777	0.113688
SPAC23D3.01	0.154476	0.153793
SPAC23D3.02	-0.154824	0.181673
SPAC23D3.03c	-0.000604892	0.994075
SPAC23D3.04c	0.0636226	0.434181
SPAC23D3.06c	-0.025038	0.78901
SPAC23D3.07	-0.088656	0.232298
SPAC23D3.08	-0.00101176	0.99316
SPAC23D3.09	0.0546799	0.556215
SPAC23D3.10c	0.296253	2.7943e-06
SPAC23D3.11	-0.229273	0.00557989
SPAC23D3.12	-0.197763	0.0533421
SPAC23D3.13c	0.128356	0.140373
SPAC23D3.14c	0.0400318	0.744512
SPAC23D3.16	-0.183614	0.200418
SPAC23D3.17	0.338172	0.00100287
SPAC23E2.01	0.226222	0.046293
SPAC23E2.02	0.125869	0.095253
SPAC23E2.03c	0.605745	5.82024e-13
SPAC23G3.01	-0.0592541	0.401557
SPAC23G3.02c	-0.0120444	0.932538
SPAC23G3.03	-0.5605	1.39748e-16
SPAC23G3.04	-0.437106	0.000738937
SPAC23G3.05c	-0.0173244	0.918386
SPAC23G3.06	-0.0254896	0.653165
SPAC23G3.07c	0.114253	0.312241
SPAC23G3.08c	-0.0497801	0.570965
SPAC23G3.09	-0.132599	0.0204838
SPAC23G3.10c	0.14892	0.109492
SPAC23G3.11	-0.0397209	0.607358
SPAC23G3.12c	-0.0858237	0.214505
SPAC23H3.02c	-0.114368	0.287694
SPAC23H3.03c	-0.17704	0.0231027
SPAC23H3.04	-0.0914162	0.491304
SPAC23H3.05c	0.0425738	0.669992
SPAC23H3.06	-0.0305242	0.772457
SPAC23H3.07c	-0.132549	0.115728
SPAC23H3.08c	-0.285283	0.0174346
SPAC23H3.09c	0.0647616	0.421663
SPAC23H3.10	-0.130014	0.175721
SPAC23H3.11c	0.11982	0.515029
SPAC23H3.12c	-0.362773	0.0566793
SPAC23H3.13c	-0.117832	0.252641
SPAC23H3.14	0.113676	0.157746
SPAC23H3.15c	-0.112508	0.258687
SPAC23H4.01c	0.0387137	0.774448
SPAC23H4.02	-0.099572	0.399605
SPAC23H4.03c	0.0211327	0.849519
SPAC23H4.04	0.390867	2.44239e-05
SPAC23H4.05c	0.400526	0.229757
SPAC23H4.06	0.167847	0.0841336
SPAC23H4.07c	-0.126456	0.0777474
SPAC23H4.08	-0.047037	0.705189
SPAC23H4.09	-0.355739	2.18135e-15
SPAC23H4.10c	-0.0105464	0.926831
SPAC23H4.11c	0.244179	0.094747
SPAC23H4.12	-0.0980757	0.167104
SPAC23H4.13c	0.276144	0.00372487
SPAC23H4.14	0.0833593	0.35002
SPAC23H4.15	0.0284447	0.770815
SPAC23H4.16c	-0.294569	0.00325496
SPAC23H4.17c	-0.299722	0.00234721
SPAC23H4.18c	0.0300109	0.814958
SPAC23H4.21	-0.0898873	0.605955
SPAC24B11.05	0.269035	0.0183939
SPAC24B11.06c	-0.131707	0.0103534
SPAC24B11.07c	-0.0379556	0.843087
SPAC24B11.08c	0.17245	0.00383547
SPAC24B11.09	0.193466	0.110583
SPAC24B11.10c	-0.0155	0.919798
SPAC24B11.11c	-0.00955717	0.93046
SPAC24B11.12c	-0.237354	0.00105515
SPAC24B11.13	0.116374	0.231441
SPAC24B11.14	-0.530858	NA
SPAC24C9.02c	0.0383404	0.702332
SPAC24C9.03	-0.277251	4.06932e-06
SPAC24C9.04	0.0441815	0.734176
SPAC24C9.05c	-0.0610076	0.527008
SPAC24C9.06c	0.192652	0.024465
SPAC24C9.07c	0.0992738	0.228184
SPAC24C9.08	-0.0661978	0.363425
SPAC24C9.09	-0.258095	0.000688636
SPAC24C9.10c	-0.0690426	0.472678
SPAC24C9.11	0.164193	0.144659
SPAC24C9.12c	-0.225824	0.000274076
SPAC24C9.13c	0.00636831	0.968889
SPAC24C9.14	-0.102024	0.101167
SPAC24C9.15c	0.183316	0.614772
SPAC24C9.16c	-0.0850274	0.510192
SPAC24H6.01c	0.0101623	0.94513
SPAC24H6.02c	-0.14262	0.337046
SPAC24H6.03	0.0288842	0.798471
SPAC24H6.04	-0.218432	3.58126e-07
SPAC24H6.05	-0.0305278	0.825754
SPAC24H6.06	-0.129451	0.144811
SPAC24H6.07	-0.154559	0.000546422
SPAC24H6.08	0.0465953	0.770815
SPAC24H6.09	-0.00351112	0.973173
SPAC24H6.10c	0.00554554	0.935235
SPAC24H6.11c	-0.0701232	0.538367
SPAC24H6.12c	-0.282564	0.00116844
SPAC24H6.13	0.00912913	0.955844
SPAC25A8.01c	0.170869	0.000293873
SPAC25A8.02	0.246203	0.00759144
SPAC25A8.03c	-0.200334	0.0438081
SPAC25B8.01	-0.0923946	0.389201
SPAC25B8.02	-0.0664544	0.535863
SPAC25B8.03	0.0326428	0.769839
SPAC25B8.04c	-0.0873059	0.520678
SPAC25B8.05	0.184815	0.0811582
SPAC25B8.06c	0.0182597	0.870037
SPAC25B8.07c	-0.136703	0.222726
SPAC25B8.08	-0.0243298	0.816972
SPAC25B8.09	0.0547258	0.635849
SPAC25B8.10	0.178047	0.0093012
SPAC25B8.11	0.0424922	0.625143
SPAC25B8.12c	-0.0654518	0.419688
SPAC25B8.13c	-0.0642014	0.716763
SPAC25B8.14	0.232955	0.0424423
SPAC25B8.15c	0.0946891	0.601276
SPAC25B8.16	0.166686	0.100123
SPAC25B8.17	-0.0582445	0.64191
SPAC25B8.18	0.122247	0.240394
SPAC25B8.19c	0.0268454	0.867117
SPAC25B8.20	0.16427	0.497345
SPAC25G10.01	-0.104113	0.11369
SPAC25G10.02	0.382572	0.0880756
SPAC25G10.03	-0.195113	0.00110456
SPAC25G10.04c	0.363799	0.0341391
SPAC25G10.05c	-0.0425166	0.56441
SPAC25G10.06	-0.19145	0.00816503
SPAC25G10.07c	0.173919	0.0438308
SPAC25G10.08	-0.1523	6.93487e-07
SPAC25G10.09c	0.0661177	0.52409
SPAC25H1.02	-0.415267	2.41299e-06
SPAC25H1.03	-0.0152062	0.941215
SPAC25H1.04	-0.134641	0.313305
SPAC25H1.05	0.281243	0.00514474
SPAC25H1.06	0.0796502	0.341311
SPAC25H1.07	0.0259919	0.775851
SPAC25H1.08c	-0.164433	0.0136692
SPAC25H1.09	0.995782	0.00156912
SPAC25H1.10c	-0.206378	0.0407859
SPAC26A3.01	-0.0956807	0.078649
SPAC26A3.02	0.141852	0.147131
SPAC26A3.03c	0.0592441	0.770593
SPAC26A3.04	-0.0895038	0.238307
SPAC26A3.05	-0.039513	0.566683
SPAC26A3.06	0.132752	0.269863
SPAC26A3.07c	-0.130989	0.00065271
SPAC26A3.08	-0.182819	0.000781938
SPAC26A3.09c	0.000936157	0.994075
SPAC26A3.10	0.0728172	0.331841
SPAC26A3.11	-0.0568505	0.459306
SPAC26A3.12c	0.024167	0.739022
SPAC26A3.13c	0.459774	0.541637
SPAC26A3.14c	-0.000594711	0.995175
SPAC26A3.15c	-0.028047	0.772927
SPAC26A3.16	-0.113141	0.0163486
SPAC26A3.17c	0.0817078	0.428119
SPAC26F1.01	0.160322	0.0633787
SPAC26F1.02	-0.0298245	0.827381
SPAC26F1.03	-0.141486	0.00264555
SPAC26F1.04c	-0.1978	0.0185673
SPAC26F1.05	-0.151565	0.546399
SPAC26F1.06	0.37305	3.94656e-10
SPAC26F1.07	-0.00380621	0.963738
SPAC26F1.08c	0.187963	0.0518242
SPAC26F1.09	-0.0365788	0.695389
SPAC26F1.10c	-0.0560421	0.706188
SPAC26F1.11	-0.435319	0.0251005
SPAC26F1.12c	0.235707	0.00805082
SPAC26F1.13c	-0.111644	0.0608438
SPAC26F1.14c	-0.170761	0.084126
SPAC26H5.02c	-0.132358	0.221401
SPAC26H5.03	-0.0565584	0.641079
SPAC26H5.04	-0.0267242	0.80628
SPAC26H5.05	-0.0705657	0.495585
SPAC26H5.06	0.240227	0.0243454
SPAC26H5.07c	-0.0649636	0.207286
SPAC26H5.08c	0.108395	0.227497
SPAC26H5.09c	-0.637016	2.87008e-20
SPAC26H5.10c	0.0510847	0.30316
SPAC26H5.11	-0.161523	0.0188143
SPAC26H5.12	-0.121325	0.0911605
SPAC26H5.13c	0.0900962	0.305505
SPAC27D7.02c	0.0193368	0.839804
SPAC27D7.03c	0.276189	0.00791599
SPAC27D7.04	-0.0997152	0.478928
SPAC27D7.05c	0.17371	0.39021
SPAC27D7.06	-0.197729	0.00362602
SPAC27D7.07c	-0.137879	0.168415
SPAC27D7.08c	0.548395	7.907e-06
SPAC27D7.09c	0.389019	2.13796e-05
SPAC27D7.11c	-0.0247292	0.771917
SPAC27D7.12c	0.0742839	0.65101
SPAC27D7.13c	0.170813	0.254546
SPAC27D7.14c	-0.107677	0.0903743
SPAC27E2.01	-0.203463	0.0207766
SPAC27E2.02	0.0638284	0.65741
SPAC27E2.03c	-0.228224	2.25099e-06
SPAC27E2.04c	-0.11213	0.827896
SPAC27E2.05	-0.255831	0.00491047
SPAC27E2.06c	-0.398848	2.06741e-07
SPAC27E2.07	0.0462971	0.796751
SPAC27E2.08	0.244458	0.118401
SPAC27E2.09	0.247163	0.00010233
SPAC27E2.10c	-0.0250148	0.884994
SPAC27E2.11c	0.017594	0.935235
SPAC27E2.12	0.122699	NA
SPAC27E2.14	-0.134102	0.514744
SPAC27F1.02c	0.00314457	0.965292
SPAC27F1.03c	0.180286	0.0182861
SPAC27F1.04c	-0.014935	0.935235
SPAC27F1.05c	0.204822	0.0415566
SPAC27F1.06c	-0.147607	0.0469703
SPAC27F1.07	-0.00688433	0.942571
SPAC27F1.08	-0.266132	0.000141566
SPAC27F1.09c	0.05077	0.40073
SPAC27F1.10	-0.0675914	0.926831
SPAC29A4.02c	-0.138907	0.0113408
SPAC29A4.03c	-0.0703547	0.284926
SPAC29A4.04c	-0.142545	0.0012038
SPAC29A4.05	-0.100756	0.174361
SPAC29A4.06c	0.022267	0.874471
SPAC29A4.07	0.344713	0.00549207
SPAC29A4.08c	-0.0823064	0.157518
SPAC29A4.09	-0.139284	0.0203069
SPAC29A4.10	0.0230647	0.882116
SPAC29A4.11	0.173854	0.0295141
SPAC29A4.12c	0.127001	0.143789
SPAC29A4.13	0.173645	0.208021
SPAC29A4.14c	0.0163109	0.877905
SPAC29A4.15	-0.112402	0.0363195
SPAC29A4.16	-0.0253459	0.72208
SPAC29A4.17c	-0.268113	0.00914536
SPAC29A4.18	0.0408497	0.685447
SPAC29A4.19c	0.14962	0.100098
SPAC29A4.20	0.201759	0.0106967
SPAC29A4.22	-0.345007	NA
SPAC29B12.01	-0.0265675	0.714809
SPAC29B12.02c	0.0803198	0.17727
SPAC29B12.03	-0.247978	0.000190612
SPAC29B12.04	0.0258668	0.681203
SPAC29B12.05c	-0.0743392	0.695389
SPAC29B12.06c	-0.17917	0.0222378
SPAC29B12.07	-0.0181526	0.870542
SPAC29B12.08	0.0911236	0.433315
SPAC29B12.10c	-0.163182	0.0533526
SPAC29B12.11c	-0.237197	0.0109892
SPAC29B12.12	-0.0399586	NA
SPAC29B12.13	-0.0883545	0.646277
SPAC29B12.14c	0.394691	1.13147e-05
SPAC29E6.01	0.210258	0.00147368
SPAC29E6.02	0.262629	9.6668e-07
SPAC29E6.03c	0.0428127	0.579426
SPAC29E6.04	0.197982	0.347487
SPAC29E6.05c	-0.128228	0.17233
SPAC29E6.06c	-0.0513084	0.631515
SPAC29E6.07	0.905395	NA
SPAC29E6.08	0.250272	1.75412e-05
SPAC29E6.09	-0.203086	0.0276974
SPAC29E6.10c	0.111968	0.157548
SPAC2C4.03c	-0.175236	0.0580377
SPAC2C4.04c	0.146537	0.160508
SPAC2C4.05	-0.0925378	0.275924
SPAC2C4.06c	0.0706603	0.614534
SPAC2C4.07c	-0.133934	0.209571
SPAC2C4.08	-0.03308	0.884332
SPAC2C4.09	0.0285183	0.848999
SPAC2C4.10c	0.151031	0.0551315
SPAC2C4.11c	-0.0735548	0.468177
SPAC2C4.12c	0.374337	0.000736177
SPAC2C4.13	0.0138328	0.893016
SPAC2C4.14c	-0.028083	0.782719
SPAC2C4.15c	-0.417332	3.78882e-13
SPAC2C4.16c	-0.154455	5.32019e-05
SPAC2C4.17c	-0.0280392	0.77623
SPAC2E12.02	0.0960519	0.174038
SPAC2E12.03c	-0.0921051	0.613955
SPAC2E12.05	0.431104	1.08534e-05
SPAC2E1P3.01	-0.391438	1.21655e-09
SPAC2E1P3.02c	0.254144	0.267159
SPAC2E1P3.04	0.0037554	0.975533
SPAC2E1P3.05c	0.118349	0.0514784
SPAC2E1P5.01c	0.0634159	0.604068
SPAC2E1P5.02c	-0.0572335	0.813713
SPAC2E1P5.03	-0.0261829	0.824013
SPAC2E1P5.04c	-0.105125	0.481336
SPAC2E1P5.05	-0.00159606	0.991366
SPAC2F3.01	-0.340444	9.33493e-05
SPAC2F3.02	0.125451	0.192357
SPAC2F3.03c	0.130014	0.0819843
SPAC2F3.04c	0.109549	0.216128
SPAC2F3.05c	-0.363923	0.000270144
SPAC2F3.06c	0.0634989	0.236251
SPAC2F3.07c	-0.772716	NA
SPAC2F3.08	-0.000878292	0.991366
SPAC2F3.09	0.147092	0.0261137
SPAC2F3.10	0.0437769	0.687251
SPAC2F3.11	-0.12845	0.113321
SPAC2F3.12c	0.0301889	0.849519
SPAC2F3.13c	-0.0867355	0.507891
SPAC2F3.14c	0.0976787	0.380492
SPAC2F3.15	0.109796	0.284105
SPAC2F3.16	-0.173032	0.0057838
SPAC2F3.17c	0.119014	0.209868
SPAC2F3.18c	-0.0640353	0.58309
SPAC2F7.02c	-0.0398376	0.634267
SPAC2F7.03c	0.0587848	0.603277
SPAC2F7.04	0.0525253	0.653972
SPAC2F7.05c	0.216742	4.91778e-07
SPAC2F7.06c	0.210059	0.0846253
SPAC2F7.07c	-0.107548	0.149625
SPAC2F7.08c	0.0511594	0.621969
SPAC2F7.09c	0.142747	0.0910794
SPAC2F7.10	-0.194408	0.0489165
SPAC2F7.11	-0.00226986	0.991366
SPAC2F7.13c	-0.1159	0.0257721
SPAC2F7.14c	-0.0648605	0.62731
SPAC2F7.15	-0.139632	0.148496
SPAC2F7.16c	-0.0406555	0.682198
SPAC2F7.17	0.261697	0.0012038
SPAC2G11.02	0.0205698	0.859019
SPAC2G11.03c	0.0437594	0.60961
SPAC2G11.04	0.0697616	0.65368
SPAC2G11.05c	0.162494	0.293749
SPAC2G11.06	-0.0460035	0.62521
SPAC2G11.07c	-0.103461	0.000474745
SPAC2G11.08c	0.0377945	0.8366
SPAC2G11.09	0.021757	0.848941
SPAC2G11.10c	-0.0599205	0.621613
SPAC2G11.11c	0.187607	0.00535422
SPAC2G11.12	0.0474637	0.602454
SPAC2G11.13	-0.537135	8.46708e-14
SPAC2G11.14	0.246455	4.73487e-05
SPAC2G11.15c	-0.0438181	0.744358
SPAC2H10.01	-0.481869	2.09643e-06
SPAC2H10.02c	0.0414339	0.672031
SPAC2H10.04	-0.643493	0.465851
SPAC30.01c	0.0841596	0.204782
SPAC30.02c	0.224418	0.0191663
SPAC30.03c	-0.0610025	0.561326
SPAC30.04c	-0.182751	0.00118486
SPAC30C2.02	0.137437	0.234397
SPAC30C2.03	0.306029	0.0363319
SPAC30C2.04	-0.128584	0.0508575
SPAC30C2.05	-0.0748155	0.463889
SPAC30C2.06c	0.336933	0.000771496
SPAC30C2.07	0.0588527	0.427709
SPAC30C2.08	-0.170605	0.0120077
SPAC30D11.01c	-0.205257	0.00838866
SPAC30D11.02c	-1.35128	0.116971
SPAC30D11.03	0.113645	0.160922
SPAC30D11.04c	0.135297	0.107136
SPAC30D11.05	0.0446707	0.714342
SPAC30D11.06c	0.127821	0.100436
SPAC30D11.07	-0.282854	0.0426829
SPAC30D11.08c	-0.0527996	0.509601
SPAC30D11.09	-0.131951	0.0928407
SPAC30D11.10	0.0264349	0.821439
SPAC30D11.11	-0.0455658	0.692329
SPAC30D11.12	-0.243907	0.00159167
SPAC30D11.13	0.0241053	0.815002
SPAC30D11.14c	0.0463313	0.570136
SPAC31A2.02	0.0195644	0.92514
SPAC31A2.03	0.0310485	0.800774
SPAC31A2.04c	-0.064019	0.338133
SPAC31A2.05c	0.20453	0.0083396
SPAC31A2.06	-0.28262	1.8465e-07
SPAC31A2.07c	0.10457	0.252944
SPAC31A2.08	-0.0442466	0.710295
SPAC31A2.09c	0.0178241	0.894681
SPAC31A2.10	-0.064877	0.56441
SPAC31A2.11c	-0.125267	0.206262
SPAC31A2.12	-0.426097	4.29682e-05
SPAC31A2.13c	-0.0546679	0.671584
SPAC31A2.14	-0.010821	0.909188
SPAC31A2.15c	-0.0666813	0.577635
SPAC31A2.16	0.176379	0.115728
SPAC31F12.01	-0.01883	0.869331
SPAC31G5.01	-0.105329	0.17078
SPAC31G5.02	0.197273	0.0286995
SPAC31G5.03	-0.13702	0.000121702
SPAC31G5.04	-0.0109384	0.929933
SPAC31G5.05c	-0.079604	0.0835175
SPAC31G5.06	0.390294	0.404272
SPAC31G5.07	-0.00393253	0.995134
SPAC31G5.08	0.080557	0.409939
SPAC31G5.09c	0.377076	1.72171e-05
SPAC31G5.10	0.142125	0.638702
SPAC31G5.11	-0.0606562	0.470421
SPAC31G5.12c	-0.0608836	0.637598
SPAC31G5.13	-0.0174637	0.806183
SPAC31G5.14	-0.0807333	0.342985
SPAC31G5.15	-0.123443	0.282668
SPAC31G5.16c	-0.161679	0.00759144
SPAC31G5.17c	-0.111037	0.104203
SPAC31G5.18c	0.226549	0.000809136
SPAC31G5.19	-0.0376616	0.681982
SPAC31G5.21	0.18641	0.0164023
SPAC323.01c	0.350162	0.00484605
SPAC323.02c	-0.0778019	0.341113
SPAC323.03c	0.224651	0.0566219
SPAC323.04	0.111463	0.0942157
SPAC323.05c	-0.105745	0.244879
SPAC323.06c	0.174767	0.178395
SPAC323.07c	0.00284853	0.981473
SPAC323.08	0.00230012	0.99397
SPAC328.01c	-0.0429908	0.568548
SPAC328.02	-0.116103	0.112802
SPAC328.03	-0.31971	4.12873e-08
SPAC328.04	-0.560683	2.00291e-12
SPAC328.05	-0.0148557	0.932661
SPAC328.06	-0.0719728	0.368196
SPAC328.07c	-0.150707	0.0935144
SPAC328.08c	0.069977	0.765396
SPAC328.09	-0.0849946	0.527352
SPAC328.10c	-0.0681044	0.173326
SPAC32A11.01	0.276528	0.0352629
SPAC32A11.02c	-0.330997	9.64673e-05
SPAC32A11.03c	0.0170567	0.907536
SPAC32A11.04c	-0.103242	0.00665564
SPAC343.01c	0.0244068	0.859214
SPAC343.02	-0.297104	8.49297e-06
SPAC343.03	0.0644137	0.632743
SPAC343.04c	0.0729159	0.342549
SPAC343.05	-0.113659	0.00651091
SPAC343.06c	-0.600441	3.73861e-15
SPAC343.07	0.391969	NA
SPAC343.08c	0.0928452	0.227837
SPAC343.09	-0.382384	1.06854e-15
SPAC343.10	-0.204935	0.00546881
SPAC343.11c	-0.0514121	0.510192
SPAC343.12	-0.986337	2.46777e-19
SPAC343.13	0.108423	0.338038
SPAC343.14c	-0.0433451	0.60897
SPAC343.15	-0.00839531	0.941988
SPAC343.16	0.00739662	0.941988
SPAC343.17c	-0.0837247	0.333593
SPAC343.18	-0.291152	0.00164158
SPAC343.19	-0.0439432	0.651718
SPAC343.20	0.600713	5.7269e-10
SPAC343.21	-0.539833	0.00756988
SPAC3A11.02	-0.245697	0.000154612
SPAC3A11.03	0.0780477	0.529875
SPAC3A11.04	0.154241	0.285592
SPAC3A11.05c	0.0982723	0.35435
SPAC3A11.06	0.00783794	0.946655
SPAC3A11.07	-0.831031	2.94238e-31
SPAC3A11.08	-0.147201	0.0770209
SPAC3A11.09	-0.160733	0.0530836
SPAC3A11.10c	0.260457	4.8015e-07
SPAC3A11.11c	-0.042711	0.643836
SPAC3A11.12c	-0.10269	0.122044
SPAC3A11.13	0.109266	0.304409
SPAC3A11.14c	0.401325	1.78846e-06
SPAC3A12.02	-0.00888587	0.959588
SPAC3A12.03c	-0.118938	0.363913
SPAC3A12.04c	-0.191829	0.223066
SPAC3A12.05c	0.163451	0.0116667
SPAC3A12.06c	-0.197205	0.0260712
SPAC3A12.07	-0.0969934	0.175974
SPAC3A12.08	0.0262549	0.842743
SPAC3A12.09c	0.214582	0.233208
SPAC3A12.10	-0.235179	9.93688e-07
SPAC3A12.11c	0.0843868	0.297896
SPAC3A12.12	0.131859	0.138005
SPAC3A12.13c	-0.168023	0.0126777
SPAC3A12.14	-0.0339201	0.517714
SPAC3A12.15	0.0229842	0.809222
SPAC3A12.16c	-0.00662928	0.941354
SPAC3A12.17c	0.0778283	0.520343
SPAC3A12.18	-0.331063	5.46777e-13
SPAC3A12.19	-0.187096	0.260172
SPAC3C7.01c	0.041299	0.578613
SPAC3C7.02c	-0.139948	0.706982
SPAC3C7.03c	-0.090488	0.47412
SPAC3C7.04	0.00715011	0.946068
SPAC3C7.05c	-0.475371	4.41219e-15
SPAC3C7.06c	-0.128544	0.470667
SPAC3C7.07c	0.0833267	0.391041
SPAC3C7.08c	0.064219	0.402209
SPAC3C7.09	-0.0520182	0.802547
SPAC3C7.10	0.126059	0.25852
SPAC3C7.11c	-0.00415359	0.973173
SPAC3C7.12	0.19442	0.00125577
SPAC3C7.13c	-0.627341	3.49087e-14
SPAC3C7.14c	0.388444	0.0571875
SPAC3F10.02c	0.143046	0.0235141
SPAC3F10.03	-0.24957	2.63817e-07
SPAC3F10.04	-0.140607	0.010257
SPAC3F10.05c	-0.0732276	0.509779
SPAC3F10.06c	0.0420741	0.802677
SPAC3F10.07c	0.238679	0.554991
SPAC3F10.08c	0.0690066	0.549851
SPAC3F10.09	0.111307	0.0535772
SPAC3F10.10c	0.143976	0.504162
SPAC3F10.11c	0.0276387	0.77483
SPAC3F10.12c	-0.22378	0.0452154
SPAC3F10.13	0.0280153	0.794632
SPAC3F10.15c	0.307039	0.00138624
SPAC3F10.16c	0.103822	0.175189
SPAC3F10.17	0.0919434	0.373131
SPAC3F10.18c	-0.184373	0.0900798
SPAC3F10.19	-0.0261467	0.714252
SPAC3G6.01	0.12837	0.112541
SPAC3G6.02	-0.0353055	0.638313
SPAC3G6.03c	-0.0408705	0.612424
SPAC3G6.04	0.201145	0.0783274
SPAC3G6.05	-0.126038	0.125593
SPAC3G6.06c	0.136262	0.231982
SPAC3G6.07	-0.497971	0.000205328
SPAC3G6.08	0.162046	0.376437
SPAC3G6.09c	0.00150795	0.989591
SPAC3G6.10c	0.0915023	0.737703
SPAC3G6.11	0.0935267	0.45912
SPAC3G6.13c	-0.208081	0.125715
SPAC3G9.01	-0.0811575	0.548002
SPAC3G9.02	0.304018	0.0049795
SPAC3G9.03	-0.0469927	0.541978
SPAC3G9.04	0.0838191	0.591156
SPAC3G9.05	0.0652002	0.446144
SPAC3G9.06	-0.123639	0.0140975
SPAC3G9.07c	-0.0110021	0.944997
SPAC3G9.08	0.272698	0.0221135
SPAC3G9.09c	-0.131663	0.00231816
SPAC3G9.10c	0.168705	0.0968458
SPAC3G9.11c	1.32278	3.07221e-59
SPAC3G9.12	0.156233	0.0625463
SPAC3G9.13c	0.102338	0.213649
SPAC3G9.14	0.110343	0.160511
SPAC3G9.15c	-0.0976789	0.307087
SPAC3G9.16c	0.0630229	0.770815
SPAC3G9.17	0.09335	0.770662
SPAC3H1.01c	0.123927	0.202117
SPAC3H1.02c	-0.0226681	0.861767
SPAC3H1.03	0.0544786	0.726173
SPAC3H1.04c	0.140281	0.0938784
SPAC3H1.05	0.0530255	0.341311
SPAC3H1.06c	0.24536	0.00334069
SPAC3H1.07	0.538773	8.62937e-29
SPAC3H1.08c	0.0262126	0.822795
SPAC3H1.09c	-0.0356793	0.717753
SPAC3H1.10	0.0357991	0.784393
SPAC3H1.11	0.158465	0.0189098
SPAC3H1.12c	-0.00470323	0.973436
SPAC3H1.13	0.077335	0.379332
SPAC3H1.14	-0.0187313	0.903357
SPAC3H5.04	0.109472	0.172461
SPAC3H5.05c	-0.0910943	0.36441
SPAC3H5.06c	-0.0126828	0.912629
SPAC3H5.07	-0.147403	0.00113941
SPAC3H5.08c	-0.14516	0.0165323
SPAC3H5.09c	-0.0264209	0.800171
SPAC3H5.10	-0.194694	2.09811e-05
SPAC3H5.11	-0.204895	0.0120013
SPAC3H5.12c	-0.169219	2.20066e-05
SPAC3H5.13	0.278845	0.202117
SPAC3H8.02	0.0311151	0.783598
SPAC3H8.03	0.00237369	0.986162
SPAC3H8.04	-0.144653	0.101877
SPAC3H8.05c	0.0312234	0.768291
SPAC3H8.06	0.246285	0.000546422
SPAC3H8.07c	0.0208069	0.872878
SPAC3H8.08c	0.179297	0.0795872
SPAC3H8.09c	0.267542	0.0174629
SPAC3H8.10	-0.19137	5.11078e-06
SPAC458.02c	-0.0444064	0.312853
SPAC458.03	-0.153714	0.153045
SPAC458.04c	0.0782446	0.695932
SPAC458.05	0.046699	0.637553
SPAC458.06	0.350894	0.00248276
SPAC458.07	0.198671	0.00289756
SPAC4A8.02c	0.105127	0.263459
SPAC4A8.03c	-0.00549593	0.961561
SPAC4A8.04	0.169779	0.122113
SPAC4A8.05c	0.241506	0.00450511
SPAC4A8.06c	-0.0597581	0.520821
SPAC4A8.07c	-0.101833	0.398902
SPAC4A8.08c	0.102028	0.208776
SPAC4A8.09c	-0.134174	0.200846
SPAC4A8.10	0.147685	0.123244
SPAC4A8.11c	-0.0403795	0.60624
SPAC4A8.12c	-0.027744	0.796751
SPAC4A8.13c	-0.152931	0.0176846
SPAC4A8.14	-0.130211	0.0231027
SPAC4A8.15c	-0.0397015	0.613955
SPAC4A8.16c	-0.121155	0.0292628
SPAC4C5.01	0.0608431	0.736265
SPAC4C5.02c	-0.16585	0.0290959
SPAC4C5.03	-0.175061	0.00321991
SPAC4C5.04	0.0355698	0.824013
SPAC4D7.01c	0.0485549	0.561242
SPAC4D7.02c	0.0320348	0.767904
SPAC4D7.03	0.259269	0.00476763
SPAC4D7.04c	-0.014105	0.910786
SPAC4D7.05	-0.0086916	0.884994
SPAC4D7.06c	0.0794632	0.483406
SPAC4D7.07c	0.221004	0.00770481
SPAC4D7.08c	-0.138647	0.00191715
SPAC4D7.09	-0.0301775	0.714342
SPAC4D7.10c	-0.244902	0.00351348
SPAC4D7.11	0.00236913	0.985838
SPAC4D7.12c	0.0864034	0.421306
SPAC4D7.13	0.0151991	0.855277
SPAC4D7.14	0.0868806	0.741301
SPAC4D7.15	-1.29362	NA
SPAC4F10.02	0.0997526	0.108091
SPAC4F10.03c	0.0658529	0.485428
SPAC4F10.04	-0.156036	0.120792
SPAC4F10.05c	0.33736	0.0289267
SPAC4F10.06	0.170497	0.110303
SPAC4F10.07c	0.158012	0.0401557
SPAC4F10.08	0.0182325	0.949352
SPAC4F10.09c	0.0796695	0.399518
SPAC4F10.10c	-0.0260397	0.694026
SPAC4F10.11	-0.0899721	0.169571
SPAC4F10.12	-0.00466849	0.978345
SPAC4F10.13c	0.112858	0.105636
SPAC4F10.14c	-0.162387	0.000447527
SPAC4F10.15c	-0.0601177	0.517732
SPAC4F10.16c	0.196793	0.00946839
SPAC4F10.17	0.0934549	0.620608
SPAC4F10.18	0.00414417	0.975533
SPAC4F10.19c	0.0419521	0.837374
SPAC4F10.20	-0.0405958	0.714809
SPAC4F10.22	-0.0730966	0.695955
SPAC4F8.01	0.082523	0.323164
SPAC4F8.02c	-0.0903983	0.348203
SPAC4F8.03	-0.224109	0.00166022
SPAC4F8.04	0.0736092	0.50489
SPAC4F8.05c	-0.119342	0.341311
SPAC4F8.06	0.0126973	0.919798
SPAC4F8.07c	0.0744759	0.222157
SPAC4F8.08	0.156734	0.556252
SPAC4F8.10c	-0.238227	0.000597204
SPAC4F8.11	0.0864734	0.370312
SPAC4F8.12c	-0.01072	0.898014
SPAC4F8.13c	-0.189857	0.0074797
SPAC4F8.14c	-0.1066	0.0687019
SPAC4F8.15	0.146875	0.0119271
SPAC4G8.02c	-0.0578458	0.64482
SPAC4G8.03c	0.243497	0.0300832
SPAC4G8.04	0.122623	0.0784529
SPAC4G8.05	-0.0252211	0.767365
SPAC4G8.06c	-0.0379212	0.734663
SPAC4G8.07c	0.088362	0.367873
SPAC4G8.08	0.00682506	0.961561
SPAC4G8.09	-0.00759617	0.952122
SPAC4G8.10	-0.167516	0.0262503
SPAC4G8.11c	0.163191	0.383749
SPAC4G8.12c	0.25829	0.00223507
SPAC4G8.13c	0.00155487	0.990913
SPAC4G9.02	-0.238723	0.0298918
SPAC4G9.03	-0.00175995	0.987777
SPAC4G9.04c	0.122749	0.168593
SPAC4G9.05	0.74651	1.61869e-06
SPAC4G9.06c	-0.138327	0.0423707
SPAC4G9.07	-0.11984	0.682625
SPAC4G9.08c	-0.0109463	0.93046
SPAC4G9.09c	-0.221852	6.22155e-07
SPAC4G9.10	-0.171407	0.0440547
SPAC4G9.11c	-0.373916	4.7978e-11
SPAC4G9.12	0.16206	0.0473623
SPAC4G9.13c	0.173342	0.0342331
SPAC4G9.14	-0.190202	0.0363319
SPAC4G9.15	-0.173975	0.000293873
SPAC4G9.16c	-0.148882	0.00186399
SPAC4G9.17c	0.0115349	0.915052
SPAC4G9.19	0.242259	0.0162345
SPAC4G9.20c	-0.497177	5.73659e-07
SPAC4G9.22	-0.553784	0.000303607
SPAC4H3.01	0.316749	2.00251e-05
SPAC4H3.02c	0.0503632	0.675562
SPAC4H3.03c	-0.215816	0.00633856
SPAC4H3.04c	0.0100637	0.941354
SPAC4H3.05	0.129649	0.173048
SPAC4H3.06	0.109956	0.49156
SPAC4H3.07c	-0.186742	0.00182806
SPAC4H3.08	-0.71542	3.13031e-07
SPAC4H3.09	-0.118108	0.0900717
SPAC4H3.10c	0.296657	1.81712e-05
SPAC4H3.11c	-0.0671554	0.430928
SPAC4H3.13	-0.402346	6.00112e-05
SPAC4H3.14c	-0.0955954	0.364975
SPAC4H3.16	0.120982	0.235038
SPAC4H3.17	0.574177	NA
SPAC513.01c	-0.0607209	0.413075
SPAC513.02	-0.71426	1.05187e-07
SPAC513.03	0.455175	2.07442e-08
SPAC513.04	0.739304	NA
SPAC513.05	-0.126548	0.0622873
SPAC513.06c	-0.381928	3.66985e-06
SPAC513.07	-0.256771	0.000673726
SPAC521.02	0.0121636	0.919323
SPAC521.03	-0.108105	0.173877
SPAC521.04c	-0.127856	0.134693
SPAC521.05	-0.121167	0.00358084
SPAC56E4.02c	0.174932	0.176222
SPAC56E4.03	0.000601221	0.994499
SPAC56E4.04c	-0.102984	0.118635
SPAC56E4.05	-0.171711	0.00714372
SPAC56E4.06c	0.0274191	0.819038
SPAC56E4.07	0.022599	0.86814
SPAC56F8.02	-0.136052	0.252958
SPAC56F8.03	-0.123615	0.03075
SPAC56F8.04c	-0.224677	0.0144732
SPAC56F8.05c	-0.184022	2.92919e-05
SPAC56F8.06c	0.21555	0.257412
SPAC56F8.07	-0.251585	0.109367
SPAC56F8.08	-0.0441384	0.601276
SPAC56F8.09	0.0591762	0.646277
SPAC56F8.10	-0.0426231	0.662615
SPAC56F8.11	-0.0195382	0.856853
SPAC56F8.12	-0.653428	0.344141
SPAC56F8.13	0.0105429	0.955844
SPAC56F8.14c	0.096616	0.11369
SPAC56F8.15	-0.131451	0.453229
SPAC56F8.16	-0.0975826	0.357043
SPAC57A10.02	-0.00286689	0.985159
SPAC57A10.03	0.0908484	0.458322
SPAC57A10.04	-0.0998632	0.709754
SPAC57A10.05c	-0.114117	0.243143
SPAC57A10.06	0.19535	0.653547
SPAC57A10.07	0.134391	0.111207
SPAC57A10.08c	0.00445841	0.975533
SPAC57A10.09c	-0.335317	8.92321e-09
SPAC57A10.10c	0.0207977	0.839463
SPAC57A10.11c	-0.0434615	0.544528
SPAC57A10.12c	-0.0485051	0.604477
SPAC57A10.14	0.226886	0.0712892
SPAC57A7.04c	-0.0885718	0.337695
SPAC57A7.05	0.254709	0.00964077
SPAC57A7.06	0.115322	0.204134
SPAC57A7.07c	-0.0349952	0.807506
SPAC57A7.08	-0.0109015	0.89663
SPAC57A7.09	0.151432	0.0460506
SPAC57A7.10c	0.00248707	0.973246
SPAC57A7.11	-0.0377115	0.696504
SPAC57A7.12	-0.0388902	0.629541
SPAC57A7.13	0.182321	0.0203069
SPAC57A7.15c	0.283665	0.00771164
SPAC589.02c	0.287519	0.00588882
SPAC589.03c	-0.369899	0.00167106
SPAC589.04	-0.0531371	0.657882
SPAC589.05c	-0.0246852	0.881836
SPAC589.06c	-0.148853	0.00133504
SPAC589.07c	-0.0582048	0.56441
SPAC589.08c	-0.00894789	0.966789
SPAC589.09	-0.283775	0.000327328
SPAC589.10c	-0.186478	0.0158383
SPAC589.11	0.417259	0.208581
SPAC589.12	0.0362242	0.588322
SPAC5D6.01	0.0778058	0.42348
SPAC5D6.02c	-0.0906707	0.717753
SPAC5D6.04	-0.0812191	0.310812
SPAC5D6.05	0.153213	0.11553
SPAC5D6.06c	0.131171	0.252546
SPAC5D6.07c	-0.265478	0.00119447
SPAC5D6.08c	0.0256458	0.831177
SPAC5D6.09c	-0.312964	0.0487524
SPAC5D6.10c	-2.60173	NA
SPAC5D6.12	0.121495	0.234148
SPAC5D6.13	-0.0156245	0.855277
SPAC5H10.01	0.456022	0.000242977
SPAC5H10.02c	-0.10235	0.535863
SPAC5H10.03	0.0754146	0.364653
SPAC5H10.04	-0.00842166	0.971059
SPAC5H10.05c	0.155953	0.0445732
SPAC5H10.06c	-0.159608	0.19493
SPAC5H10.07	0.646951	NA
SPAC5H10.08c	0.19739	0.00973243
SPAC5H10.09c	0.120698	0.579716
SPAC5H10.10	0.0197765	0.898449
SPAC5H10.11	-0.0810226	0.714658
SPAC5H10.12c	-0.201375	0.0602853
SPAC5H10.13c	0.165724	0.00385888
SPAC607.02c	-0.109886	0.285235
SPAC607.03c	0.00191028	0.985838
SPAC607.04	0.020001	0.909096
SPAC607.05	-0.194395	0.00308726
SPAC607.06c	0.0970943	0.299022
SPAC607.07c	-0.0657457	0.40886
SPAC607.08c	-0.190602	0.0212146
SPAC607.09c	-0.184934	0.193037
SPAC607.10	0.2624	0.0407859
SPAC630.03	-0.0394671	0.563319
SPAC630.04c	-0.12826	0.100436
SPAC630.05	0.00280035	0.981555
SPAC630.06c	-0.00737973	0.975533
SPAC630.07c	0.0212848	0.878702
SPAC630.08c	0.16039	0.0816426
SPAC630.09c	-0.266877	2.68097e-05
SPAC630.10	-0.0207024	0.883692
SPAC630.11	-0.0396531	0.696991
SPAC630.12	0.160214	0.127958
SPAC630.13c	-0.0429039	0.642492
SPAC630.14c	0.0597649	0.454028
SPAC630.15	-0.335988	0.0256473
SPAC631.01c	-0.0711137	0.224218
SPAC631.02	0.085599	0.261324
SPAC637.03	-0.297123	1.96172e-05
SPAC637.04	-0.00500992	0.961561
SPAC637.05c	-0.058022	0.292945
SPAC637.06	-0.108282	0.104341
SPAC637.07	-0.157975	0.00120111
SPAC637.08	-0.0136629	0.897847
SPAC637.09	-0.0555683	0.519853
SPAC637.10c	-0.0544671	0.487331
SPAC637.11	0.239085	0.00431413
SPAC637.12c	0.0455976	0.714342
SPAC637.13c	-0.450026	1.68512e-17
SPAC644.04	-0.324012	1.54404e-07
SPAC644.05c	0.281656	0.00483569
SPAC644.06c	-0.095579	0.316153
SPAC644.07	-0.048078	0.687251
SPAC644.08	-0.10691	0.354725
SPAC644.09	0.24011	0.013744
SPAC644.10	-0.160032	0.490256
SPAC644.11c	0.0891095	0.300367
SPAC644.12	0.234387	0.000675422
SPAC644.13c	-0.0390879	0.709844
SPAC644.14c	-0.327654	2.21596e-05
SPAC644.15	-0.253103	2.44239e-05
SPAC644.16	-0.151764	0.0518298
SPAC644.17c	-0.0862285	0.23554
SPAC644.18c	-0.0897833	0.205134
SPAC652.01	-0.129914	0.120792
SPAC664.01c	0.0254558	0.770309
SPAC664.02c	0.135238	0.105874
SPAC664.03	-0.025887	0.754117
SPAC664.04c	-0.0864665	0.234921
SPAC664.05	-0.074842	0.222798
SPAC664.06	0.0221861	0.788302
SPAC664.07c	-0.120304	0.417739
SPAC664.08c	0.151496	0.224218
SPAC664.09	0.0637757	0.59313
SPAC664.10	0.0486083	0.67952
SPAC664.11	0.0752609	0.255794
SPAC664.12c	-0.08877	0.42348
SPAC664.13	-0.501734	0.1231
SPAC664.14	0.0540374	0.538367
SPAC664.15	-0.315756	0.00174112
SPAC683.02c	-0.00396635	0.991366
SPAC683.03	0.92662	NA
SPAC688.02c	0.055343	0.78168
SPAC688.03c	0.130296	0.112502
SPAC688.04c	-0.587542	6.53392e-22
SPAC688.06c	0.0175029	0.941215
SPAC688.07c	0.134594	0.0252423
SPAC688.08	0.0309962	0.757353
SPAC688.09	-0.060436	0.475627
SPAC688.10	-0.0464845	0.69706
SPAC688.11	-0.141739	0.0147651
SPAC688.12c	0.0521271	0.559684
SPAC688.13	-0.3213	0.00178385
SPAC688.14	0.037595	0.832157
SPAC688.16	0.0816682	0.488066
SPAC694.02	-0.0999375	0.0913002
SPAC694.03	0.0726592	0.644447
SPAC694.04c	-0.133337	0.0402527
SPAC694.05c	-0.228313	4.89167e-06
SPAC694.06c	0.269215	0.000288354
SPAC6B12.02c	-0.223974	0.00508886
SPAC6B12.03c	-0.381648	0.0354114
SPAC6B12.04c	-0.159477	0.150879
SPAC6B12.05c	0.0313368	0.728292
SPAC6B12.06c	0.00540266	0.981765
SPAC6B12.07c	-0.0876239	0.213612
SPAC6B12.08	0.269109	0.00191458
SPAC6B12.09	0.0308918	0.835749
SPAC6B12.10c	0.018408	0.87451
SPAC6B12.11	0.0606709	0.569055
SPAC6B12.12	-0.236979	1.59415e-13
SPAC6B12.13	0.0497017	0.532966
SPAC6B12.14c	-0.0699924	0.506575
SPAC6B12.15	-0.138076	0.0105655
SPAC6B12.16	-3.43801	NA
SPAC6B12.18	-0.178655	0.323997
SPAC6B12.19	-0.368457	NA
SPAC6C3.02c	0.482548	9.2421e-20
SPAC6C3.03c	-0.266806	0.601382
SPAC6C3.04	0.104441	0.178591
SPAC6C3.05	0.161268	0.702332
SPAC6C3.06c	0.0148659	0.865292
SPAC6C3.07	0.81913	NA
SPAC6C3.08	-0.0757845	0.433315
SPAC6C3.09	0.124515	0.228804
SPAC6F12.02	0.039373	0.699556
SPAC6F12.03c	-0.0139743	0.897322
SPAC6F12.04	-0.0526957	0.463889
SPAC6F12.05c	-0.0586456	0.595557
SPAC6F12.06	-0.107633	0.12171
SPAC6F12.07	-0.1998	0.00321693
SPAC6F12.08c	0.183976	0.0326123
SPAC6F12.09	0.281301	0.000168892
SPAC6F12.10c	0.118912	0.036634
SPAC6F12.11c	0.111089	0.206493
SPAC6F12.12	-0.0384941	0.655153
SPAC6F12.13c	-0.200862	0.00088555
SPAC6F12.14	0.0796487	0.553984
SPAC6F12.15c	0.0895237	0.327713
SPAC6F12.16c	0.0622804	0.414314
SPAC6F12.17	0.0237006	0.786974
SPAC6F6.01	-0.00656759	0.968889
SPAC6F6.02c	0.0325763	0.800171
SPAC6F6.03c	0.0689841	0.449823
SPAC6F6.04c	0.0448841	0.778402
SPAC6F6.05	-0.12742	0.0834057
SPAC6F6.06c	0.165183	0.0196686
SPAC6F6.07c	-0.210424	2.20325e-06
SPAC6F6.08c	0.0915106	0.35771
SPAC6F6.09	-0.100386	0.376256
SPAC6F6.10c	-0.149895	0.00359733
SPAC6F6.11c	-0.0909654	0.580086
SPAC6F6.12	-0.206859	0.000252599
SPAC6F6.13c	-0.0420995	0.60781
SPAC6F6.15	-0.0761256	0.0914005
SPAC6F6.16c	0.236185	0.000790884
SPAC6F6.17	0.108938	0.1522
SPAC6F6.19	-0.0628003	0.859714
SPAC6G10.02c	0.115198	0.164335
SPAC6G10.03c	0.126516	0.0657998
SPAC6G10.04c	-0.0731529	0.480154
SPAC6G10.05c	0.0668294	0.413064
SPAC6G10.06	2.14891	0.00911604
SPAC6G10.07	-0.0701616	0.274329
SPAC6G10.08	-0.288099	2.21936e-08
SPAC6G10.09	-0.0521685	0.459015
SPAC6G10.10c	0.0925293	0.561326
SPAC6G10.11c	-0.0781384	0.437908
SPAC6G10.12c	0.90876	6.85037e-08
SPAC6G9.01c	0.0817694	0.634613
SPAC6G9.02c	-0.197482	0.0104242
SPAC6G9.03c	-0.323102	0.00349077
SPAC6G9.04	0.22067	0.00514474
SPAC6G9.05	0.0634045	0.671584
SPAC6G9.06c	0.024053	0.855277
SPAC6G9.07c	-0.103815	0.0692613
SPAC6G9.08	-0.0981947	0.137197
SPAC6G9.09c	-0.0917432	0.0930731
SPAC6G9.10c	0.216275	0.00530571
SPAC6G9.11	-0.0665525	0.127855
SPAC6G9.12	-0.0135233	0.914997
SPAC6G9.13c	-0.435759	NA
SPAC6G9.14	-0.179746	0.0109807
SPAC6G9.15c	0.129481	0.204134
SPAC6G9.16c	0.208386	0.0895543
SPAC732.01	-0.0818693	0.293749
SPAC732.02c	-0.117569	0.0149335
SPAC750.01	-0.364153	0.630216
SPAC750.02c	-0.700921	NA
SPAC750.03c	1.84042	NA
SPAC750.05c	0.929309	NA
SPAC750.06c	-0.987744	NA
SPAC750.07c	0.562718	NA
SPAC750.08c	2.06514	NA
SPAC767.01c	-0.065851	0.245867
SPAC7D4.02c	-0.00478384	0.973246
SPAC7D4.03c	0.0335302	0.745364
SPAC7D4.04	0.0898106	0.18223
SPAC7D4.05	0.0939164	0.376846
SPAC7D4.06c	0.142404	0.161263
SPAC7D4.07c	-0.0463121	0.645801
SPAC7D4.08	0.165008	0.848303
SPAC7D4.09c	-0.154136	0.35435
SPAC7D4.10	-0.0784148	0.200846
SPAC7D4.11c	0.167971	0.112947
SPAC7D4.12c	-0.417344	2.14014e-06
SPAC7D4.13c	-0.100568	0.294532
SPAC7D4.14c	0.115903	0.175721
SPAC7D4.15c	-0.478822	0.298575
SPAC806.02c	0.20993	0.00717524
SPAC806.03c	-0.251178	3.32632e-06
SPAC806.04c	-0.103501	0.108114
SPAC806.05	0.0398269	0.741301
SPAC806.06c	-0.0438259	0.696449
[truncated: 4,504 more rows]

## Sheet: S8 Transcriptome_Gly_Sta
### Differential expression analysis in the main figures was performed using a Salmon index with cDNA only.
### Table S5-S8 in this file presents transcriptome-wide expression results obtained using a Salmon index with cDNA+ncRNA.
### Inclusion of ncRNAs may cause minor differences in log2FC values for coding genes, but overall conclusions are unchanged.
CAP-treated vs untreated transcriptome-wide expression in stationary phase under glycerol condition
Gene_id	log2FoldChange	padj
SPAC1002.02	-0.5863	1.501e-18
SPAC1002.03c	0.421853	7.60446e-15
SPAC1002.04c	0.151716	0.0303273
SPAC1002.05c	0.168272	0.0411544
SPAC1002.06c	0.0360598	0.955973
SPAC1002.07c	0.0634571	0.527616
SPAC1002.08c	-0.430293	1.87478e-07
SPAC1002.09c	0.106812	0.0277342
SPAC1002.10c	0.0467975	0.614199
SPAC1002.11	0.211711	0.0580082
SPAC1002.12c	0.750334	1.56923e-46
SPAC1002.13c	-1.33646	1.58963e-61
SPAC1002.14	0.364824	1.00291e-11
SPAC1002.15c	0.0360603	0.700253
SPAC1002.16c	-0.685207	0.00011132
SPAC1002.17c	-2.68378	3.00399e-82
SPAC1002.18	-1.3461	1.63537e-124
SPAC1002.19	-1.4959	5.08593e-30
SPAC1002.20	-0.886036	0.000366955
SPAC1006.01	0.468591	9.27277e-23
SPAC1006.02	0.408365	2.837e-06
SPAC1006.03c	0.829727	2.98771e-41
SPAC1006.04c	0.787164	6.22484e-09
SPAC1006.05c	0.281824	0.000151045
SPAC1006.06	0.751482	2.09797e-48
SPAC1006.07	0.460539	2.48345e-21
SPAC1006.08	0.201629	0.0929733
SPAC1006.09	0.406919	6.39066e-10
SPAC1039.01	-1.06827	7.54541e-27
SPAC1039.02	-0.309489	0.0132621
SPAC1039.03	-0.436279	1.17523e-10
SPAC1039.04	-0.303849	0.0431154
SPAC1039.05c	0.150445	0.0741939
SPAC1039.06	-0.631895	1.294e-23
SPAC1039.07c	-0.344331	4.11473e-08
SPAC1039.08	-0.950079	3.17303e-16
SPAC1039.09	-0.399162	7.73718e-07
SPAC1039.10	-1.56653	3.75374e-31
SPAC1039.11c	-0.614017	1.00525e-18
SPAC105.01c	0.919916	6.77036e-59
SPAC105.02c	-0.425947	6.71897e-21
SPAC105.03c	-0.145085	0.0677832
SPAC1071.01c	-0.243575	8.72286e-05
SPAC1071.02	-0.059424	0.421727
SPAC1071.03c	-0.526159	3.05391e-16
SPAC1071.04c	0.0315479	0.856114
SPAC1071.05	0.112817	0.12533
SPAC1071.06	-0.364846	8.71363e-08
SPAC1071.07c	0.823967	4.80699e-89
SPAC1071.08	0.238844	0.000209865
SPAC1071.09c	0.342264	2.28461e-05
SPAC1071.10c	-1.21259	1.13605e-75
SPAC1071.11	-0.842411	4.9125e-23
SPAC1071.12c	-0.649553	1.94192e-08
SPAC1071.13	0.310332	0.000327046
SPAC1093.01	1.82634	1.72322e-171
SPAC1093.02	-0.957029	1.27823e-60
SPAC1093.03	0.524995	1.29919e-22
SPAC1093.04c	-0.366538	8.16055e-08
SPAC1093.05	-0.408753	2.16933e-11
SPAC1093.06c	0.123329	0.158407
SPAC1093.07	2.04434	4.6834e-112
SPAC10F6.01c	-0.313309	1.12698e-08
SPAC10F6.02c	0.0981556	0.136624
SPAC10F6.03c	0.696446	4.27623e-56
SPAC10F6.04	0.574854	1.69844e-18
SPAC10F6.05c	0.406535	1.13531e-17
SPAC10F6.06	-0.13005	0.00170246
SPAC10F6.07c	-1.6112	2.94969e-06
SPAC10F6.08c	0.206844	0.0281423
SPAC10F6.09c	-0.687235	7.97467e-36
SPAC10F6.10	0.150814	0.20663
SPAC10F6.11c	0.585824	6.87956e-28
SPAC10F6.12c	0.706736	1.37115e-18
SPAC10F6.13c	-0.110863	0.00638615
SPAC10F6.14c	-0.193416	0.000758168
SPAC10F6.15	0.501141	0.426677
SPAC10F6.16	-0.264586	1.0459e-05
SPAC10F6.17c	-0.238693	5.53018e-06
SPAC110.01	-1.20034	1.18486e-19
SPAC110.02	-0.384637	2.54105e-05
SPAC110.03	-0.0952597	0.0338573
SPAC110.04c	-0.0640585	0.367099
SPAC1142.01	0.420264	2.95236e-11
SPAC1142.02c	0.525375	2.78141e-35
SPAC1142.03c	0.0629345	0.440864
SPAC1142.04	0.0545594	0.559889
SPAC1142.05	-1.88103	2.10457e-295
SPAC1142.06	-0.306449	1.19357e-09
SPAC1142.07c	0.0991789	0.0510794
SPAC1142.08	0.0127866	0.887685
SPAC1142.09	-0.986897	0.699242
SPAC11D3.01c	1.9274	4.2555e-16
SPAC11D3.02c	-1.69306	1.48485e-30
SPAC11D3.03c	-1.1052	8.84456e-09
SPAC11D3.04c	-0.700987	1.50758e-17
SPAC11D3.05	1.57703	1.24234e-35
SPAC11D3.06	0.756146	7.80619e-17
SPAC11D3.07c	0.25786	0.000543209
SPAC11D3.08c	1.19389	7.15978e-79
SPAC11D3.09	-1.60645	2.00697e-23
SPAC11D3.10	0.34665	0.000752192
SPAC11D3.11c	0.487225	6.00677e-14
SPAC11D3.13	0.0165373	0.873826
SPAC11D3.14c	0.967206	5.12697e-17
SPAC11D3.15	0.952094	2.90826e-60
SPAC11D3.16c	-0.580537	4.8483e-14
SPAC11D3.17	-0.0683379	0.555828
SPAC11D3.18c	-1.77746	5.78594e-50
SPAC11D3.19	-0.804015	1.14501e-15
SPAC11E3.01c	0.258519	8.07864e-05
SPAC11E3.02c	0.58699	1.1193e-34
SPAC11E3.03	0.256431	0.00576834
SPAC11E3.04c	-0.440461	5.86927e-10
SPAC11E3.05	0.0820872	0.207449
SPAC11E3.06	0.427022	3.01711e-05
SPAC11E3.07	-0.562125	6.03855e-19
SPAC11E3.08c	0.46299	2.57592e-07
SPAC11E3.09	-0.252261	0.00350614
SPAC11E3.10	-0.0666614	0.318423
SPAC11E3.11c	-0.111672	0.109644
SPAC11E3.12	-0.452009	4.608e-06
SPAC11E3.13c	-0.305824	0.00205911
SPAC11E3.14	0.168144	0.0385284
SPAC11E3.15	0.881582	2.70041e-52
SPAC11G7.01	-0.643074	3.57033e-18
SPAC11G7.02	0.281941	2.28234e-09
SPAC11G7.03	-0.370022	3.25886e-16
SPAC11G7.04	0.141167	0.0410536
SPAC11G7.05c	0.569262	2.52276e-11
SPAC11G7.06c	-0.143341	0.303225
SPAC11H11.01	-0.276704	0.00544061
SPAC11H11.02c	0.121468	0.394026
SPAC11H11.03c	0.721532	3.92768e-11
SPAC11H11.04	0.312603	0.00394446
SPAC11H11.05c	1.40696	1.27077e-31
SPAC11H11.06	-0.772299	1.03768e-105
SPAC1250.01	0.707865	2.62111e-41
SPAC1250.02	-0.826122	0.105456
SPAC1250.03	0.110463	0.0405239
SPAC1250.04c	0.559436	0.00735497
SPAC1250.05	0.626965	1.7197e-17
SPAC1296.01c	0.372269	3.11766e-14
SPAC1296.02	-0.0498268	0.262677
SPAC1296.03c	-0.227045	0.0503221
SPAC1296.04	-0.0091716	0.927242
SPAC1296.05c	0.477159	3.84621e-10
SPAC1296.06	0.216836	0.00680467
SPAC12B10.01c	0.652365	1.65863e-37
SPAC12B10.02c	-0.568106	5.35605e-22
SPAC12B10.03	-0.505558	1.37856e-07
SPAC12B10.04	-0.927843	9.85313e-25
SPAC12B10.05	-0.0920394	0.129316
SPAC12B10.06c	-0.266406	0.0033339
SPAC12B10.07	-1.05733	8.2031e-61
SPAC12B10.08c	-0.271362	0.0132833
SPAC12B10.09	-0.894742	2.28129e-15
SPAC12B10.10	-0.309446	0.0638772
SPAC12B10.11	-1.24527	5.83025e-23
SPAC12B10.12c	0.0808102	0.317068
SPAC12B10.13	0.0752724	0.250618
SPAC12B10.14c	-0.343733	2.63392e-07
SPAC12B10.15c	0.0903832	0.633592
SPAC12B10.16c	-0.224291	1.86824e-05
SPAC12G12.01c	-0.00553291	0.931043
SPAC12G12.02	0.0242876	0.8196
SPAC12G12.03	0.337039	9.64725e-09
SPAC12G12.04	-0.21921	0.00013271
SPAC12G12.05c	-0.102807	0.186815
SPAC12G12.06c	0.405645	2.31264e-09
SPAC12G12.07c	-0.522146	3.21094e-41
SPAC12G12.08	-0.857685	4.66375e-46
SPAC12G12.09	1.11973	2.07492e-32
SPAC12G12.10	0.113199	0.0890031
SPAC12G12.11c	-0.201446	0.00236915
SPAC12G12.12	-0.540133	8.0172e-16
SPAC12G12.13c	-0.196151	0.00368516
SPAC12G12.14c	0.401013	1.80062e-07
SPAC12G12.15	-0.144767	0.0342113
SPAC12G12.16c	-0.2852	0.00473231
SPAC12G12.17	0.494067	1.39292e-07
SPAC1327.01c	0.511874	6.66296e-18
SPAC139.01c	0.0809533	0.155856
SPAC139.02c	-0.0347895	0.675394
SPAC139.03	0.636626	5.18247e-22
SPAC139.04c	0.333856	2.01348e-07
SPAC139.05	-1.17415	2.30026e-18
SPAC139.06	0.0284854	0.759539
SPAC1399.01c	-1.41637	2.26377e-16
SPAC1399.02	0.0384679	0.755303
SPAC1399.03	-0.0740368	0.405307
SPAC1399.04c	-1.3001	2.41517e-35
SPAC1399.05c	0.016292	0.895354
SPAC1399.06	-0.77447	5.75224e-11
SPAC13A11.01c	-0.0605659	0.319352
SPAC13A11.02c	-1.40606	1.46851e-93
SPAC13A11.03	0.125556	0.283978
SPAC13A11.04c	0.755256	1.0821e-50
SPAC13A11.05	0.0449992	0.354803
SPAC13A11.06	2.13323	1.00281e-33
SPAC13C5.01c	-0.559347	2.64852e-31
SPAC13C5.02	0.264417	0.000121912
SPAC13C5.03	-0.232987	0.0550912
SPAC13C5.04	-0.478398	2.31846e-09
SPAC13C5.05c	-0.138132	0.0114733
SPAC13C5.06c	-0.623878	7.52068e-10
SPAC13C5.07	0.288295	0.00012044
SPAC13D1.01c	-0.162079	0.0574003
SPAC13D6.01	0.461988	1.9437e-06
SPAC13D6.02c	1.06008	3.34183e-44
SPAC13D6.03c	-0.394249	0.000181193
SPAC13D6.04c	0.301082	1.12565e-06
SPAC13D6.05	-0.216549	0.000151202
SPAC13F5.01c	0.379331	1.23122e-05
SPAC13F5.02c	0.129224	0.0284279
SPAC13F5.03c	-0.298304	0.000326049
SPAC13F5.04c	1.44796	3.61101e-10
SPAC13F5.05	-1.50984	4.88638e-62
SPAC13F5.06c	-0.0443978	0.554009
SPAC13F5.07c	-0.0172953	0.899355
SPAC13G6.01c	-0.157271	0.0448686
SPAC13G6.02c	0.12885	0.00635094
SPAC13G6.03	0.546448	1.68064e-15
SPAC13G6.04	-0.0724815	0.679545
SPAC13G6.05c	0.190394	0.0181048
SPAC13G6.06c	0.0706709	0.25692
SPAC13G6.07c	0.481744	8.26748e-28
SPAC13G6.08	0.999773	4.55544e-05
SPAC13G6.09	-0.0487599	0.522337
SPAC13G6.10c	-1.36792	3.96844e-86
SPAC13G6.11c	-0.507926	8.08299e-14
SPAC13G6.12c	1.30913	3.47287e-56
SPAC13G6.14	-0.228597	0.00139444
SPAC13G6.15c	-0.491485	2.99647e-08
SPAC13G7.01c	0.152286	0.00436641
SPAC13G7.02c	-0.112147	0.338245
SPAC13G7.03	-0.525524	1.94924e-13
SPAC13G7.04c	0.112075	0.194636
SPAC13G7.05	-0.251727	0.00358232
SPAC13G7.06	-0.973343	1.37349e-44
SPAC13G7.07	0.381626	0.00133986
SPAC13G7.08c	-0.359068	5.88911e-07
SPAC13G7.09c	-0.277218	0.00262303
SPAC13G7.10	0.695912	3.72199e-20
SPAC13G7.11	-0.151416	0.00898178
SPAC13G7.12c	-0.110878	0.139795
SPAC13G7.13c	-0.711459	1.60869e-08
SPAC140.01	-0.730256	1.44447e-44
SPAC140.02	0.514921	1.0261e-14
SPAC140.03	0.377194	6.02677e-07
SPAC140.04	-0.169756	0.137227
SPAC1420.01c	-0.0196471	0.796986
SPAC1420.02c	-0.110809	0.00238012
SPAC1420.03	-0.277928	1.72671e-15
SPAC1420.04c	-0.168405	0.112903
SPAC144.01	-0.190607	0.124382
SPAC144.02	-0.351006	8.10769e-08
SPAC144.03	-0.285563	2.44063e-10
SPAC144.04c	0.283211	2.65209e-08
SPAC144.05	0.588904	8.89613e-24
SPAC144.06	-0.294352	1.4299e-07
SPAC144.07c	-0.694165	8.03103e-17
SPAC144.08	0.171342	0.0112987
SPAC144.09c	-0.960186	4.37929e-23
SPAC144.10c	-0.0273274	0.550021
SPAC144.11	0.127868	0.000723106
SPAC144.12	-1.10519	2.60768e-104
SPAC144.13c	0.338984	0.000187368
SPAC144.14	-0.443303	0.000846232
SPAC144.15c	-0.302595	3.67594e-05
SPAC144.16	-0.0312848	0.616656
SPAC144.17c	0.272561	0.000155485
SPAC144.18	-0.0549452	0.367689
SPAC1486.01	0.358815	2.07837e-19
SPAC1486.02c	-0.108195	0.0500718
SPAC1486.03c	0.0916436	0.11315
SPAC1486.04c	0.101297	0.0299394
SPAC1486.05	0.160492	0.000655486
SPAC1486.06	-0.207464	0.000228984
SPAC1486.07c	-0.979071	2.14937e-34
SPAC1486.08	-0.190229	0.0118054
SPAC1486.09	0.196317	0.00350319
SPAC1486.10	-0.00642038	0.948587
SPAC1486.11	-0.815653	6.60435e-10
SPAC14C4.01c	0.724381	5.99109e-41
SPAC14C4.02c	0.00711792	0.924342
SPAC14C4.03	-0.26758	0.259662
SPAC14C4.04	0.0349207	0.512071
SPAC14C4.05c	-0.156509	0.0534307
SPAC14C4.06c	0.194073	0.00390619
SPAC14C4.07	0.399098	8.0784e-14
SPAC14C4.08	0.530879	0.0302326
SPAC14C4.09	-0.0940473	0.353586
SPAC14C4.10c	0.334292	3.26961e-05
SPAC14C4.11	0.634126	5.88969e-45
SPAC14C4.12c	0.134166	0.249874
SPAC14C4.13	-0.229978	0.0467803
SPAC14C4.14	0.0902954	0.11154
SPAC14C4.15c	-0.239847	0.00181859
SPAC14C4.16	-0.192451	0.0880579
SPAC1527.01	-0.0745725	0.318618
SPAC1527.02	-0.119954	0.144341
SPAC1527.03	-0.542162	7.37134e-16
SPAC1556.01c	1.28526	1.59561e-106
SPAC1556.02c	-0.808119	1.96031e-50
SPAC1556.03	-0.288369	5.98033e-08
SPAC1556.04c	-0.256141	0.029987
SPAC1556.05c	-0.373445	1.02526e-08
SPAC1556.06	0.92061	2.44064e-08
SPAC1556.07	-0.781429	2.25946e-59
SPAC1556.08c	0.0544585	0.297321
SPAC1565.01	-0.11728	0.0589304
SPAC1565.02c	-0.0636515	0.414856
SPAC1565.03	0.422679	0.00359816
SPAC1565.04c	0.853709	2.11532e-30
SPAC1565.05	-0.0647626	0.340713
SPAC1565.06c	-0.0212049	0.736757
SPAC1565.07c	0.573082	6.57324e-15
SPAC1565.08	0.0221995	0.676815
SPAC15A10.01	0.29843	2.22043e-05
SPAC15A10.02	-0.145601	0.055141
SPAC15A10.03c	-0.353984	1.21015e-07
SPAC15A10.04c	0.197453	0.0141713
SPAC15A10.05c	0.193776	0.00106082
SPAC15A10.06	0.460095	2.59701e-15
SPAC15A10.07	-1.02309	5.46882e-29
SPAC15A10.08	0.103635	0.212345
SPAC15A10.09c	-0.238346	0.00371406
SPAC15A10.10	0.474703	1.23681e-09
SPAC15A10.11	0.227665	1.29635e-07
SPAC15A10.12c	0.132212	0.107086
SPAC15A10.13	0.034995	0.614587
SPAC15A10.15	0.419939	1.30372e-12
SPAC15A10.16	0.278069	3.01031e-05
SPAC15A10.17	-0.241735	0.214192
SPAC15E1.02c	0.273642	9.06216e-07
SPAC15E1.03	0.277381	8.64626e-08
SPAC15E1.04	0.151442	0.0159848
SPAC15E1.05c	-0.224462	0.00164466
SPAC15E1.06	-0.278177	2.53759e-05
SPAC15E1.07c	3.65775	0.0288585
SPAC15E1.08	-0.561583	9.00531e-15
SPAC15E1.09	-0.785447	1.27377e-21
SPAC15E1.10	0.512585	2.71318e-14
SPAC15F9.01c	2.12767	9.54734e-51
SPAC15F9.02	0.114685	0.14644
SPAC15F9.03c	-0.778188	2.15999e-48
SPAC16.01	0.463407	1.69226e-11
SPAC16.02c	0.392593	3.3975e-19
SPAC16.03c	-0.11131	0.116649
SPAC16.04	-0.0683483	0.297334
SPAC16.05c	-0.399193	8.22755e-06
SPAC1610.01	-0.57224	1.35297e-08
SPAC1610.02c	-0.445069	3.91394e-12
SPAC1610.03c	-0.665999	0.017127
SPAC1610.04	0.104258	0.216851
SPAC1635.01	-0.647128	2.67247e-52
SPAC1639.01c	-0.56208	3.75374e-31
SPAC1639.02c	1.17542	5.15141e-67
SPAC167.01	0.537605	1.31987e-10
SPAC167.02	-0.240655	0.00179257
SPAC167.03c	0.046376	0.540348
SPAC167.04	0.129942	0.0191977
SPAC167.05	0.576835	1.38705e-37
SPAC167.06c	-0.294155	1.91105e-06
SPAC167.07c	0.615449	1.72608e-27
SPAC167.08	-0.487703	0.00419714
SPAC167.09	0.0628301	0.542173
SPAC1687.01	-0.0468056	0.639779
SPAC1687.02	0.0659307	0.416232
SPAC1687.03c	0.174132	0.00525111
SPAC1687.04	0.694776	4.00068e-15
SPAC1687.05	0.113863	0.0540161
SPAC1687.06c	0.11573	0.00470222
SPAC1687.07	0.432444	1.04099e-05
SPAC1687.08	0.134494	0.527616
SPAC1687.09	0.320392	1.35575e-08
SPAC1687.10	0.197666	0.0253146
SPAC1687.11	0.563191	3.05326e-29
SPAC1687.12c	0.127014	0.059884
SPAC1687.13c	0.274322	3.19877e-05
SPAC1687.14c	-0.17136	0.0547456
SPAC1687.15	-0.250806	2.58335e-06
SPAC1687.16c	-0.822331	1.98299e-26
SPAC1687.17c	0.339519	4.69636e-08
SPAC1687.18c	0.30053	4.65753e-07
SPAC1687.19c	-0.170416	0.043275
SPAC1687.20c	-0.0337714	0.792588
SPAC1687.21	-0.138445	0.0225891
SPAC1687.22c	-0.0559574	0.498323
SPAC1687.23c	-1.50507	0.414141
SPAC16A10.01	0.534371	3.08617e-12
SPAC16A10.02	-0.0341676	0.681108
SPAC16A10.03c	0.299721	4.44276e-06
SPAC16A10.04	0.798209	3.26717e-25
SPAC16A10.05c	0.052267	0.731082
SPAC16A10.06c	0.253466	0.00089295
SPAC16A10.07c	-0.228791	0.00221733
SPAC16A10.08c	-0.350736	0.00462115
SPAC16C9.01c	0.147477	0.0410579
SPAC16C9.02c	-0.451551	1.76102e-13
SPAC16C9.03	0.242408	0.000419094
SPAC16C9.04c	-0.75077	9.21033e-24
SPAC16C9.05	-0.231358	0.000333732
SPAC16C9.06c	0.374121	5.69658e-07
SPAC16C9.07	0.220211	0.000209813
SPAC16E8.01	0.140215	0.0395967
SPAC16E8.02	1.23955	9.83708e-76
SPAC16E8.03	1.1332	1.26942e-26
SPAC16E8.04c	-0.611594	3.67765e-10
SPAC16E8.05c	-0.0636089	0.868079
SPAC16E8.06c	0.304216	8.07088e-05
SPAC16E8.07c	-0.305268	2.69052e-11
SPAC16E8.08	-0.462769	1.36153e-07
SPAC16E8.09	-0.188731	0.00463696
SPAC16E8.10c	0.0726962	0.275477
SPAC16E8.11c	0.463174	1.74031e-11
SPAC16E8.12c	0.253376	0.00423057
SPAC16E8.13	0.556215	1.22621e-18
SPAC16E8.14c	-0.0987853	0.332217
SPAC16E8.15	-0.543681	5.50512e-29
SPAC16E8.16	0.0960141	0.20183
SPAC16E8.17c	-0.415655	7.16019e-11
SPAC16E8.18	-0.0684896	0.695601
SPAC16E8.18c	-0.140772	0.200289
SPAC1705.02	-0.378226	0.000101953
SPAC1705.03c	0.38409	1.21064e-08
SPAC1751.01c	-0.131728	0.0624343
SPAC1751.02c	-0.172063	0.00844758
SPAC1751.03	-0.206774	1.36261e-09
SPAC1751.04	-0.1643	0.0740806
SPAC1782.01	0.000543298	0.992964
SPAC1782.02c	-0.658074	2.69479e-14
SPAC1782.03	0.25021	0.00891889
SPAC1782.04	-0.426791	4.26393e-13
SPAC1782.05	0.0659724	0.27563
SPAC1782.06c	-0.1242	0.00108387
SPAC1782.07	-0.162446	0.0062009
SPAC1782.08c	-0.387029	3.76008e-10
SPAC1782.09c	0.277641	0.00149685
SPAC1782.10c	-0.159132	0.0496216
SPAC1782.11	-0.359539	7.15359e-11
SPAC1782.12c	-0.065453	0.403623
SPAC1783.01	0.298587	5.29666e-05
SPAC1783.02c	-0.596465	1.86593e-14
SPAC1783.03	-0.998179	4.24316e-13
SPAC1783.04c	-0.567619	1.64712e-17
SPAC1783.05	0.376795	6.2338e-11
SPAC1783.06c	0.609707	6.24294e-05
SPAC1783.07c	0.608776	2.43662e-46
SPAC1783.08c	0.41516	1.31424e-21
SPAC1786.01c	-0.0615687	0.416489
SPAC1786.02	-1.08159	6.42924e-59
SPAC1786.03	0.145762	0.0560878
SPAC1786.04	0.737991	0.384521
SPAC17A2.01	0.787269	1.6478e-08
SPAC17A2.02c	-0.0469858	0.586284
SPAC17A2.03c	-0.270519	1.19327e-09
SPAC17A2.04c	-0.251859	0.00408481
SPAC17A2.05	0.186719	0.00223677
SPAC17A2.06c	-0.166727	0.012252
SPAC17A2.07c	0.6918	4.30285e-06
SPAC17A2.08c	0.494035	3.40548e-11
SPAC17A2.09c	0.10456	0.313797
SPAC17A2.10c	0.642582	0.228048
SPAC17A2.11	1.57201	5.57581e-14
SPAC17A2.12	0.387202	1.3993e-08
SPAC17A2.13c	-0.109006	0.0142463
SPAC17A2.14	0.0740873	0.254069
SPAC17A5.01	0.181969	0.0414453
SPAC17A5.02c	-0.108486	0.194284
SPAC17A5.03	0.621531	3.92316e-32
SPAC17A5.04c	-0.175422	0.0732973
SPAC17A5.05c	0.199654	0.235969
SPAC17A5.06	0.351865	1.29728e-09
SPAC17A5.07c	0.905804	5.40919e-44
SPAC17A5.08	-0.432869	5.11906e-12
SPAC17A5.09c	-0.0741464	0.378744
SPAC17A5.10	-0.105685	0.189806
SPAC17A5.11	-0.388416	0.0187581
SPAC17A5.12	-0.218771	0.00793113
SPAC17A5.13	-0.0318615	0.743665
SPAC17A5.14	0.545322	2.55347e-31
SPAC17A5.15c	-0.128984	0.00278965
SPAC17A5.16	0.379869	2.19055e-13
SPAC17A5.18c	0.487565	0.00318011
SPAC17A5.19	0.745255	0.00164169
SPAC17C9.01c	0.0946439	0.225017
SPAC17C9.02c	0.508842	1.59762e-08
SPAC17C9.03	0.532384	5.39544e-27
SPAC17C9.05c	0.360762	0.000237333
SPAC17C9.06	-0.336105	1.16489e-07
SPAC17C9.07	-0.152066	0.035562
SPAC17C9.08	-0.44044	2.59718e-13
SPAC17C9.09c	-0.679937	3.77915e-17
SPAC17C9.10	-0.674172	6.34085e-26
SPAC17C9.11c	0.00943574	0.902604
SPAC17C9.12	0.0544859	0.286993
SPAC17C9.13c	0.106543	0.0405997
SPAC17C9.14	-0.0456512	0.599189
SPAC17C9.15c	-1.10391	1.50697e-37
SPAC17C9.16c	0.950193	3.32247e-44
SPAC17D4.01	-0.219329	2.62286e-09
SPAC17D4.02	0.792289	1.44549e-19
SPAC17D4.03c	-0.0846746	0.264069
SPAC17D4.04	0.375474	3.42294e-10
SPAC17G6.02c	0.166425	0.0508776
SPAC17G6.03	0.163129	0.0405634
SPAC17G6.04c	0.142014	0.0133828
SPAC17G6.05c	0.645722	2.82927e-19
SPAC17G6.06	0.413689	1.25085e-10
SPAC17G6.07c	-0.494688	7.82152e-13
SPAC17G6.08	-0.24874	0.000695791
SPAC17G6.09	-0.337085	1.74679e-11
SPAC17G6.10	-0.62389	2.14397e-30
SPAC17G6.11c	-0.392274	2.48889e-08
SPAC17G6.12	0.385225	5.11848e-10
SPAC17G6.13	-0.465967	7.58398e-10
SPAC17G6.14c	-0.849713	1.55821e-95
SPAC17G6.15c	0.313792	2.45719e-05
SPAC17G6.16c	0.0242482	0.713727
SPAC17G6.17	0.0381842	0.700253
SPAC17G8.01c	0.229187	0.00603645
SPAC17G8.02	-0.454465	2.70433e-06
SPAC17G8.03c	-0.307502	7.56425e-05
SPAC17G8.04c	-0.594577	2.93734e-38
SPAC17G8.05	-0.328831	0.0055796
SPAC17G8.06c	-0.618494	1.03029e-42
SPAC17G8.07	-0.672243	4.21487e-23
SPAC17G8.08c	-0.455545	2.59931e-08
SPAC17G8.09	-0.112777	0.416583
SPAC17G8.10c	0.495585	1.32289e-15
SPAC17G8.11c	-0.16812	0.0953548
SPAC17G8.12	0.361556	3.48568e-07
SPAC17G8.13c	-0.00602078	0.944731
SPAC17G8.14c	0.54457	1.07541e-17
SPAC17G8.15	-0.367262	0.319788
SPAC17H9.01	0.12266	0.087041
SPAC17H9.02	-0.154439	0.0390891
SPAC17H9.03c	0.686093	8.93426e-15
SPAC17H9.04c	0.793186	9.58855e-45
SPAC17H9.05	-0.443609	1.47674e-12
SPAC17H9.06c	0.042164	0.663255
SPAC17H9.07	0.21233	0.00182705
SPAC17H9.08	0.299249	0.000171395
SPAC17H9.09c	-0.291133	1.45705e-05
SPAC17H9.10c	0.54219	5.04152e-18
SPAC17H9.11	-0.266917	5.56411e-06
SPAC17H9.12c	-0.151048	0.0194434
SPAC17H9.13c	-0.160894	0.0183088
SPAC17H9.14c	-0.605967	1.23763e-45
SPAC17H9.16	-0.541973	1.33825e-15
SPAC17H9.17c	0.377649	0.000923081
SPAC17H9.18c	-3.08499	0.0207403
SPAC17H9.19c	-3.28023	3.06973e-141
SPAC17H9.20	-0.959605	2.74847e-26
SPAC1805.01c	0.171845	0.00149685
SPAC1805.02c	0.125772	0.00346197
SPAC1805.03c	-0.499765	3.12836e-06
SPAC1805.04	-0.356857	1.01349e-08
SPAC1805.05	-0.0936792	0.0724757
SPAC1805.06c	-0.134354	0.00828896
SPAC1805.07c	0.566144	1.30777e-06
SPAC1805.08	-0.899858	2.8844e-60
SPAC1805.09c	-0.35946	0.0622204
SPAC1805.10	0.0457679	0.533806
SPAC1805.11c	0.611197	8.0064e-36
SPAC1805.12c	0.4743	1.37318e-16
SPAC1805.13	0.711501	1.34708e-66
SPAC1805.14	-0.12671	0.0952469
SPAC1805.15c	0.446997	2.78679e-23
SPAC1805.16c	-1.23802	8.51372e-37
SPAC1805.17	0.169077	0.0054561
SPAC1805.18	0.51785	7.15654e-06
SPAC1834.01	0.00169894	0.973478
SPAC1834.02	0.216869	6.07451e-06
SPAC1834.03c	-3.4615	0
SPAC1834.04	-3.77794	0
SPAC1834.05	0.0166466	0.837835
SPAC1834.06c	-0.174216	0.0200391
SPAC1834.07	0.629583	1.28825e-22
SPAC1834.08	0.48154	2.15067e-19
SPAC1834.09	-0.480418	4.28655e-07
SPAC1834.10c	-0.189714	0.0386906
SPAC1834.11c	0.537325	8.8958e-22
SPAC1834.13	0.764923	2.01727e-06
SPAC1851.02	-0.056737	0.471933
SPAC1851.03	-0.310658	1.75119e-09
SPAC1851.04c	0.0674731	0.308766
SPAC186.01	-1.59804	3.35812e-20
SPAC186.02c	3.38698	6.90075e-285
SPAC186.03	0.136466	0.679215
SPAC186.04c	0.00176788	0.990866
SPAC186.05c	0.707713	7.37908e-13
SPAC186.06	-3.5838	0.00492138
SPAC186.07c	-0.657004	0.710023
SPAC186.08c	-0.0913811	0.951248
SPAC186.09	1.07693	0.284713
SPAC18B11.02c	-1.1552	1.07628e-54
SPAC18B11.03c	0.205504	0.00487388
SPAC18B11.04	-0.0247828	0.723383
SPAC18B11.05	0.518689	1.57779e-19
SPAC18B11.06	0.431957	2.03911e-06
SPAC18B11.07c	-0.129718	0.0100076
SPAC18B11.08c	-0.762703	2.34925e-17
SPAC18B11.09c	0.200099	0.0125217
SPAC18B11.10	-0.227647	9.75107e-05
SPAC18B11.11	-0.0301641	0.782743
SPAC18G6.01c	0.689007	2.34327e-14
SPAC18G6.02c	-0.084899	0.315962
SPAC18G6.03	-0.0944584	0.0292222
SPAC18G6.04c	-0.429353	1.36001e-13
SPAC18G6.05c	-0.308157	1.39619e-07
SPAC18G6.06	0.197518	0.00444944
SPAC18G6.07c	0.0838435	0.169036
SPAC18G6.09c	0.115993	0.226139
SPAC18G6.10	-0.133959	0.0475952
SPAC18G6.11c	0.374253	9.94401e-11
SPAC18G6.12c	0.201356	0.0713531
SPAC18G6.13	-0.137196	0.553164
SPAC18G6.14c	0.510346	2.59015e-31
SPAC18G6.15	-0.48832	9.86247e-17
SPAC1952.01	0.0996513	0.424064
SPAC1952.02	-0.0454089	0.648279
SPAC1952.03	-0.254476	0.000186797
SPAC1952.04c	0.263583	0.000121864
SPAC1952.05	-1.61486	5.33517e-72
SPAC1952.06c	-0.484402	2.32101e-08
SPAC1952.07	0.16043	0.0709247
SPAC1952.08c	0.141888	0.0224174
SPAC1952.09c	-0.6297	2.82577e-17
SPAC1952.10c	-0.306944	0.00261071
SPAC1952.11c	-0.0440271	0.540199
SPAC1952.12c	0.748438	3.8266e-09
SPAC1952.13	0.171096	0.00587408
SPAC1952.14c	-0.736405	1.81095e-17
SPAC1952.15c	-0.35404	0.0468491
SPAC1952.16	0.123398	0.0515165
SPAC1952.17c	-0.0579514	0.469006
SPAC19A8.01c	-0.00974494	0.927242
SPAC19A8.02	0.20569	0.00316671
SPAC19A8.03	-0.325166	2.55044e-06
SPAC19A8.04	0.0502144	0.41215
SPAC19A8.05c	0.40066	6.80461e-11
SPAC19A8.06	0.0750578	0.236338
SPAC19A8.07c	-0.453167	5.85896e-07
SPAC19A8.08	0.389436	5.64327e-15
SPAC19A8.09	-0.30929	0.00344245
SPAC19A8.10	0.0565436	0.436189
SPAC19A8.11c	0.136243	0.0841495
SPAC19A8.12	0.306023	5.96838e-06
SPAC19A8.13	-0.751474	1.62532e-23
SPAC19A8.14	-0.730198	9.62976e-19
SPAC19A8.15	-0.105394	0.0327936
SPAC19A8.16	1.13068	4.31337e-16
SPAC19B12.01	-0.196869	0.0321919
SPAC19B12.02c	-0.133527	0.114873
SPAC19B12.03	0.0352173	0.599859
SPAC19B12.04	0.089552	0.467298
SPAC19B12.05c	-0.140498	0.0030238
SPAC19B12.06c	-0.619615	3.83566e-22
SPAC19B12.07c	0.280836	3.66726e-05
SPAC19B12.08	0.855467	3.42878e-47
SPAC19B12.09	-0.370237	1.38784e-05
SPAC19B12.10	0.175187	0.00343072
SPAC19B12.11c	0.287274	4.14192e-05
SPAC19B12.12c	-0.24202	0.0473516
SPAC19B12.13	-0.246103	0.00728309
SPAC19D5.01	-0.359143	2.41643e-05
SPAC19D5.02c	-0.00819417	0.909548
SPAC19D5.03	0.389781	2.43279e-07
SPAC19D5.04	0.330552	4.99928e-13
SPAC19D5.05c	-0.0063183	0.949925
SPAC19D5.06c	-0.790549	3.249e-12
SPAC19D5.07	-0.0325965	0.819751
SPAC19D5.09c	25.9066	1.66392e-32
SPAC19D5.10c	-2.64822	0.0810599
SPAC19D5.11c	-0.636851	0.00181326
SPAC19E9.01c	-0.339209	5.82852e-09
SPAC19E9.02	0.660238	8.30428e-26
SPAC19E9.03	-0.0180848	0.827736
SPAC19G12.01c	0.879402	2.71396e-27
SPAC19G12.02c	-0.045627	0.393584
SPAC19G12.03	-1.74608	8.56798e-106
SPAC19G12.04	-1.64824	7.49258e-50
SPAC19G12.05	-0.899789	1.15518e-14
SPAC19G12.06c	-1.42376	2.76907e-161
SPAC19G12.07c	0.914449	8.97663e-52
SPAC19G12.08	-0.182838	0.00752634
SPAC19G12.09	-0.17984	0.00111748
SPAC19G12.10c	0.812367	3.73979e-60
SPAC19G12.11	-0.208562	0.000142752
SPAC19G12.12	-0.597228	3.71895e-15
SPAC19G12.13c	-0.160276	0.0493346
SPAC19G12.14	0.161829	0.0114079
SPAC19G12.15c	0.271793	8.01305e-08
SPAC19G12.16c	0.00339498	0.97349
SPAC19G12.17	-0.252179	0.0592108
SPAC1A6.01c	0.55519	2.07445e-14
SPAC1A6.02	-0.184412	0.0541452
SPAC1A6.03c	-0.335838	1.1459e-06
SPAC1A6.04c	-0.825196	4.56271e-31
SPAC1A6.05c	-0.0671605	0.374722
SPAC1A6.06c	-1.19333	2.33828e-05
SPAC1A6.07	-0.332518	2.95777e-06
SPAC1A6.08c	0.703431	0.00924643
SPAC1A6.09c	0.183862	0.00755647
SPAC1A6.10	-0.960516	6.50935e-37
SPAC1A6.11	-1.7765	3.1327e-08
SPAC1B1.01	0.548467	5.43382e-16
SPAC1B1.02c	-0.0506836	0.53784
SPAC1B1.03c	-0.009381	0.864324
SPAC1B1.04c	-0.195982	0.00290977
SPAC1B2.02c	0.46872	2.05213e-14
SPAC1B2.03c	-0.940845	7.15838e-25
SPAC1B2.04	-0.174082	0.00111001
SPAC1B2.05	-0.198025	0.00345216
SPAC1B2.06	-0.231629	0.214794
SPAC1B3.01c	-1.43098	6.90034e-56
SPAC1B3.02c	-0.225223	0.0046538
SPAC1B3.03c	-0.150681	0.0335535
SPAC1B3.04c	0.478168	1.91476e-11
SPAC1B3.05	-0.0120227	0.839978
SPAC1B3.06c	0.570095	4.94716e-18
SPAC1B3.07c	0.225721	0.00958307
SPAC1B3.08	-0.601259	7.64655e-33
SPAC1B3.09c	-0.157984	0.0121585
SPAC1B3.10c	0.479994	5.89535e-06
SPAC1B3.11c	0.71475	7.77594e-13
SPAC1B3.12c	-0.2601	3.74191e-06
SPAC1B3.13	0.0974403	0.0695791
SPAC1B3.14	-0.411554	5.87133e-18
SPAC1B3.15c	1.44942	2.77754e-68
SPAC1B3.16c	0.0717963	0.231542
SPAC1B3.17	0.045603	0.699447
SPAC1B3.18c	-0.550222	9.21418e-13
SPAC1B3.20	-0.230446	0.00452506
SPAC1B9.02c	0.332078	8.08028e-11
SPAC1B9.03c	0.543504	1.9462e-17
SPAC1D4.01	0.248908	0.00437624
SPAC1D4.02c	-0.137679	0.0119949
SPAC1D4.03c	0.228234	0.00126375
SPAC1D4.04	-0.0550174	0.188439
SPAC1D4.05c	-0.225724	0.00302595
SPAC1D4.06c	0.465976	3.26029e-07
SPAC1D4.08	-0.342582	8.64344e-09
SPAC1D4.09c	0.062508	0.328562
SPAC1D4.10	0.241256	2.33891e-05
SPAC1D4.11c	0.977222	1.48768e-30
SPAC1D4.12	-0.166649	0.00597965
SPAC1D4.13	0.241822	1.26405e-05
SPAC1D4.14	-0.254628	7.37841e-07
SPAC1F12.02c	0.439666	3.2873e-21
SPAC1F12.04c	-0.898516	4.29922e-23
SPAC1F12.05	-0.55556	1.37063e-13
SPAC1F12.06c	0.704535	3.10925e-14
SPAC1F12.07	-0.230534	2.79637e-07
SPAC1F12.08	0.396151	8.62533e-05
SPAC1F12.09	0.188913	0.00666266
SPAC1F12.10c	-0.286745	2.95741e-06
SPAC1F3.01	0.0753191	0.236338
SPAC1F3.02c	0.143796	0.0384264
SPAC1F3.03	0.602721	1.27377e-21
SPAC1F3.04c	0.263839	6.71007e-06
SPAC1F3.05	0.510931	6.73099e-20
SPAC1F3.06c	0.00309576	0.954568
SPAC1F3.07c	-0.397613	1.25301e-06
SPAC1F3.09	-0.358322	4.48685e-06
SPAC1F3.10c	0.50465	3.07693e-13
SPAC1F5.02	0.0867333	0.0187425
SPAC1F5.03c	-0.0529041	0.342731
SPAC1F5.04c	0.443228	5.35303e-15
SPAC1F5.05c	-0.939444	6.70916e-35
SPAC1F5.06	0.00201468	0.975703
SPAC1F5.07c	-0.0493427	0.37577
SPAC1F5.08c	-0.390702	3.3323e-07
SPAC1F5.09c	0.191463	0.0947469
SPAC1F5.10	0.282151	7.09914e-05
SPAC1F5.11c	-0.141394	0.0445148
SPAC1F7.01c	0.17905	2.42654e-05
SPAC1F7.02c	-0.098792	0.153786
SPAC1F7.03	0.182053	0.00618411
SPAC1F7.04	0.0745044	0.0995765
SPAC1F7.05	-1.23233	1.19643e-71
SPAC1F7.06	2.24332	4.5476e-53
SPAC1F7.07c	0.10126	0.703303
SPAC1F7.08	1.30049	8.64534e-17
SPAC1F7.09c	-1.69438	1.60171e-78
SPAC1F7.10	-1.85455	6.60296e-73
SPAC1F7.11c	0.471054	1.21144e-08
SPAC1F7.12	-1.01427	1.11568e-62
SPAC1F7.13c	0.230631	3.29295e-07
SPAC1F7.14c	0.129436	0.664264
SPAC1F8.01	-3.89903	0
SPAC1F8.02c	0.449886	0.249981
SPAC1F8.03c	0.109409	0.60497
SPAC1F8.04c	-3.6714	0
SPAC1F8.05	-1.87404	6.82999e-76
SPAC1F8.06	-1.117	2.31861e-12
SPAC1F8.07c	0.231487	0.000230577
SPAC1F8.08	0.0844654	0.389541
SPAC20G4.01	-0.103657	0.192344
SPAC20G4.02c	0.582463	4.29326e-16
SPAC20G4.03c	0.410223	1.89982e-11
SPAC20G4.04c	-1.09522	3.65942e-17
SPAC20G4.05c	0.324716	1.45861e-07
SPAC20G4.06c	-0.415494	3.71597e-12
SPAC20G4.07c	-1.41224	3.94555e-92
SPAC20G4.08	0.413295	2.28029e-10
SPAC20G8.01	-0.282097	2.75306e-05
SPAC20G8.02	-0.426996	5.94486e-14
SPAC20G8.03	-0.209624	5.59632e-06
SPAC20G8.04c	-0.997237	3.05445e-70
SPAC20G8.05c	0.574132	1.56199e-10
SPAC20G8.06	0.284648	1.18955e-09
SPAC20G8.07c	-0.450273	5.29651e-08
SPAC20G8.08c	0.335829	1.13309e-05
SPAC20G8.09c	0.2831	1.16796e-05
SPAC20G8.10c	0.668625	1.86387e-16
SPAC20H4.01	0.20482	0.00139046
SPAC20H4.02	0.0458918	0.582053
SPAC20H4.03c	-0.0529146	0.485664
SPAC20H4.04	0.269841	3.50925e-05
SPAC20H4.05c	0.069002	0.535167
SPAC20H4.06c	-0.226756	0.00326037
SPAC20H4.07	-0.515592	3.56939e-12
SPAC20H4.08	-1.07385	2.19271e-35
SPAC20H4.09	0.190529	0.00856434
SPAC20H4.10	0.244044	4.23219e-06
SPAC20H4.11c	0.790553	3.83421e-22
SPAC212.01c	-1.4233	0.0156439
SPAC212.02	-1.8416	0.0837535
SPAC212.03	1.21328	0.749781
SPAC212.04c	-0.63568	4.40796e-06
SPAC212.06c	1.09465	0.0258799
SPAC212.08c	-0.947763	0.127248
SPAC212.11	-0.120565	0.987423
SPAC21E11.03c	0.018349	0.795728
SPAC21E11.04	-0.265936	0.000487838
SPAC21E11.05c	0.0996842	0.145471
SPAC21E11.06	0.0436097	0.436189
SPAC21E11.07	0.726783	3.34782e-22
SPAC21E11.08	0.0408176	0.477135
SPAC222.03c	-0.562488	3.38806e-14
SPAC222.04c	-0.627013	1.09729e-19
SPAC222.05c	0.000761795	0.992797
SPAC222.06	0.214208	0.00653568
SPAC222.07c	0.15495	0.01625
SPAC222.08c	0.643809	7.63124e-27
SPAC222.09	-0.0129053	0.877048
SPAC222.10c	0.00875254	0.92502
SPAC222.11	-0.381858	0.00265084
SPAC222.12c	-0.357603	1.62627e-14
SPAC222.13c	0.0714489	0.238496
SPAC222.14c	0.0648384	0.210731
SPAC222.15	-0.931829	0.000102756
SPAC222.16c	-0.21109	0.013259
SPAC222.17	0.341193	0.00138441
SPAC222.18	-0.246401	0.00669091
SPAC222.19	-0.632064	1.52387e-08
SPAC227.01c	-1.03305	4.21292e-16
SPAC227.02c	-0.137984	0.351972
SPAC227.03c	-0.281102	0.00510064
SPAC227.04	0.340203	0.000177567
SPAC227.05	0.0480235	0.703769
SPAC227.06	-0.0917981	0.196174
SPAC227.07c	0.0502705	0.255774
SPAC227.08c	-0.190664	0.00473137
SPAC227.09	0.0728988	0.298974
SPAC227.10	-0.342969	3.86408e-05
SPAC227.11c	0.268658	1.2092e-07
SPAC227.12	-1.54422	1.28335e-71
SPAC227.13c	0.905686	3.78062e-32
SPAC227.14	0.263884	2.4123e-06
SPAC227.15	0.1443	0.0208912
SPAC227.16c	0.0432103	0.672585
SPAC227.17c	0.250215	0.00112339
SPAC227.18	-0.0835412	0.063267
SPAC227.19c	-1.65118	6.09318e-12
SPAC22A12.01c	0.178359	0.0208718
SPAC22A12.02c	0.452141	0.487192
SPAC22A12.03c	0.683077	6.12154e-25
SPAC22A12.04c	0.312502	7.18414e-17
SPAC22A12.05	0.445353	0.000208093
SPAC22A12.06c	0.50003	1.06658e-13
SPAC22A12.07c	-0.129551	0.0651722
SPAC22A12.08c	0.0280166	0.614598
SPAC22A12.09c	0.111195	0.202917
SPAC22A12.10	-0.435388	1.5502e-13
SPAC22A12.11	-0.715337	1.22557e-24
SPAC22A12.12c	-0.51883	9.27995e-10
SPAC22A12.13	-0.386344	7.91095e-06
SPAC22A12.14c	0.450232	6.50291e-10
SPAC22A12.15c	-0.156546	0.0279686
SPAC22A12.16	0.236085	2.71264e-11
SPAC22A12.17c	-0.377425	0.00275366
SPAC22E12.01	0.387293	0.000204519
SPAC22E12.02	-0.368562	3.5621e-08
SPAC22E12.03c	0.167674	0.0017861
SPAC22E12.04	0.840975	5.31537e-54
SPAC22E12.05c	-0.636406	2.67277e-25
SPAC22E12.06c	-0.374356	1.94275e-07
SPAC22E12.07	-0.299859	3.16287e-06
SPAC22E12.08	0.0670016	0.439373
SPAC22E12.09c	0.243758	4.71632e-06
SPAC22E12.10c	0.533806	5.26115e-31
SPAC22E12.11c	0.099205	0.291111
SPAC22E12.13c	0.36683	1.58886e-08
SPAC22E12.14c	-0.0742647	0.482067
SPAC22E12.16c	0.330451	2.08272e-09
SPAC22E12.17c	0.0407157	0.451763
SPAC22E12.18	-0.305195	0.000151242
SPAC22E12.19	-0.147791	0.0659901
SPAC22F3.02	-1.07472	5.52602e-06
SPAC22F3.03c	0.613736	1.36425e-12
SPAC22F3.04	-0.142695	0.781974
SPAC22F3.05c	1.15627	5.1886e-50
SPAC22F3.06c	0.245706	6.98342e-12
SPAC22F3.07c	-0.545411	3.62848e-31
SPAC22F3.08c	-0.486578	1.42806e-07
SPAC22F3.09c	-0.0932238	0.207641
SPAC22F3.10c	-0.264679	8.10623e-09
SPAC22F3.11c	0.12473	0.348699
SPAC22F3.12c	0.860094	3.94784e-37
SPAC22F3.13	-0.425856	8.39544e-11
SPAC22F3.15	0.0952205	0.57967
SPAC22F8.02c	0.687847	6.1364e-08
SPAC22F8.03c	0.963392	0.599701
SPAC22F8.04	0.428528	2.85621e-12
SPAC22F8.05	-0.0260921	0.797739
SPAC22F8.06	-0.572739	2.86321e-19
SPAC22F8.07c	0.719818	1.97643e-33
SPAC22F8.08	-0.253781	1.34632e-07
SPAC22F8.09	0.00532182	0.953781
SPAC22F8.10c	0.163536	0.0326869
SPAC22F8.11	0.0706108	0.204898
SPAC22F8.12c	-0.65003	2.52656e-17
SPAC22G7.01c	0.0831492	0.0836202
SPAC22G7.02	0.229106	0.00113089
SPAC22G7.03	0.0895074	0.630097
SPAC22G7.04	0.177246	0.00526001
SPAC22G7.05	-0.146855	0.0986962
SPAC22G7.06c	0.212562	0.00116658
SPAC22G7.07c	1.00542	3.30541e-53
SPAC22G7.08	0.239566	0.00157315
SPAC22G7.09c	-0.319446	4.97241e-07
SPAC22G7.10	-0.0193641	0.856716
SPAC22G7.11c	1.17492	9.24266e-28
SPAC22H10.02	0.897841	2.66219e-68
SPAC22H10.03c	0.0581828	0.374152
SPAC22H10.04	-0.40791	2.34221e-09
SPAC22H10.05c	0.2451	3.03409e-06
SPAC22H10.06c	-0.12018	0.971783
SPAC22H10.07	-0.017632	0.842826
SPAC22H10.08	0.248921	0.000752674
SPAC22H10.09	-0.964345	5.70739e-28
SPAC22H10.10	1.05253	2.47008e-20
SPAC22H10.11c	0.351602	5.93541e-08
SPAC22H10.12c	-0.000226019	0.996333
SPAC22H10.13	1.63894	2.57272e-64
SPAC22H12.01c	-0.130276	0.0262739
SPAC22H12.02	-0.745	1.78898e-43
SPAC22H12.03	-0.523939	6.56896e-08
SPAC22H12.04c	0.518398	5.22339e-38
SPAC22H12.05c	0.431065	1.64356e-15
SPAC23A1.02c	1.5355	7.81844e-64
SPAC23A1.03	0.514728	7.84137e-15
SPAC23A1.04c	1.24533	6.63492e-57
SPAC23A1.05	-0.61321	3.99348e-18
SPAC23A1.06c	0.998278	1.17727e-39
SPAC23A1.07	-1.0048	2.61583e-18
SPAC23A1.08c	0.643559	7.46113e-43
SPAC23A1.09	-0.342936	2.88569e-07
SPAC23A1.10	1.05322	2.05552e-87
SPAC23A1.11	0.714581	2.8012e-59
SPAC23A1.12c	-0.31985	4.85186e-09
SPAC23A1.14c	0.328165	3.0712e-11
SPAC23A1.15c	-0.0232946	0.750352
SPAC23A1.16c	0.536068	5.82972e-10
SPAC23A1.17	0.150725	0.0478434
SPAC23A1.18c	0.2631	1.2159e-07
SPAC23A1.19c	0.255586	0.000212875
SPAC23A1.20	-0.0407884	0.807212
SPAC23C11.01	0.33256	3.01424e-05
SPAC23C11.02c	0.35653	7.93515e-21
SPAC23C11.03	0.518439	9.96436e-20
SPAC23C11.04c	0.486898	1.24739e-09
SPAC23C11.05	-0.771688	1.9092e-72
SPAC23C11.06c	1.37263	2.22537e-103
SPAC23C11.07	0.277795	0.666743
SPAC23C11.08	-0.207704	0.014329
SPAC23C11.09	0.0575627	0.177504
SPAC23C11.10	1.19916	5.89238e-13
SPAC23C11.11	0.00321705	0.954513
SPAC23C11.12	0.633671	0.00164317
SPAC23C11.13c	-0.383154	1.22476e-10
SPAC23C11.14	0.0952354	0.0888555
SPAC23C11.15	0.341869	3.23718e-08
SPAC23C11.16	0.384644	1.80088e-08
SPAC23C11.17	0.206208	4.61268e-06
SPAC23C4.02	0.149771	0.0123638
SPAC23C4.03	-0.915502	3.00304e-70
SPAC23C4.04c	1.2124	6.52861e-05
SPAC23C4.05c	-0.0920384	0.110956
SPAC23C4.06c	-0.123901	0.24763
SPAC23C4.07	-0.0469313	0.837662
SPAC23C4.08	-0.875207	9.98459e-72
SPAC23C4.09c	-0.223686	0.00720433
SPAC23C4.10	0.0642369	0.48688
SPAC23C4.11	-0.164773	0.269788
SPAC23C4.12	0.492114	8.92581e-17
SPAC23C4.13	1.01782	3.31259e-48
SPAC23C4.14	0.222645	0.0186781
SPAC23C4.15	-0.195646	0.00177638
SPAC23C4.16c	-0.141344	0.030821
SPAC23C4.17	0.774406	6.18707e-28
SPAC23C4.18c	0.26131	0.00244135
SPAC23C4.19	0.205343	4.94991e-07
SPAC23D3.01	-0.187029	0.0382134
SPAC23D3.02	-0.805601	4.41276e-18
SPAC23D3.03c	0.138019	0.00518807
SPAC23D3.04c	-0.253432	3.63265e-05
SPAC23D3.06c	0.237996	4.59345e-05
SPAC23D3.07	-0.331569	7.99559e-09
SPAC23D3.08	-0.134485	0.0820039
SPAC23D3.09	-0.719747	3.33635e-26
SPAC23D3.10c	-0.394443	2.01474e-11
SPAC23D3.11	0.28196	2.8487e-05
SPAC23D3.12	0.23703	0.00447286
SPAC23D3.13c	0.180603	0.00875092
SPAC23D3.14c	0.387977	6.10821e-07
SPAC23D3.16	-0.777586	3.6404e-11
SPAC23D3.17	0.970875	2.86475e-30
SPAC23E2.01	-0.392903	1.84446e-05
SPAC23E2.02	0.00232573	0.97541
SPAC23E2.03c	1.33788	5.00619e-62
SPAC23G3.01	0.381264	1.985e-14
SPAC23G3.02c	-0.134472	0.109049
SPAC23G3.03	-0.801256	8.05243e-28
SPAC23G3.04	-0.438781	0.000611714
SPAC23G3.05c	-0.63571	4.03131e-08
SPAC23G3.06	-0.432633	3.59882e-30
SPAC23G3.07c	-0.160339	0.0430684
SPAC23G3.08c	-0.222789	0.00028802
SPAC23G3.09	0.073314	0.137931
SPAC23G3.10c	-0.573343	6.34403e-15
SPAC23G3.11	-0.760116	2.3186e-50
SPAC23G3.12c	-0.114419	0.040563
SPAC23H3.02c	0.328415	6.74295e-06
SPAC23H3.03c	0.754061	6.89052e-36
SPAC23H3.04	1.01139	4.83558e-45
SPAC23H3.05c	0.351782	3.04304e-08
SPAC23H3.06	-0.330192	1.40956e-06
SPAC23H3.07c	-0.151533	0.0326869
SPAC23H3.08c	-0.0329018	0.797068
SPAC23H3.09c	0.151517	0.0104533
SPAC23H3.10	-0.434751	3.45205e-08
SPAC23H3.11c	-0.263887	0.0378703
SPAC23H3.12c	0.0394278	0.831919
SPAC23H3.13c	0.0563735	0.522719
SPAC23H3.14	-0.337964	3.3158e-07
SPAC23H3.15c	0.538831	3.75196e-13
SPAC23H4.01c	0.193663	0.0289316
SPAC23H4.02	0.324134	0.000201233
SPAC23H4.03c	-0.712558	1.72074e-24
SPAC23H4.04	0.609378	2.50855e-16
SPAC23H4.05c	-0.556174	0.140553
SPAC23H4.06	-0.69684	2.01521e-16
SPAC23H4.07c	0.0106562	0.873752
SPAC23H4.08	0.380697	2.55341e-06
SPAC23H4.09	0.0377762	0.454644
SPAC23H4.10c	0.175694	0.00832404
SPAC23H4.11c	0.584746	3.05137e-07
SPAC23H4.12	-0.281738	2.87666e-06
SPAC23H4.13c	0.330955	2.11119e-05
SPAC23H4.14	0.460309	8.34895e-13
SPAC23H4.15	0.184438	0.00249742
SPAC23H4.16c	0.423166	2.42011e-06
SPAC23H4.17c	1.38013	3.21037e-49
SPAC23H4.18c	0.478933	1.75062e-10
SPAC23H4.21	0.710014	5.08085e-11
SPAC24B11.05	-1.16142	2.15225e-35
SPAC24B11.06c	-0.538194	8.86579e-31
SPAC24B11.07c	-0.314016	0.00784308
SPAC24B11.08c	-0.247582	1.05495e-05
SPAC24B11.09	0.125772	0.191095
SPAC24B11.10c	-0.319413	0.000463347
SPAC24B11.11c	0.493321	2.91153e-14
SPAC24B11.12c	-0.275836	1.77628e-05
SPAC24B11.13	-0.843228	2.55934e-27
SPAC24B11.14	-2.44741	0.0229964
SPAC24C9.02c	-0.0603764	0.38765
SPAC24C9.03	-0.467795	7.14962e-14
SPAC24C9.04	-0.37701	3.12057e-06
SPAC24C9.05c	-0.0307989	0.700439
SPAC24C9.06c	-1.09098	1.89096e-54
SPAC24C9.07c	0.266191	1.7704e-05
SPAC24C9.08	0.145515	0.008458
SPAC24C9.09	-0.45978	1.65164e-10
SPAC24C9.10c	-0.599092	2.53669e-18
SPAC24C9.11	0.219201	0.0135537
SPAC24C9.12c	1.00157	2.74345e-76
SPAC24C9.13c	-0.205413	0.023733
SPAC24C9.14	-0.180627	0.00031773
SPAC24C9.15c	0.393561	0.0917569
SPAC24C9.16c	-0.173361	0.0601302
SPAC24H6.01c	0.606895	3.23111e-13
SPAC24H6.02c	0.176823	0.0846494
SPAC24H6.03	0.356172	2.69591e-07
SPAC24H6.04	-0.117585	0.00563447
SPAC24H6.05	0.12189	0.164327
SPAC24H6.06	-0.00749752	0.920124
SPAC24H6.07	0.507447	7.68368e-39
SPAC24H6.08	-0.00154367	0.988897
SPAC24H6.09	0.977628	2.87423e-78
SPAC24H6.10c	0.406451	1.10006e-27
SPAC24H6.11c	0.136117	0.0792752
SPAC24H6.12c	-0.0996624	0.201524
SPAC24H6.13	0.845215	4.97313e-26
SPAC25A8.01c	0.481748	3.14254e-32
SPAC25A8.02	-0.288379	4.0255e-05
SPAC25A8.03c	0.317371	8.19602e-05
SPAC25B8.01	0.124238	0.137845
SPAC25B8.02	-0.407912	4.10902e-08
SPAC25B8.03	-0.232674	0.0012953
SPAC25B8.04c	-0.21979	0.0297615
SPAC25B8.05	0.084965	0.383319
SPAC25B8.06c	-0.577856	6.01066e-16
SPAC25B8.07c	-0.903478	4.70994e-20
SPAC25B8.08	0.259359	6.1176e-05
SPAC25B8.09	0.248518	0.000779571
SPAC25B8.10	0.487273	1.46936e-15
SPAC25B8.11	0.0610817	0.329169
SPAC25B8.12c	0.366882	2.25021e-09
SPAC25B8.13c	-1.95821	5.604e-77
SPAC25B8.14	-0.983804	6.41132e-26
SPAC25B8.15c	-0.160632	0.239701
SPAC25B8.16	-0.601866	3.55577e-12
SPAC25B8.17	-0.620107	1.75445e-09
SPAC25B8.18	0.228034	0.00124988
SPAC25B8.19c	-0.363313	8.41548e-05
SPAC25B8.20	-1.22226	2.94506e-12
SPAC25G10.01	-0.0881397	0.147554
SPAC25G10.02	-0.0209885	0.933892
SPAC25G10.03	0.705804	1.32592e-44
SPAC25G10.04c	-0.342024	0.0149475
SPAC25G10.05c	-0.323462	3.31514e-09
SPAC25G10.06	0.507427	1.55264e-16
SPAC25G10.07c	0.492604	1.38926e-12
SPAC25G10.08	0.0137962	0.683933
SPAC25G10.09c	0.498609	3.5135e-12
SPAC25H1.02	-0.1208	0.113332
SPAC25H1.03	0.0650087	0.53836
SPAC25H1.04	-0.564003	1.55802e-09
SPAC25H1.05	-0.326703	0.000561732
SPAC25H1.06	0.166134	0.0119947
SPAC25H1.07	-0.645297	1.20627e-28
SPAC25H1.08c	0.0119213	0.864522
SPAC25H1.09	0.103196	0.777523
SPAC25H1.10c	0.033531	0.721265
SPAC26A3.01	-0.607792	2.87885e-45
SPAC26A3.02	-0.0393388	0.652399
SPAC26A3.03c	-0.0902336	0.526582
SPAC26A3.04	0.417706	2.84123e-13
SPAC26A3.05	-0.167856	0.000548349
SPAC26A3.06	0.594914	3.01764e-12
SPAC26A3.07c	0.605419	1.0904e-73
SPAC26A3.08	-0.240063	3.04187e-06
SPAC26A3.09c	0.445973	2.87283e-09
SPAC26A3.10	0.276235	4.42817e-07
SPAC26A3.11	-0.441646	9.00748e-14
SPAC26A3.12c	0.0776293	0.102416
SPAC26A3.13c	1.72591	0.00100866
SPAC26A3.14c	0.159974	0.00816647
SPAC26A3.15c	0.00286566	0.970373
SPAC26A3.16	-0.291335	1.51071e-12
SPAC26A3.17c	-0.168743	0.0468491
SPAC26F1.01	0.239027	0.000454255
SPAC26F1.02	-0.0762079	0.373987
SPAC26F1.03	-0.201612	1.51358e-06
SPAC26F1.04c	-0.23122	0.00106695
SPAC26F1.05	-0.58408	0.000426879
SPAC26F1.06	0.578118	5.24953e-25
SPAC26F1.07	-1.38526	1.1553e-203
SPAC26F1.08c	0.2904	0.000151844
SPAC26F1.09	0.142601	0.0237404
SPAC26F1.10c	-0.820645	3.66296e-24
SPAC26F1.11	-1.81207	1.93366e-64
SPAC26F1.12c	-0.159891	0.0235455
SPAC26F1.13c	0.618519	4.24188e-38
SPAC26F1.14c	-0.954711	7.08839e-35
SPAC26H5.02c	-0.283198	0.00279273
SPAC26H5.03	-0.175545	0.0254643
SPAC26H5.04	-0.210495	0.00101707
SPAC26H5.05	-0.0861008	0.26739
SPAC26H5.06	0.403323	1.08712e-05
SPAC26H5.07c	-0.197842	1.07468e-06
SPAC26H5.08c	0.754875	3.87547e-31
SPAC26H5.09c	-2.31284	1.60619e-210
SPAC26H5.10c	-0.319975	1.14047e-18
SPAC26H5.11	0.507771	2.71689e-19
SPAC26H5.12	0.183256	0.00204158
SPAC26H5.13c	0.0879879	0.21425
SPAC27D7.02c	-0.414557	1.82267e-12
SPAC27D7.03c	-1.52834	6.39822e-57
SPAC27D7.04	-1.82425	1.92508e-67
SPAC27D7.05c	0.0305982	0.846458
SPAC27D7.06	-0.878839	1.23152e-47
SPAC27D7.07c	-0.920626	7.2217e-28
SPAC27D7.08c	0.47706	3.03755e-06
SPAC27D7.09c	-0.793034	2.87068e-21
SPAC27D7.11c	0.25691	1.22827e-06
SPAC27D7.12c	-1.40036	2.23025e-39
SPAC27D7.13c	0.777896	1.36093e-11
SPAC27D7.14c	-0.251692	7.70627e-07
SPAC27E2.01	-0.101023	0.221441
SPAC27E2.02	0.113737	0.261941
SPAC27E2.03c	-0.187709	4.60055e-05
SPAC27E2.04c	-1.18152	2.54055e-05
SPAC27E2.05	-0.938468	3.48424e-29
SPAC27E2.06c	0.0703912	0.370347
SPAC27E2.07	-0.891054	1.06102e-17
SPAC27E2.08	1.00962	1.26342e-16
SPAC27E2.09	0.432444	1.02268e-15
SPAC27E2.10c	-0.222078	0.0211909
SPAC27E2.11c	-0.795644	2.70169e-11
SPAC27E2.12	-2.39351	0.01736
SPAC27E2.14	-1.58361	2.0744e-27
SPAC27F1.02c	-0.483266	3.62716e-34
SPAC27F1.03c	0.121077	0.0632051
SPAC27F1.04c	0.101181	0.348663
SPAC27F1.05c	0.441926	2.37094e-08
SPAC27F1.06c	-0.103362	0.0888715
SPAC27F1.07	-0.370201	1.24732e-11
SPAC27F1.08	-0.18575	0.00406407
SPAC27F1.09c	0.143209	0.000536239
SPAC27F1.10	-0.787159	0.0368729
SPAC29A4.02c	0.154847	0.0013859
SPAC29A4.03c	-0.554861	2.54182e-26
SPAC29A4.04c	0.0938049	0.021827
SPAC29A4.05	-1.08375	2.54126e-71
SPAC29A4.06c	0.0813497	0.377455
SPAC29A4.07	0.606085	1.08416e-08
SPAC29A4.08c	-0.146026	0.00192867
SPAC29A4.09	-0.148171	0.00630988
SPAC29A4.10	0.221989	0.0195515
SPAC29A4.11	0.563507	1.01192e-18
SPAC29A4.12c	0.714589	5.50533e-28
SPAC29A4.13	-0.725288	9.99471e-12
SPAC29A4.14c	-0.0968376	0.152818
SPAC29A4.15	0.0802151	0.0929348
SPAC29A4.16	-0.0127499	0.813737
SPAC29A4.17c	-0.182743	0.0268237
SPAC29A4.18	-0.186069	0.00937787
SPAC29A4.19c	-0.0534361	0.503958
SPAC29A4.20	0.515135	7.56742e-15
SPAC29A4.22	0.51955	0.296811
SPAC29B12.01	0.380561	1.283e-17
SPAC29B12.02c	0.144651	0.000660253
SPAC29B12.03	-0.485142	3.64403e-18
SPAC29B12.04	0.226378	3.71154e-08
SPAC29B12.05c	-0.0299538	0.841331
SPAC29B12.06c	-0.514513	2.6318e-12
SPAC29B12.07	0.277014	2.83378e-05
SPAC29B12.08	0.208418	0.0174216
SPAC29B12.10c	0.151151	0.0263479
SPAC29B12.11c	-0.448954	3.69656e-08
SPAC29B12.12	-1.83783	0.00419223
SPAC29B12.13	0.566651	4.02671e-06
SPAC29B12.14c	-1.72623	6.17429e-96
SPAC29E6.01	0.661132	6.07217e-44
SPAC29E6.02	0.403556	1.93419e-16
SPAC29E6.03c	-0.136224	0.0149852
SPAC29E6.04	-0.209044	0.172484
SPAC29E6.05c	0.22846	0.00201246
SPAC29E6.06c	-0.50525	1.77195e-12
SPAC29E6.07	-0.0820143	0.981271
SPAC29E6.08	0.109752	0.0390579
SPAC29E6.09	0.574234	2.98407e-14
SPAC29E6.10c	-0.10585	0.0919601
SPAC2C4.03c	-0.316039	5.43844e-05
SPAC2C4.04c	0.0391158	0.680782
SPAC2C4.05	-0.818931	3.06838e-37
SPAC2C4.06c	0.692848	1.23958e-13
SPAC2C4.07c	0.641021	2.25164e-16
SPAC2C4.08	-0.121673	0.456601
SPAC2C4.09	-0.426143	1.09344e-06
SPAC2C4.10c	0.366839	7.40512e-09
SPAC2C4.11c	-0.0920717	0.219531
SPAC2C4.12c	-0.758657	1.08863e-14
SPAC2C4.13	-0.322209	3.34864e-07
SPAC2C4.14c	-0.15407	0.0221377
SPAC2C4.15c	0.131322	0.0211344
SPAC2C4.16c	0.189652	4.22396e-08
SPAC2C4.17c	-0.0453996	0.46
SPAC2E12.02	0.948924	5.45357e-77
SPAC2E12.03c	0.580494	2.9675e-07
SPAC2E12.05	0.272813	0.000982432
SPAC2E1P3.01	0.0177447	0.799889
SPAC2E1P3.02c	0.812451	1.42024e-06
SPAC2E1P3.04	0.545226	1.87137e-17
SPAC2E1P3.05c	-1.27721	7.3967e-95
SPAC2E1P5.01c	-0.321649	0.000417128
SPAC2E1P5.02c	-0.744506	9.64042e-05
SPAC2E1P5.03	-0.612732	1.67762e-12
SPAC2E1P5.04c	0.0487315	0.676482
SPAC2E1P5.05	-0.551018	2.20583e-14
SPAC2F3.01	-0.053234	0.534079
SPAC2F3.02	-0.899911	1.2122e-29
SPAC2F3.03c	-0.130973	0.0378065
SPAC2F3.04c	-1.24717	1.31135e-62
SPAC2F3.05c	-1.00878	3.62496e-31
SPAC2F3.06c	-0.0979345	0.0251778
SPAC2F3.07c	2.40311	0.159129
SPAC2F3.08	-0.3001	1.02455e-11
SPAC2F3.09	0.325827	5.13666e-09
SPAC2F3.10	-0.428956	6.19925e-10
SPAC2F3.11	-0.878381	8.1834e-40
SPAC2F3.12c	-0.113366	0.266837
SPAC2F3.13c	0.160217	0.0975729
SPAC2F3.14c	-0.148073	0.0642766
SPAC2F3.15	-0.149958	0.0604407
SPAC2F3.16	0.717432	8.74671e-44
SPAC2F3.17c	-0.0298296	0.723418
SPAC2F3.18c	-0.531747	2.74643e-11
SPAC2F7.02c	0.132783	0.0278042
SPAC2F7.03c	0.169547	0.0341412
SPAC2F7.04	-0.440039	2.62284e-07
SPAC2F7.05c	-0.279423	2.67303e-13
SPAC2F7.06c	0.786541	5.79423e-21
SPAC2F7.07c	0.0678244	0.28266
SPAC2F7.08c	0.621302	9.07906e-19
SPAC2F7.09c	0.272236	4.33581e-05
SPAC2F7.10	-0.681434	1.57631e-16
SPAC2F7.11	-0.214733	0.102599
SPAC2F7.13c	0.0305524	0.574483
SPAC2F7.14c	-0.696694	7.21163e-13
SPAC2F7.15	-0.684377	3.57033e-18
SPAC2F7.16c	0.240706	0.000104238
SPAC2F7.17	0.0934131	0.194284
SPAC2G11.02	0.202514	0.0087845
SPAC2G11.03c	-0.0304078	0.646045
SPAC2G11.04	0.0153662	0.899473
SPAC2G11.05c	0.326193	0.00620403
SPAC2G11.06	-0.332457	3.2898e-07
SPAC2G11.07c	0.332074	1.12973e-35
SPAC2G11.08c	-0.595665	4.76372e-08
SPAC2G11.09	0.305008	7.29277e-06
SPAC2G11.10c	0.14475	0.0976246
SPAC2G11.11c	0.258252	1.14431e-05
SPAC2G11.12	0.0588505	0.378506
SPAC2G11.13	0.0482597	0.521849
SPAC2G11.14	0.38466	6.60704e-15
SPAC2G11.15c	0.388208	2.679e-06
SPAC2H10.01	-0.755381	2.3724e-19
SPAC2H10.02c	0.38162	3.44401e-09
SPAC2H10.04	0.275738	0.512623
SPAC30.01c	-0.178577	0.000881446
SPAC30.02c	0.241001	0.00340561
SPAC30.03c	0.144587	0.0579789
SPAC30.04c	0.296007	6.33878e-09
SPAC30C2.02	-0.46243	2.9025e-07
SPAC30C2.03	-0.302706	0.0172917
SPAC30C2.04	-0.426456	1.16562e-14
SPAC30C2.05	-0.387423	7.00271e-07
SPAC30C2.06c	-0.594041	1.70656e-11
SPAC30C2.07	0.304204	2.07808e-08
SPAC30C2.08	-0.281733	1.32424e-06
SPAC30D11.01c	-0.855005	3.38425e-25
SPAC30D11.02c	-0.27121	0.63341
SPAC30D11.03	0.784341	5.20565e-38
SPAC30D11.04c	0.431501	5.16686e-11
SPAC30D11.05	-0.301048	6.17142e-05
SPAC30D11.06c	0.296032	5.581e-07
SPAC30D11.07	0.404126	0.000961934
SPAC30D11.08c	0.184701	0.000830178
SPAC30D11.09	0.453823	1.92398e-13
SPAC30D11.10	0.658364	1.50301e-20
SPAC30D11.11	-0.28978	0.000150816
SPAC30D11.12	0.518169	1.4183e-14
SPAC30D11.13	-0.047616	0.498109
SPAC30D11.14c	0.210144	0.000150385
SPAC31A2.02	0.280499	0.0142661
SPAC31A2.03	-0.216603	0.00642056
SPAC31A2.04c	-0.206459	9.19633e-05
SPAC31A2.05c	0.433381	5.39613e-11
SPAC31A2.06	-0.494387	2.23962e-22
SPAC31A2.07c	0.295501	4.90986e-06
SPAC31A2.08	-0.119877	0.153033
SPAC31A2.09c	-0.528118	5.28543e-11
SPAC31A2.10	-0.637806	1.64356e-15
SPAC31A2.11c	0.164732	0.0351682
SPAC31A2.12	-0.0651091	0.532442
SPAC31A2.13c	-0.243802	0.00288934
SPAC31A2.14	0.0792371	0.162664
SPAC31A2.15c	0.291332	0.000341297
SPAC31A2.16	0.192342	0.0359184
SPAC31F12.01	0.07278	0.325824
SPAC31G5.01	-0.208968	0.000683028
SPAC31G5.02	-0.127685	0.0842756
SPAC31G5.03	0.417225	1.81351e-39
SPAC31G5.04	-0.193922	0.00668104
SPAC31G5.05c	-0.732038	2.73314e-71
SPAC31G5.06	0.666913	0.0766905
SPAC31G5.07	0.00592125	0.988973
SPAC31G5.08	-0.751262	3.24611e-27
SPAC31G5.09c	1.26067	2.09756e-64
SPAC31G5.10	0.742119	0.000543465
SPAC31G5.11	0.668168	5.57956e-31
SPAC31G5.12c	-0.723876	2.61674e-20
SPAC31G5.13	-0.553081	4.16617e-35
SPAC31G5.14	-0.670964	8.18723e-26
SPAC31G5.15	-0.233531	0.00296533
SPAC31G5.16c	-0.232991	1.02358e-05
SPAC31G5.17c	0.265355	1.17997e-06
SPAC31G5.18c	0.699584	2.25188e-42
SPAC31G5.19	-0.103441	0.0817641
SPAC31G5.21	-0.180338	0.00506957
SPAC323.01c	-0.123464	0.331658
SPAC323.02c	-0.470829	2.08737e-14
SPAC323.03c	0.528872	3.56684e-08
SPAC323.04	-0.267398	2.00493e-06
SPAC323.05c	-0.167008	0.0138493
SPAC323.06c	0.379561	4.26165e-06
SPAC323.07c	-0.576179	6.12307e-19
SPAC323.08	-0.0335332	0.872354
SPAC328.01c	0.375144	1.4804e-12
SPAC328.02	0.885057	6.76786e-59
SPAC328.03	-0.190587	0.000577911
SPAC328.04	-0.261685	0.000521378
SPAC328.05	0.623723	1.12452e-09
SPAC328.06	-0.234917	6.93199e-05
SPAC328.07c	-0.0528408	0.504425
SPAC328.08c	1.1644	1.05241e-18
SPAC328.09	0.725433	2.51581e-17
SPAC328.10c	0.597582	1.11102e-55
SPAC32A11.01	1.40326	6.92425e-44
SPAC32A11.02c	0.680326	8.98317e-20
SPAC32A11.03c	0.395421	3.96252e-07
SPAC32A11.04c	-0.0480412	0.177595
SPAC343.01c	0.0956308	0.285047
SPAC343.02	-0.892196	1.26049e-46
SPAC343.03	0.180506	0.0388361
SPAC343.04c	0.101662	0.0834081
SPAC343.05	-0.245723	7.65513e-11
SPAC343.06c	0.169423	0.024902
SPAC343.07	0.438934	0.332741
SPAC343.08c	0.120271	0.0459547
SPAC343.09	-0.486269	3.73059e-24
SPAC343.10	-0.462611	3.43521e-12
SPAC343.11c	0.458255	1.10934e-20
SPAC343.12	-0.726713	1.01842e-11
SPAC343.13	0.21103	0.0135064
SPAC343.14c	0.0184095	0.78584
SPAC343.15	-0.0129453	0.864996
SPAC343.16	-0.13372	0.0222571
SPAC343.17c	0.213905	0.000874174
SPAC343.18	0.1851	0.0338609
SPAC343.19	-0.236826	0.000583538
SPAC343.20	0.477697	3.23577e-08
SPAC343.21	0.763392	6.168e-09
SPAC3A11.02	0.0837951	0.213147
SPAC3A11.03	0.39939	2.51176e-06
SPAC3A11.04	-0.379979	0.000317138
SPAC3A11.05c	0.171207	0.0314818
SPAC3A11.06	0.108999	0.0864176
SPAC3A11.07	0.0313852	0.698759
SPAC3A11.08	0.225812	0.000542036
SPAC3A11.09	0.399248	2.20046e-09
SPAC3A11.10c	0.887719	6.23984e-84
SPAC3A11.11c	-0.243538	0.000188315
SPAC3A11.12c	-0.354298	2.47332e-11
SPAC3A11.13	-0.207791	0.0126367
SPAC3A11.14c	0.372262	4.92685e-07
SPAC3A12.02	-0.191484	0.0531053
SPAC3A12.03c	0.479214	1.64381e-07
SPAC3A12.04c	0.626268	2.00482e-07
SPAC3A12.05c	0.819046	4.32726e-55
SPAC3A12.06c	0.532479	9.60673e-14
SPAC3A12.07	-0.704516	1.66274e-35
SPAC3A12.08	-0.108537	0.179849
SPAC3A12.09c	-0.426463	0.00278677
SPAC3A12.10	0.302697	8.44152e-12
SPAC3A12.11c	-0.281967	1.31919e-06
SPAC3A12.12	-0.0120581	0.88466
SPAC3A12.13c	-0.392783	5.21315e-11
SPAC3A12.14	-0.33844	1.58873e-20
SPAC3A12.15	0.216031	0.000326051
SPAC3A12.16c	-0.306594	2.74386e-09
SPAC3A12.17c	-0.252986	0.0021803
SPAC3A12.18	-0.543395	2.18641e-35
SPAC3A12.19	0.28975	0.0308952
SPAC3C7.01c	-0.207212	7.93269e-05
SPAC3C7.02c	1.38976	6.72107e-10
SPAC3C7.03c	-0.0688069	0.526044
SPAC3C7.04	0.488293	1.9808e-18
SPAC3C7.05c	0.425736	5.9074e-15
SPAC3C7.06c	-0.0306128	0.831919
SPAC3C7.07c	0.327215	5.27366e-06
SPAC3C7.08c	0.287197	3.15584e-07
SPAC3C7.09	-0.104989	0.461587
SPAC3C7.10	-0.255139	0.00363133
SPAC3C7.11c	0.0879789	0.208788
SPAC3C7.12	-0.438266	1.63036e-15
SPAC3C7.13c	-1.64223	2.93227e-99
SPAC3C7.14c	-1.2166	2.33935e-13
SPAC3F10.02c	-0.0761642	0.224717
SPAC3F10.03	-0.31946	1.15042e-11
SPAC3F10.04	-0.139132	0.00539579
SPAC3F10.05c	-0.0152195	0.861436
SPAC3F10.06c	0.606756	1.21523e-08
SPAC3F10.07c	0.997159	0.000164872
SPAC3F10.08c	0.081133	0.32088
SPAC3F10.09	0.034933	0.500538
SPAC3F10.10c	0.411864	0.0182332
SPAC3F10.11c	0.736692	7.633e-36
SPAC3F10.12c	-0.720154	3.38264e-19
SPAC3F10.13	0.152031	0.0216591
SPAC3F10.15c	0.902381	3.15147e-25
SPAC3F10.16c	0.349974	1.02225e-09
SPAC3F10.17	0.75011	1.72249e-27
SPAC3F10.18c	0.51199	3.31703e-09
SPAC3F10.19	-0.0416914	0.390855
SPAC3G6.01	-0.141484	0.0252942
SPAC3G6.02	-0.395515	1.74201e-15
SPAC3G6.03c	0.0809005	0.159633
SPAC3G6.04	0.160511	0.101274
SPAC3G6.05	-0.198677	0.00184631
SPAC3G6.06c	-0.257146	0.00215966
SPAC3G6.07	0.088064	0.40635
SPAC3G6.08	-1.02666	1.91371e-14
SPAC3G6.09c	0.0516276	0.417813
SPAC3G6.10c	0.265331	0.140468
SPAC3G6.11	0.276825	0.0034104
SPAC3G6.13c	0.397724	0.000250869
SPAC3G9.01	-1.35695	5.66398e-34
SPAC3G9.02	0.595708	3.67487e-12
SPAC3G9.03	0.184691	0.000496086
SPAC3G9.04	-0.164165	0.148897
SPAC3G9.05	-0.431129	1.29757e-11
SPAC3G9.06	-0.359431	1.09818e-15
SPAC3G9.07c	-0.491785	1.68352e-08
SPAC3G9.08	0.0418316	0.702862
SPAC3G9.09c	-0.245872	1.18477e-09
SPAC3G9.10c	-0.242885	0.00338091
SPAC3G9.11c	1.14897	2.95461e-50
SPAC3G9.12	-0.213806	0.00191888
SPAC3G9.13c	-0.0317681	0.631112
SPAC3G9.14	0.374526	4.04102e-10
SPAC3G9.15c	-0.294709	3.38919e-05
SPAC3G9.16c	0.311077	0.0342478
SPAC3G9.17	-0.802929	0.000386394
SPAC3H1.01c	0.0549749	0.504239
SPAC3H1.02c	-0.697173	4.58364e-19
SPAC3H1.03	-0.18957	0.0844128
SPAC3H1.04c	0.186712	0.00531755
SPAC3H1.05	-0.256996	9.05593e-10
SPAC3H1.06c	0.628872	5.78324e-18
SPAC3H1.07	-0.313571	4.87553e-10
SPAC3H1.08c	0.333754	2.57654e-07
SPAC3H1.09c	0.187162	0.00422292
SPAC3H1.10	0.37352	5.11428e-06
SPAC3H1.11	0.521901	3.55125e-23
SPAC3H1.12c	0.755773	2.27987e-25
SPAC3H1.13	0.464034	4.65849e-12
SPAC3H1.14	0.522752	1.16553e-09
SPAC3H5.04	0.106816	0.0983056
SPAC3H5.05c	-0.658319	9.97287e-24
SPAC3H5.06c	-0.370061	2.25214e-07
SPAC3H5.07	0.850654	8.73585e-106
SPAC3H5.08c	0.694815	3.45062e-44
SPAC3H5.09c	0.748606	8.72178e-32
SPAC3H5.10	0.301413	2.99112e-13
SPAC3H5.11	0.0089449	0.911039
SPAC3H5.12c	0.688568	1.5089e-84
SPAC3H5.13	0.601216	5.79449e-05
SPAC3H8.02	-0.0344574	0.652399
SPAC3H8.03	-0.247068	0.00205979
SPAC3H8.04	-0.0157937	0.829683
SPAC3H8.05c	0.565277	1.56006e-17
SPAC3H8.06	0.0966713	0.136624
SPAC3H8.07c	-0.106658	0.210267
SPAC3H8.08c	0.464152	1.64133e-08
SPAC3H8.09c	1.11736	1.23152e-47
SPAC3H8.10	-0.691042	1.18332e-67
SPAC458.02c	0.228628	6.32199e-12
SPAC458.03	0.304889	0.000191973
SPAC458.04c	-0.169194	0.163166
SPAC458.05	0.363744	1.95247e-08
SPAC458.06	0.218011	0.0293768
SPAC458.07	0.264641	1.96721e-05
SPAC4A8.02c	-0.0164023	0.835672
SPAC4A8.03c	0.750479	1.80266e-39
SPAC4A8.04	0.0302357	0.759257
SPAC4A8.05c	0.282297	5.94744e-05
SPAC4A8.06c	-0.204827	0.00234032
SPAC4A8.07c	0.0792838	0.399453
SPAC4A8.08c	0.422431	2.96682e-11
SPAC4A8.09c	0.118498	0.174354
SPAC4A8.10	1.22154	1.32883e-60
SPAC4A8.11c	-0.1664	0.00252302
SPAC4A8.12c	-0.664733	4.43212e-23
SPAC4A8.13c	-0.395946	5.09253e-13
SPAC4A8.14	0.00413172	0.944353
SPAC4A8.15c	-0.416417	4.17522e-15
SPAC4A8.16c	0.0954433	0.0498607
SPAC4C5.01	-0.118735	0.266805
SPAC4C5.02c	-0.312068	5.79937e-07
SPAC4C5.03	0.0484052	0.375101
SPAC4C5.04	0.310326	0.00244648
SPAC4D7.01c	0.282785	1.14333e-06
SPAC4D7.02c	-0.718018	2.82246e-28
SPAC4D7.03	0.0982037	0.233919
SPAC4D7.04c	-0.0356343	0.681606
SPAC4D7.05	0.104952	0.00426755
SPAC4D7.06c	-0.00103886	0.990866
SPAC4D7.07c	-0.374975	2.24235e-07
SPAC4D7.08c	0.359736	1.06242e-21
SPAC4D7.09	-0.239316	9.57403e-06
SPAC4D7.10c	-0.00400011	0.96296
SPAC4D7.11	0.0437072	0.578181
SPAC4D7.12c	0.389737	1.71539e-07
SPAC4D7.13	-0.0813071	0.128545
SPAC4D7.14	-0.685188	1.75319e-05
SPAC4D7.15	-0.84617	0.138583
SPAC4F10.02	0.293452	3.31703e-09
SPAC4F10.03c	0.209827	0.00133987
SPAC4F10.04	-0.0126043	0.893954
SPAC4F10.05c	-0.732961	1.8436e-08
SPAC4F10.06	0.0171771	0.856114
SPAC4F10.07c	0.398479	1.6912e-12
SPAC4F10.08	-0.786433	1.2662e-09
SPAC4F10.09c	0.50807	1.54132e-13
SPAC4F10.10c	-0.495277	2.56216e-29
SPAC4F10.11	-0.261207	9.26407e-07
SPAC4F10.12	-0.664496	3.18565e-12
SPAC4F10.13c	0.170114	0.0016352
SPAC4F10.14c	-0.782398	1.54632e-83
SPAC4F10.15c	-1.45722	2.91536e-123
SPAC4F10.16c	0.679316	3.59409e-31
SPAC4F10.17	0.333284	0.00762771
SPAC4F10.18	-0.292432	6.35373e-05
SPAC4F10.19c	-0.168334	0.196479
SPAC4F10.20	0.0918451	0.224999
SPAC4F10.22	0.498838	6.61822e-06
SPAC4F8.01	-0.0169968	0.814728
SPAC4F8.02c	-0.515729	1.49256e-12
SPAC4F8.03	-0.599998	2.70925e-19
SPAC4F8.04	-0.188588	0.0191339
SPAC4F8.05c	-0.678795	9.58543e-13
SPAC4F8.06	-0.423508	1.0931e-08
SPAC4F8.07c	0.111665	0.023066
SPAC4F8.08	0.320733	0.154137
SPAC4F8.10c	0.307359	4.22068e-07
SPAC4F8.11	0.331205	2.93457e-06
SPAC4F8.12c	0.294432	3.49516e-10
SPAC4F8.13c	0.343299	7.16597e-09
SPAC4F8.14c	-0.0599751	0.26329
SPAC4F8.15	-0.122651	0.016912
SPAC4G8.02c	-0.206954	0.0181235
SPAC4G8.03c	-0.940039	9.36375e-21
SPAC4G8.04	0.571867	1.45286e-27
SPAC4G8.05	0.110934	0.0397337
SPAC4G8.06c	0.174983	0.0135793
SPAC4G8.07c	0.543214	8.83598e-13
SPAC4G8.08	-0.114236	0.173884
SPAC4G8.09	-0.294833	1.54197e-05
SPAC4G8.10	0.116962	0.0689786
SPAC4G8.11c	-0.906875	1.11554e-10
SPAC4G8.12c	0.626291	8.01477e-18
SPAC4G8.13c	0.225593	0.000535711
SPAC4G9.02	0.399405	4.30204e-05
SPAC4G9.03	-0.343585	8.06134e-08
SPAC4G9.04c	0.246054	0.000422654
SPAC4G9.05	1.3947	3.82654e-32
SPAC4G9.06c	-0.395301	7.05773e-12
SPAC4G9.07	-0.346573	0.0213858
SPAC4G9.08c	0.651076	1.88009e-23
SPAC4G9.09c	0.0343684	0.454839
SPAC4G9.10	-0.566021	9.54225e-16
SPAC4G9.11c	-0.250431	2.75264e-06
SPAC4G9.12	-1.82305	7.5362e-157
SPAC4G9.13c	-0.28162	3.06486e-05
SPAC4G9.14	-0.572534	7.00379e-12
SPAC4G9.15	-0.0047988	0.927242
SPAC4G9.16c	0.345807	8.6491e-17
SPAC4G9.17c	-0.539134	1.69844e-18
SPAC4G9.19	0.830924	8.48697e-27
SPAC4G9.20c	0.937846	2.66415e-25
SPAC4G9.22	0.897192	6.87467e-14
SPAC4H3.01	-0.0251339	0.740762
SPAC4H3.02c	-0.118019	0.150378
SPAC4H3.03c	-0.066956	0.360053
SPAC4H3.04c	0.875124	2.39894e-37
SPAC4H3.05	0.616873	6.69781e-19
SPAC4H3.06	-0.0975244	0.47271
SPAC4H3.07c	-0.534611	9.48997e-19
SPAC4H3.08	-2.36964	1.1272e-76
SPAC4H3.09	-0.504984	1.45151e-19
SPAC4H3.10c	0.387862	6.29748e-10
SPAC4H3.11c	0.602367	3.34736e-22
SPAC4H3.13	-0.0512552	0.582563
SPAC4H3.14c	0.0879661	0.277035
SPAC4H3.16	-0.182154	0.0282429
SPAC4H3.17	-0.590294	0.39894
SPAC513.01c	0.418547	3.16934e-15
SPAC513.02	-0.663131	3.69656e-08
SPAC513.03	-0.00344761	0.972381
SPAC513.04	3.51889	4.93043e-05
SPAC513.05	0.0113065	0.859804
SPAC513.06c	-0.547154	5.16899e-13
SPAC513.07	0.347686	3.24189e-07
SPAC521.02	-0.699893	1.18061e-28
SPAC521.03	-1.41707	1.63802e-122
SPAC521.04c	0.0848518	0.239685
SPAC521.05	0.402256	1.5937e-29
SPAC56E4.02c	0.202358	0.0435185
SPAC56E4.03	-0.625898	3.09748e-30
SPAC56E4.04c	-0.116477	0.0345156
SPAC56E4.05	-0.0292494	0.675394
SPAC56E4.06c	-0.568294	1.26397e-16
SPAC56E4.07	-0.514622	5.47009e-11
SPAC56F8.02	0.660543	2.05547e-14
SPAC56F8.03	0.00518787	0.928466
SPAC56F8.04c	-0.787575	3.27372e-19
SPAC56F8.05c	-0.653803	5.14558e-55
SPAC56F8.06c	-0.676855	4.70042e-06
SPAC56F8.07	-0.162364	0.235178
SPAC56F8.08	-0.43946	5.27842e-14
SPAC56F8.09	0.231124	0.00693084
SPAC56F8.10	-0.826771	9.23059e-34
SPAC56F8.11	-0.138968	0.0456772
SPAC56F8.12	0.567401	0.342514
SPAC56F8.13	0.243883	0.010544
SPAC56F8.14c	0.160343	0.000545745
SPAC56F8.15	1.09159	1.55123e-20
SPAC56F8.16	-0.61071	1.30201e-15
SPAC57A10.02	0.176217	0.0345846
SPAC57A10.03	0.404741	1.30671e-05
SPAC57A10.04	1.2194	3.75547e-16
SPAC57A10.05c	0.213092	0.00041592
SPAC57A10.06	-1.74704	4.84326e-08
SPAC57A10.07	-0.994881	3.80897e-37
SPAC57A10.08c	0.542667	3.05141e-12
SPAC57A10.09c	-1.33711	5.61551e-124
SPAC57A10.10c	0.127596	0.05097
SPAC57A10.11c	-0.204487	6.0194e-05
SPAC57A10.12c	0.00395917	0.959024
SPAC57A10.14	0.37147	0.000266786
SPAC57A7.04c	0.626155	1.5219e-20
SPAC57A7.05	-0.550572	7.31037e-12
SPAC57A7.06	1.0479	2.57197e-56
SPAC57A7.07c	0.0722669	0.484242
SPAC57A7.08	0.585031	1.12612e-35
SPAC57A7.09	0.419284	1.30288e-11
SPAC57A7.10c	-0.202915	6.69356e-07
SPAC57A7.11	0.177485	0.0051851
SPAC57A7.12	0.343688	1.56387e-10
SPAC57A7.13	0.401402	7.82966e-12
SPAC57A7.15c	0.613405	3.46594e-13
SPAC589.02c	0.758136	1.39373e-17
SPAC589.03c	0.267302	0.0211919
SPAC589.04	-0.134348	0.12107
SPAC589.05c	0.115035	0.27297
SPAC589.06c	0.171918	4.92465e-05
SPAC589.07c	0.364412	4.30803e-09
SPAC589.08c	-0.180147	0.103631
SPAC589.09	-0.0767528	0.369773
SPAC589.10c	0.0418877	0.568821
SPAC589.11	0.862406	4.80122e-05
SPAC589.12	0.670215	6.89826e-54
SPAC5D6.01	0.789239	1.47625e-30
SPAC5D6.02c	-0.851	3.76998e-08
SPAC5D6.04	0.33687	3.96159e-10
SPAC5D6.05	0.236623	0.00303805
SPAC5D6.06c	0.550096	5.64853e-10
SPAC5D6.07c	0.121397	0.135179
SPAC5D6.08c	0.196639	0.0129769
SPAC5D6.09c	0.258272	0.0547456
SPAC5D6.10c	0.273855	0.791209
SPAC5D6.12	-0.359897	5.90872e-06
SPAC5D6.13	-0.808727	2.92673e-50
SPAC5H10.01	-1.658	4.55866e-52
SPAC5H10.02c	0.0880518	0.424089
SPAC5H10.03	-0.187669	0.00622381
SPAC5H10.04	1.86007	3.36302e-102
SPAC5H10.05c	-1.19718	1.35516e-49
SPAC5H10.06c	-0.233956	0.00619975
SPAC5H10.07	-1.29304	0.0690743
SPAC5H10.08c	-0.8244	1.57783e-29
SPAC5H10.09c	-0.502001	0.00214872
SPAC5H10.10	-0.664318	5.75919e-13
SPAC5H10.11	0.387977	0.00276423
SPAC5H10.12c	-0.59546	1.60927e-09
SPAC5H10.13c	-0.115743	0.0271978
SPAC607.02c	0.158169	0.0624313
SPAC607.03c	-0.164208	0.00511624
SPAC607.04	-1.02956	1.85067e-23
SPAC607.05	-0.313724	1.10869e-07
SPAC607.06c	-0.210491	0.00478712
SPAC607.07c	-0.337891	4.80289e-09
SPAC607.08c	-0.167823	0.0145385
SPAC607.09c	0.238234	0.0381182
SPAC607.10	-0.0146171	0.908809
SPAC630.03	-0.576443	2.02249e-33
SPAC630.04c	0.548022	2.66353e-22
SPAC630.05	0.957698	1.14092e-59
SPAC630.06c	-0.415582	0.00132105
SPAC630.07c	0.576217	5.23373e-12
SPAC630.08c	-0.495228	7.70186e-12
SPAC630.09c	-0.308781	1.00816e-07
SPAC630.10	-0.114703	0.191063
SPAC630.11	-0.277637	3.17637e-05
SPAC630.12	0.0507494	0.594755
SPAC630.13c	0.608372	5.31567e-23
SPAC630.14c	0.229196	5.84012e-05
SPAC630.15	-0.900993	2.41361e-18
SPAC631.01c	-0.667439	2.77838e-43
SPAC631.02	-0.441655	6.39865e-17
SPAC637.03	-0.246637	9.96221e-05
SPAC637.04	-0.655232	2.44359e-28
SPAC637.05c	-0.419082	9.95962e-23
SPAC637.06	-0.591926	3.19914e-25
SPAC637.07	0.23872	5.53656e-08
SPAC637.08	-0.185221	0.00423394
SPAC637.09	0.0883364	0.161006
SPAC637.10c	-0.732355	4.75402e-39
SPAC637.11	0.0964369	0.197342
SPAC637.12c	-0.104604	0.215722
SPAC637.13c	-0.783071	4.75091e-50
SPAC644.04	-0.497645	4.44394e-14
SPAC644.05c	-2.9345	7.69918e-94
SPAC644.06c	-0.00964771	0.906147
SPAC644.07	-0.263136	0.00118585
SPAC644.08	0.0949815	0.341534
SPAC644.09	-0.270532	0.000665713
SPAC644.10	0.242958	0.151729
SPAC644.11c	-0.156102	0.0180502
SPAC644.12	0.362539	1.12979e-09
SPAC644.13c	-0.342703	1.54831e-06
SPAC644.14c	0.0166547	0.824083
SPAC644.15	0.463081	1.00941e-17
SPAC644.16	-0.283542	2.33646e-05
SPAC644.17c	-0.330702	9.75655e-10
SPAC644.18c	0.0411578	0.500016
SPAC652.01	0.689746	4.33531e-30
SPAC664.01c	-0.441366	3.38682e-14
SPAC664.02c	-0.178679	0.0132222
SPAC664.03	-0.501288	1.15397e-20
SPAC664.04c	0.309888	2.17368e-08
SPAC664.05	0.544577	2.22363e-32
SPAC664.06	0.611493	9.23221e-38
SPAC664.07c	-0.313937	0.00586512
SPAC664.08c	0.196145	0.0320245
SPAC664.09	0.383845	1.39033e-07
SPAC664.10	0.000101854	0.998923
SPAC664.11	0.144613	0.00479228
SPAC664.12c	-0.408023	7.35015e-07
SPAC664.13	0.0638527	0.833512
SPAC664.14	0.473938	1.18269e-17
SPAC664.15	-0.0956661	0.308688
SPAC683.02c	-0.477823	0.0244842
SPAC683.03	1.41215	0.500865
SPAC688.02c	-0.538405	3.28463e-05
SPAC688.03c	-0.30897	4.11109e-07
SPAC688.04c	-0.142352	0.0196967
SPAC688.06c	0.559925	1.12742e-05
SPAC688.07c	0.00969331	0.868821
SPAC688.08	0.231695	0.000354051
SPAC688.09	0.150927	0.00916866
SPAC688.10	0.978526	1.81863e-45
SPAC688.11	-0.34854	5.02035e-12
SPAC688.12c	-0.118454	0.0681511
SPAC688.13	0.108131	0.245278
SPAC688.14	-1.10315	2.66458e-22
SPAC688.16	-0.403744	8.6694e-07
SPAC694.02	-0.0504179	0.326139
SPAC694.03	0.232321	0.0404046
SPAC694.04c	-0.304049	4.0973e-06
SPAC694.05c	0.763005	8.04651e-65
SPAC694.06c	-0.0249332	0.748196
SPAC6B12.02c	0.198245	0.00358999
SPAC6B12.03c	0.767203	5.35876e-13
SPAC6B12.04c	-0.600471	3.49108e-11
SPAC6B12.05c	0.275456	1.61156e-06
SPAC6B12.06c	0.184439	0.139795
SPAC6B12.07c	0.484986	5.07011e-23
SPAC6B12.08	0.373714	1.98599e-07
SPAC6B12.09	-0.627171	1.71651e-13
SPAC6B12.10c	0.0344078	0.663826
SPAC6B12.11	-0.464109	5.31121e-11
SPAC6B12.12	-0.133678	3.36338e-05
SPAC6B12.13	-0.0315495	0.547624
SPAC6B12.14c	-0.828897	1.24086e-27
SPAC6B12.15	0.504033	8.90073e-29
SPAC6B12.16	-0.342095	0.620836
SPAC6B12.18	-0.348612	0.00332603
SPAC6B12.19	-0.199771	0.771543
SPAC6C3.02c	-0.133224	0.0127143
SPAC6C3.03c	-2.01195	4.2419e-11
SPAC6C3.04	-0.951565	1.95326e-58
SPAC6C3.05	-0.223104	0.48965
SPAC6C3.06c	0.352448	9.85173e-11
SPAC6C3.07	-0.167726	0.748196
SPAC6C3.08	0.283744	3.25729e-05
SPAC6C3.09	0.383903	6.74943e-07
SPAC6F12.02	0.264619	3.37472e-05
SPAC6F12.03c	0.244291	9.17916e-05
SPAC6F12.04	-0.538137	1.64323e-26
SPAC6F12.05c	-0.292061	0.000144149
SPAC6F12.06	-0.0986884	0.0947469
SPAC6F12.07	-0.209761	0.000589845
SPAC6F12.08c	0.309777	8.74796e-06
SPAC6F12.09	0.0693981	0.305416
SPAC6F12.10c	0.698886	1.33447e-52
SPAC6F12.11c	-0.169489	0.0110894
SPAC6F12.12	0.26237	4.7799e-06
SPAC6F12.13c	-0.632113	1.2962e-29
SPAC6F12.14	0.433612	7.02499e-07
SPAC6F12.15c	0.453119	1.03882e-11
SPAC6F12.16c	0.397012	4.25993e-14
SPAC6F12.17	-0.512223	6.25125e-20
SPAC6F6.01	-0.414403	4.21824e-06
SPAC6F6.02c	0.365627	9.24333e-07
SPAC6F6.03c	0.193247	0.0018919
SPAC6F6.04c	0.442136	1.03941e-05
SPAC6F6.05	-0.214867	0.000332913
SPAC6F6.06c	-0.469361	8.82881e-15
SPAC6F6.07c	0.631998	5.56916e-56
SPAC6F6.08c	0.703764	2.6257e-23
SPAC6F6.09	-0.0913091	0.308769
SPAC6F6.10c	-0.518948	6.06492e-29
SPAC6F6.11c	0.472091	7.88606e-06
SPAC6F6.12	0.422871	4.05714e-18
SPAC6F6.13c	0.364968	1.61557e-12
SPAC6F6.15	0.0383019	0.311826
SPAC6F6.16c	0.368377	1.1266e-09
SPAC6F6.17	0.600606	1.09185e-23
SPAC6F6.19	-0.549175	0.00587929
SPAC6G10.02c	0.245804	0.000116961
SPAC6G10.03c	0.455016	2.94189e-18
SPAC6G10.04c	-0.545448	1.06658e-13
SPAC6G10.05c	-0.225626	0.00013942
SPAC6G10.06	2.25714	4.41106e-14
SPAC6G10.07	-0.428675	1.81482e-16
SPAC6G10.08	-0.0319568	0.560757
SPAC6G10.09	0.187071	0.000307418
SPAC6G10.10c	-0.370429	0.000286586
SPAC6G10.11c	0.774404	4.7422e-28
SPAC6G10.12c	-0.723493	0.00115702
SPAC6G9.01c	-0.00440837	0.970359
SPAC6G9.02c	0.00956374	0.903937
SPAC6G9.03c	0.275326	0.0181153
SPAC6G9.04	0.625441	2.33839e-23
SPAC6G9.05	0.347825	0.000186797
SPAC6G9.06c	0.481955	1.33831e-10
SPAC6G9.07c	-0.551957	2.5557e-31
SPAC6G9.08	-0.406066	6.90113e-15
SPAC6G9.09c	0.269039	6.56246e-10
SPAC6G9.10c	0.483725	6.40819e-13
SPAC6G9.11	0.0908228	0.0119587
SPAC6G9.12	-0.382022	1.47307e-07
SPAC6G9.13c	0.286246	0.546333
SPAC6G9.14	-0.104751	0.115307
SPAC6G9.15c	-0.525641	5.00172e-12
SPAC6G9.16c	-0.276654	0.000658158
SPAC732.01	-0.0897785	0.14889
SPAC732.02c	0.000636814	0.98976
SPAC750.01	-0.214122	0.679745
SPAC750.02c	0.124484	0.908809
SPAC750.03c	-0.119934	0.987423
SPAC750.05c	-2.6208	0.474849
SPAC750.06c	-4.80664	0.151719
SPAC750.07c	-0.341162	0.623307
SPAC750.08c	-0.120147	0.964275
SPAC767.01c	0.0947068	0.0392682
SPAC7D4.02c	0.352454	6.56591e-06
SPAC7D4.03c	0.25666	9.58152e-05
SPAC7D4.04	0.394861	3.51259e-14
SPAC7D4.05	0.348397	2.00231e-05
SPAC7D4.06c	-0.640053	9.21168e-14
SPAC7D4.07c	-0.275641	3.75952e-05
SPAC7D4.08	-0.331115	0.558489
SPAC7D4.09c	-0.759708	1.71979e-10
SPAC7D4.10	-0.109993	0.0354706
SPAC7D4.11c	-0.0484843	0.601837
SPAC7D4.12c	0.402656	4.98885e-08
SPAC7D4.13c	0.0385202	0.650809
SPAC7D4.14c	0.513814	9.84715e-15
SPAC7D4.15c	-0.789522	0.0316869
SPAC806.02c	-0.442185	1.93598e-10
SPAC806.03c	-0.0139424	0.81531
SPAC806.04c	0.0947986	0.0889914
SPAC806.05	-0.877523	6.8966e-29
SPAC806.06c	-0.47547	1.05206e-11
[truncated: 4,504 more rows]
