# Supplementary material for: Mitochondrial Translation Inhibition Triggers an Rst2-Controlled Transcriptional Reprogramming of Carbon Metabolism in Stationary-Phase Cells of Fission Yeast
Source: Biomolecules. 2025 Sep 24;15(10):1354. doi: 10.3390/biom15101354 (PMC12564598; doi:10.3390/biom15101354)
Supplement: Supplementary file 1 [file biomolecules-15-01354-s001.zip › Supplementary Dataset S2.xlsx]

## Sheet: ∆rst2 vs WT_DEGs_Exponential
### Differential expression analysis in the main figures was performed using a Salmon index with cDNA only.
### Table S3 and S4 in this file presents transcriptome-wide expression results obtained using a Salmon index with cDNA+ncRNA.
### Inclusion of ncRNAs may cause minor differences in log2FC values for coding genes, but overall conclusions are unchanged.
∆rst2 vs WT Differentially Expressed Genes During Exponential Phase
Gene_id	gene_name	description	log2FoldChange	padj	synonyms
SPAC11D3.19	SPAC11D3.19	Schizosaccharomyces pombe specific microprotein, GPI anchored	-1.80244	0.000122901
SPAC11E3.06	map1	DNA-binding transcription factor, MADS-box Map1	-1.24557	0.000154181
SPAC13F5.03c	gld1	mitochondrial glycerol dehydrogenase Gld1	-1.80449	0.000683923
SPAC186.04c	SPAC186.04c	N-terminal of transmembrane channel, truncated	-3.4458	0.00314965
SPAC186.05c	gdt1	Golgi calcium and manganese antiporter Gdt1	-2.25169	0.00853278
SPAC26H5.09c	SPAC26H5.09c	gfo/idh/mocA family NAD(P)H oxidoreductase family, implicated in transcription	-1.79295	4.82e-38
SPAC27D7.03c	mei2	RNA-binding protein involved in meiosis Mei2	-1.20658	1.15e-07
SPAC27D7.11c	SPAC27D7.11c	But2 family protein, similar to cell surface molecules	-1.06779	1.16e-13
SPAC513.03	mfm2	M-factor precursor Mfm2	-1.33043	8.93e-12
SPAC869.09	SPAC869.09	Con-6 family conserved fungal protein	-1.16644	0.0336847
SPAC977.16c	dak2	dihydroxyacetone kinase Dak2	-1.53491	0.000493778
SPBC29A10.02	spo5	meiotic RNA-binding protein 1	-1.22235	0.000112401	mrb1,mug12,SPBC365.18
SPBC29A10.14	rec8	meiotic cohesin complex kleisin subunit Rec8	-1.09957	0.00520625
SPBC32C12.02	ste11	DNA-binding transcription factor Ste11	-1.88897	3.36e-13	aff1,stex
SPBCPT2R1.04c	SPBCPT2R1.04c	S. pombe specific DUF999 family protein 10	-1.38935	0.0226272
SPBP4G3.03	fub2	PI31 proteasome regulator Fub2	-1.71123	5.2e-05
SPBP4H10.09	rsv1	DNA-binding transcription repressor Rsv1	-3.11637	6.55e-06
SPBPB2B2.12c	gal10	UDP-glucose 4-epimerase/aldose 1-epimerase Gal10	-1.63797	3.51e-28
SPCC1235.14	ght5	plasma membrane high-affinity glucose/fructose:proton symporter Ght5	-4.76041	1.9e-60
SPCC191.11	inv1	external invertase, beta-fructofuranosidase Inv1	-1.27825	0.0184605
SPCC548.07c	ght1	plasma membrane high-affinity glucose:proton symporter Ght1	-2.08673	3.01e-06
SPCC794.01c	gcd1	glucose dehydrogenase Gcd1	-1.5668	0.00222738	zwf2

## Sheet: ∆rst2 vs WT_DEGs_Stationary
### Differential expression analysis in the main figures was performed using a Salmon index with cDNA only.
### Table S3 and S4 in this file presents transcriptome-wide expression results obtained using a Salmon index with cDNA+ncRNA.
### Inclusion of ncRNAs may cause minor differences in log2FC values for coding genes, but overall conclusions are unchanged.
∆rst2 vs WT Differentially Expressed Genes During Stationary Phase
Gene_id	gene_name	description	log2FoldChange	padj	synonyms
SPAC13A11.06	pdc202	pyruvate decarboxylase	1.26488	0.000142617	SPAC3H8.01
SPAC13C5.06c	mug121	Schizosaccharomyces pombe specific protein Mug121	1.11976	0.00171129
SPAC1F8.04c	hhy1	hydrolase Hhy1	2.01457	0.000407672
SPAC23C4.04c	SPAC23C4.04c	Schizosaccharomyces pombe specific protein	1.1295	7.99e-05
SPAC27E2.14	SPAC27E2.14	Schizosaccharomyces pombe specific microprotein	1.02391	1.42e-12
SPAC4G9.22	SPAC4G9.22	Schizosaccharomyces pombe specific protein	1.01963	3.59e-10
SPAC4H3.08	fox2	3-hydroxyacyl-CoA dehydrogenase, Fox2	1.17315	0.00522691
SPAC6B12.19	rsa3	ribosome assembly protein Rsa3	1.2927	0.0382301	new7
SPAC6C3.03c	SPAC6C3.03c	Schizosaccharomyces pombe specific protein	1.19799	2.04e-05
SPAC959.11	SPAC959.11	Schizosaccharomyces specific protein	1.10344	1.84e-12
SPAPB1A11.02	SPAPB1A11.02	sterol esterase/lipase implicated in lipid catabolism or detoxification	1.6576	0.000101498
SPAPYUG7.03c	mid2	medial ring protein, anillin Mid2	1.04376	5.3e-35
SPBC1289.16c	cao2	copper amine oxidase-like protein Cao2	1.3046	5.2e-10	SPBC8E4.06,spao2
SPBC1348.08c	SPBC1348.08c	cell surface glycoprotein, adhesion molecule	2.42071	0.0105147
SPBC14C8.11c	SPBC14C8.11c	Schizosaccharomyces pombe specific protein	1.18412	3.16e-05
SPBC1683.07	mal1	maltase alpha-glucosidase Mal1	1.11762	5.36e-28
SPBC19F8.07	mcs6	transcription factor TFIIH associated cyclin-dependent protein kinase Mcs6	1.31424	0.00187376	crk1,mop1,cdk7
SPBC2F12.09c	atf21	DNA-binding transcription factor, Atf-CREB family Atf21	1.10105	0.00716959
SPBC2G2.17c	psu2	cell wall beta-glucosidase Psu2	1.55563	1.31e-08
SPBC32H8.11	mei4	DNA-binding forkhead transcription factor, meiotic Mei4	1.30542	1.73e-19	dot4
SPBC354.12	gpd3	glyceraldehyde 3-phosphate dehydrogenase Gpd3	1.09626	7.59e-20
SPBC428.11	met17	homocysteine synthase Met17	1.0644	1.15e-05	cys2
SPBC577.05c	rec27	meiotic recombination protein Rec27	1.26716	0.013754	mug41
SPBC8E4.05c	SPBC8E4.05c	fumarate lyase superfamily, unknown specificity, bacterial 3-carboxy-cis,cis-muconate cycloisomerase related	1.09785	1.72e-11
SPBP26C9.02c	car1	arginase Car1	1.11651	6.98e-06
SPBPB10D8.01	SPBPB10D8.01	plasma membrane cysteine transmembrane transporter	1.40027	0.0110999
SPBPB10D8.06c	ssu3	plasma membrane sulfite efflux transmembrane transporter Ssu3	1.02432	1.78e-05
SPCC306.08c	mdh1	malate dehydrogenase Mdh1	1.01534	6.45e-20
SPCC576.17c	SPCC576.17c	pyridoxamine/pyridoxine/pyridoxal transmembrane transporter	1.17074	6.42e-13
SPCC594.03	SPCC594.03	Schizosaccharomyces pombe specific protein	1.23474	2.67e-09
SPAC1002.06c	bqt2	bouquet formation protein Bqt2	-1.71986	0.0265798	mug18,rec23
SPAC1002.16c	tna1	plasma membrane carboxylic acid transmembrane transporter Tna1	-1.26312	1.15e-11
SPAC1039.11c	gto1	alpha-glucosidase	-1.45779	3.73e-25	SPAC922.02c
SPAC11E3.06	map1	DNA-binding transcription factor, MADS-box Map1	-1.59052	3.98e-14
SPAC186.04c	SPAC186.04c	N-terminal of transmembrane channel, truncated	-1.97543	6.56e-08
SPAC186.07c	SPAC186.07c	hydroxyacid dehydrogenase, implicated in cellular detoxification	-1.83861	0.0319094
SPAC186.08c	ldh1	L-lactate dehydrogenase Ldh1	-2.20194	0.000485149
SPAC186.09	pdc102	pyruvate decarboxylase	-2.56223	3.08e-05
SPAC1A6.06c	meu31	Schizosaccharomyces specific protein Meu31	-2.13272	4.25e-22
SPAC1F8.01	ght3	plasma membrane gluconate:proton symporter Ght3	-4.78862	1.1e-145
SPAC20G4.04c	hus1	checkpoint clamp complex protein Hus1	-1.24648	1.13e-19
SPAC20H4.11c	rho5	Rho family GTPase Rho5	-1.00522	1.16e-14
SPAC212.01c	SPAC212.01c	S. pombe specific DUF999 family protein 2	-1.00621	1.48e-05
SPAC212.04c	SPAC212.04c	S. pombe specific DUF999 family protein 1	-1.00677	1.83e-10
SPAC22A12.11	dak1	dihydroxyacetone kinase Dak1	-2.04667	1.92e-19
SPAC23H4.05c	SPAC23H4.05c	Schizosaccharomyces pombe specific protein	-1.00853	0.000911519
SPAC27D7.11c	SPAC27D7.11c	But2 family protein, similar to cell surface molecules	-2.88334	1.23e-113
SPAC4A8.05c	myp2	myosin II heavy chain Myo3	-1.40542	7.75e-68	myo3
SPAC4G9.12	idn1	gluconokinase	-1.52699	1.01e-52
SPAC5D6.09c	mug86	plasma membrane acetate transmembrane transporter	-2.77658	9.99e-99
SPAC750.02c	SPAC750.02c	transmembrane transporter	-3.4982	0.0100423
SPAC9.04	Tf2-1	retrotransposable element/transposon Tf2-type	-1.07246	0.00224769
SPAC977.02	ftm2	sub-telomeric 5Tm protein family Ftm2	-1.29217	0.00376502
SPAC977.04	SPAC977.04	truncated C terminal region of membrane transporter	-1.19975	0.0343246
SPAC977.16c	dak2	dihydroxyacetone kinase Dak2	-1.4503	1.2e-05
SPAC977.18	SPAC977.18	conserved fungal protein, UPF0768 family	-1.05381	0.0111167
SPACUNK4.10	gor1	glyoxylate reductase	-1.07864	1.55e-34
SPACUNK4.15	SPACUNK4.15	2',3'-cyclic-nucleotide 3'-phosphodiesterase	-1.04977	5.75e-11
SPAP27G11.11c	SPAP27G11.11c	dubious	-1.15675	0.0365605
SPAPB24D3.10c	agl1	maltose alpha-glucosidase Agl1	-1.37472	1.82e-10	agl
SPAPB2B4.03	cig2	G1/S-specific B-type cyclin Cig2	-1.14535	3.5e-15	cyc17
SPAPB8E5.05	mfm1	M-factor precursor Mfm1	-1.40624	0.000203255
SPBC1105.05	exg1	cell wall glucan 1,6-beta-glucosidase Exg1	-1.26551	8.96e-27
SPBC1198.14c	fbp1	fructose-1,6-bisphosphatase Fbp1	-1.25352	4.37e-35	SPBC660.04c
SPBC1347.01c	rev1	deoxycytidyl transferase Rev1	-1.27717	1.89e-23	SPBC215.16c
SPBC1348.01	SPBC1348.01	S. pombe specific DUF999 family protein 5	-1.18969	2.96e-07
SPBC1348.03	ftm6	sub-telomeric 5Tm protein family Ftm6	-1.16145	0.000292874
SPBC1348.05	SPBC1348.05	transmembrane transporter	-1.34119	0.000251823
SPBC1348.14c	ght7	plasma membrane hexose transmembrane transporter Ght7	-4.36468	2.37e-30	SPBPB8B6.01c
SPBC13G1.16	smp2	Schizosaccharomyces specific microprotein Smp2	-1.39973	0.00576158	SPNCRNA.543,SPNGAF69
SPBC14C8.05c	meu17	glucan-alpha-1,4-glucosidase	-1.89725	3.11e-10
SPBC16A3.11	eso1	mitotic cohesin N-acetyltransferase/DNA polymerase eta Eso1 fusion protein	-1.01004	1.57e-34
SPBC16C6.02c	vps1302	intermembrane lipid transfer protein, chorein family Vps1302	-1.21168	2.11e-49	vps13b
SPBC16C6.14	spo2	sporulation specific protein Spo2	-1.43397	2.07e-34
SPBC1718.02	hop1	linear element associated protein Hop1	-1.0849	0.000263189
SPBC1861.05	SPBC1861.05	bifunctional pseudouridylate synthase/pseudouridine kinase	-1.08112	1.56e-40
SPBC19C7.03	cyr1	adenylate cyclase	-1.08679	5.39e-38	git2
SPBC19G7.04	SPBC19G7.04	protein-DNA covalent cross-linking repair protein	-1.47181	3.99e-17
SPBC215.10	odr1	HAD superfamily hydrolase, unknown role	-1.38149	2.66e-58
SPBC21C3.19	rtc3	SBDS family protein Rtc3	-1.20795	0.000129399
SPBC23E6.04c	utp10	small subunit processome, U3 snoRNP-associated protein Utp10	-1.22272	9.89e-55
SPBC24C6.06	gpa1	G-protein alpha subunit	-1.20118	3.36e-45
SPBC25H2.13c	cdc20	DNA polymerase epsilon catalytic subunit Pol2	-1.5872	7.68e-77	pol2
SPBC27.03	meu25	Schizosaccharomyces specific protein Meu25	-1.03261	1.26e-08
SPBC27.05	SPBC27.05	dubious	-1.19151	1.07e-05
SPBC29A10.04	psm1	mitotic/meiotic cohesin complex ATPase subunit Psm1/Smc1	-1.23515	5.68e-52	smc1
SPBC29A10.10c	dbl8	ATP-dependent RNA helicase senataxin-like Dbl8	-1.10207	2.44e-44
SPBC2D10.14c	myo51	myosin type V	-1.13754	1.83e-47	myo5
SPBC2G2.10c	mug110	Schizosaccharomyces specific protein Mug110	-1.13508	5.72e-10
SPBC32F12.03c	gpx1	H2O2 scavenger glutathione peroxidase Gpx1	-1.00898	1.88e-26
SPBC32H8.15	SPBC32H8.15	dubious	-2.62765	0.00381151
SPBC336.05c	hen1	small RNA 2'-O-methyltransferase Hen1	-1.16978	7.18e-19
SPBC359.02	alr2	alanine racemase Alr2	-1.37799	1e-05
SPBC359.04c	pfl7	cell surface glycoprotein, flocculin Pfl7, DIPSY family	-2.30865	4.05e-37
SPBC359.06	mug14	adducin, involved in actin cytoskeleton organization	-4.38338	1.94e-294
SPBC36.01c	SPBC36.01c	spermidine family transmembrane transporter	-1.34134	1.77e-17
SPBC428.18	cdt1	DNA replication licensing factor Cdt1	-1.99859	0.000234797
SPBC685.08	SPBC685.08	Schizosaccharomyces specific protein	-1.20225	2.38e-17
SPBC8E4.12c	ecl3	TORC1 inhibitor, Ecl3	-1.88136	1.37e-05
SPBCPT2R1.04c	SPBCPT2R1.04c	S. pombe specific DUF999 family protein 10	-1.37214	0.00137726
SPBP4G3.03	fub2	PI31 proteasome regulator Fub2	-1.59781	2.28e-09
SPBP4H10.12	SPBP4H10.12	protein with a role in ER insertion of tail-anchored membrane proteins	-1.01804	1.15e-30
SPBP8B7.25	cyp4	cyclophilin family peptidyl-prolyl cis-trans isomerase Cyp4	-1.10823	6.66e-46
SPBPB2B2.01	nrg1	plasma membrane amino acid transmembrane transporter Nrg1	-1.67161	9.16e-13	nrt1
SPBPB2B2.05	SPBPB2B2.05	class I glutamine amidotransferase family protein	-1.23617	6.17e-11
SPBPB2B2.12c	gal10	UDP-glucose 4-epimerase/aldose 1-epimerase Gal10	-1.65145	5.27e-50
SPBPB2B2.13	gal1	galactokinase Gal1	-2.25018	2.26e-118
SPBPB2B2.17c	ftm7	sub-telomeric 5Tm protein family Ftm7	-3.00385	0.0403223
SPBPB7E8.02	SPBPB7E8.02	PSP1 family protein	-1.061	9.81e-09
SPBPB8B6.02c	SPBPB8B6.02c	plasma membrane urea transmembrane transporter	-1.75177	1.04e-05
SPBPB8B6.03	fah1	fatty acid amide hydrolase Fah1	-1.60794	0.00454447
SPBPB8B6.04c	grt1	DNA-binding transcription factor Grt1	-1.97149	3.94e-19	SPAPB8B6.04c
SPBPJ4664.03	mfm3	M-factor precursor Mfm3	-3.6977	2.39e-08
SPCC1020.06c	tal1	transaldolase Tal1	-1.0739	2.25e-27
SPCC1223.03c	gut2	glycerol-3-phosphate dehydrogenase Gut2	-1.02936	0.00116865
SPCC1235.13	ght6	plasma membrane glucose/fructose:proton symporter Ght6	-2.4481	8.64e-12	meu12
SPCC1235.14	ght5	plasma membrane high-affinity glucose/fructose:proton symporter Ght5	-4.70349	1.57e-61
SPCC1235.18	SPCC1235.18	dubious	-2.85607	1.25e-08
SPCC1442.01	ste6	RasGEF Ste6	-1.00865	6.52e-05	SPCC1450.17
SPCC1529.01	SPCC1529.01	transmembrane transporter	-1.24155	1.69e-21	SPCC794.14
SPCC1739.08c	SPCC1739.08c	short chain dehydrogenase	-3.99415	9.89e-55
SPCC191.11	inv1	external invertase, beta-fructofuranosidase Inv1	-2.16007	4.48e-09
SPCC1919.11	mug137	BAR adaptor protein, human endophilin A3-like	-1.007	0.0399022
SPCC320.07c	mde7	RNA-binding protein Mde7	-2.16148	8.61e-12
SPCC417.06c	mug27	meiosis specific Sid2-related serine/threonine protein kinase (NDR family) Mug27/Slk1	-1.23889	0.00446281	ppk35,slk1
SPCC417.15	SPCC417.15	dubious	-1.15711	1.51e-07
SPCC548.06c	ght8	plasma membrane hexose:proton symporter, unknown specificity Ght8	-2.19457	2.66e-69
SPCC548.07c	ght1	plasma membrane high-affinity glucose:proton symporter Ght1	-1.50619	4.98e-05
SPCC569.02c	SPCC569.02c	S. pombe specific UPF0321 family protein 2	-1.07225	0.00011643
SPCC584.16c	SPCC584.16c	Schizosaccharomyces specific protein, fatty acid binding protein-like	-1.48268	4.03e-09
SPCC74.09	mug24	RNA-binding protein, rrm type	-2.70317	2.36e-74
SPCC794.01c	gcd1	glucose dehydrogenase Gcd1	-1.38973	0.000483118	zwf2
SPCC794.16	SPCC794.16	Schizosaccharomyces pombe specific protein	-2.53569	1.16e-84
SPMIT.02	cox1-I1b	mitochondrial DNA binding endonuclease Cox1-I1b (intron-encoded)	-1.59817	0.000336653
SPMIT.03	cox1-I2b	mitochondrial DNA binding endonuclease (intron encoded)	-1.47103	0.0383265
SPMIT.04	cox3	cytochrome c oxidase subunit 3 (cytochrome a3 subunit)	-1.35868	0.000763615
SPMIT.08	var1	mitochondrial ribosomal protein subunit S3	-1.56489	4.18e-11	rps3,urfa

## Sheet: S3 Transcriptome_Exponential
### Differential expression analysis in the main figures was performed using a Salmon index with cDNA only.
### Table S3 and S4 in this file presents transcriptome-wide expression results obtained using a Salmon index with cDNA+ncRNA.
### Inclusion of ncRNAs may cause minor differences in log2FC values for coding genes, but overall conclusions are unchanged.
∆rst2 vs wt transcriptome-wide expression in exponential phase
Gene_id	log2FoldChange	padj
SPAC1002.02	-0.0332934	0.932662
SPAC1002.03c	0.236367	0.24953
SPAC1002.04c	0.151511	0.569025
SPAC1002.05c	0.127852	0.701717
SPAC1002.06c	0.103515	0.983109
SPAC1002.07c	-0.154353	0.32062
SPAC1002.08c	0.132866	0.5106
SPAC1002.09c	0.116616	0.644741
SPAC1002.10c	0.138028	0.621937
SPAC1002.11	0.0501701	0.915359
SPAC1002.12c	0.00677319	0.990218
SPAC1002.13c	0.268644	0.29354
SPAC1002.14	0.103143	0.561372
SPAC1002.15c	-0.0574092	0.883936
SPAC1002.16c	0.028317	0.975656
SPAC1002.17c	-0.319212	0.0189885
SPAC1002.18	-0.169015	0.2029
SPAC1002.19	-0.336197	0.158118
SPAC1002.20	-0.552815	0.758789
SPAC1006.01	0.00991712	0.988284
SPAC1006.02	-0.0829909	0.758441
SPAC1006.03c	0.0746063	0.655671
SPAC1006.04c	-0.0433662	0.957107
SPAC1006.05c	0.0637094	0.875438
SPAC1006.06	0.143824	0.445909
SPAC1006.07	-0.0524778	0.835109
SPAC1006.08	-0.0978858	0.800875
SPAC1006.09	0.0704677	0.875611
SPAC1039.01	-0.310371	0.100407
SPAC1039.02	0.0925127	0.839237
SPAC1039.03	-0.109422	0.67666
SPAC1039.04	-0.0128929	0.988806
SPAC1039.05c	0.0965801	0.798281
SPAC1039.06	-0.0222655	0.963788
SPAC1039.07c	-0.0615301	0.904487
SPAC1039.08	-0.313987	0.460643
SPAC1039.09	-0.30648	0.380371
SPAC1039.10	-0.297494	0.659145
SPAC1039.11c	-0.0285351	0.972106
SPAC105.01c	0.098167	0.674084
SPAC105.02c	0.0590975	0.882421
SPAC105.03c	0.0838936	0.852987
SPAC1071.01c	0.136296	0.342978
SPAC1071.02	0.132371	0.493724
SPAC1071.03c	0.0377695	0.92735
SPAC1071.04c	0.101371	0.904487
SPAC1071.05	0.0109752	0.974283
SPAC1071.06	0.0914306	0.590999
SPAC1071.07c	-0.0846248	0.670531
SPAC1071.08	0.00242499	0.998626
SPAC1071.09c	-0.0708604	0.8368
SPAC1071.10c	0.0476682	0.881854
SPAC1071.11	0.064548	0.845051
SPAC1071.12c	-0.0336853	0.962035
SPAC1071.13	0.0758217	0.901499
SPAC1093.01	0.127413	0.410296
SPAC1093.02	-0.0887067	0.567957
SPAC1093.03	0.00586035	0.991001
SPAC1093.04c	0.00329367	0.998596
SPAC1093.05	0.0293606	0.895395
SPAC1093.06c	0.0865494	0.784556
SPAC1093.07	-0.518113	0.0072216
SPAC10F6.01c	0.103644	0.784235
SPAC10F6.02c	0.174444	0.245132
SPAC10F6.03c	0.0523521	0.725454
SPAC10F6.04	-0.0807543	0.784974
SPAC10F6.05c	-0.0884843	0.623355
SPAC10F6.06	0.100308	0.723581
SPAC10F6.07c	-0.167472	0.854291
SPAC10F6.08c	0.0441332	0.923328
SPAC10F6.09c	0.0180992	0.95795
SPAC10F6.10	0.0756111	0.768195
SPAC10F6.11c	0.110664	0.570418
SPAC10F6.12c	-0.198099	0.337525
SPAC10F6.13c	-0.028902	0.919647
SPAC10F6.14c	0.038076	0.917523
SPAC10F6.15	-1.13474	0.380371
SPAC10F6.16	-0.17695	0.466434
SPAC10F6.17c	-0.0337336	0.886524
SPAC110.01	-0.287341	0.370743
SPAC110.02	0.065651	0.839411
SPAC110.03	-0.0245719	0.931264
SPAC110.04c	0.0982456	0.549293
SPAC1142.01	0.0597138	0.855499
SPAC1142.02c	-0.000395362	0.99999
SPAC1142.03c	0.00844002	0.98744
SPAC1142.04	0.116721	0.514621
SPAC1142.05	0.0281395	0.973055
SPAC1142.06	-0.000377001	0.99999
SPAC1142.07c	-0.0656665	0.780117
SPAC1142.08	0.138733	0.52241
SPAC1142.09	0.912795	NA
SPAC11D3.01c	-0.206078	0.877051
SPAC11D3.02c	-0.191093	0.521372
SPAC11D3.03c	-0.00727533	0.998626
SPAC11D3.04c	-0.251746	0.0756757
SPAC11D3.05	0.0150407	0.988284
SPAC11D3.06	0.0771292	0.910287
SPAC11D3.07c	-0.0118144	0.987424
SPAC11D3.08c	-0.0446016	0.926377
SPAC11D3.09	0.189119	0.813936
SPAC11D3.10	0.0643775	0.917557
SPAC11D3.11c	0.0240218	0.969552
SPAC11D3.13	-0.116731	0.760599
SPAC11D3.14c	0.219234	0.318304
SPAC11D3.15	0.175332	0.245513
SPAC11D3.16c	-0.0612098	0.892838
SPAC11D3.17	-0.114617	0.788579
SPAC11D3.18c	0.00302617	0.998836
SPAC11D3.19	-1.7909	0.000371052
SPAC11E3.01c	0.153235	0.492055
SPAC11E3.02c	0.020685	0.954017
SPAC11E3.03	-0.146326	0.504251
SPAC11E3.04c	-0.139467	0.248787
SPAC11E3.05	0.122443	0.552744
SPAC11E3.06	-1.22937	0.000490193
SPAC11E3.07	-0.0218844	0.938963
SPAC11E3.08c	-0.139815	0.615495
SPAC11E3.09	-0.210304	0.349885
SPAC11E3.10	-0.268979	0.000383591
SPAC11E3.11c	0.135141	0.389112
SPAC11E3.12	0.0987406	0.7586
SPAC11E3.13c	-0.226758	0.2029
SPAC11E3.14	0.145878	0.620144
SPAC11E3.15	-0.262271	0.0702466
SPAC11G7.01	0.113494	0.631088
SPAC11G7.02	0.113183	0.408361
SPAC11G7.03	0.000102338	0.99999
SPAC11G7.04	-0.0712977	0.7395
SPAC11G7.05c	0.04106	0.923328
SPAC11G7.06c	0.107271	0.826993
SPAC11H11.01	-0.143695	0.784235
SPAC11H11.02c	-0.071899	0.898556
SPAC11H11.03c	-0.141986	0.675446
SPAC11H11.04	-0.370384	0.647845
SPAC11H11.05c	-0.12647	0.84293
SPAC11H11.06	0.0118218	0.973055
SPAC1250.01	0.178601	0.121161
SPAC1250.02	0.208462	0.932662
SPAC1250.03	-0.121977	0.493023
SPAC1250.04c	-0.198796	0.587896
SPAC1250.05	-0.231781	0.431513
SPAC1296.01c	0.0481356	0.842626
SPAC1296.02	-0.178961	0.491145
SPAC1296.03c	-0.0552004	0.91825
SPAC1296.04	0.15409	0.430628
SPAC1296.05c	-0.0700035	0.785488
SPAC1296.06	0.112633	0.717787
SPAC12B10.01c	0.217125	0.0629021
SPAC12B10.02c	-0.0444763	0.888615
SPAC12B10.03	0.0783639	0.807741
SPAC12B10.04	-0.0143707	0.973055
SPAC12B10.05	-0.0267513	0.958303
SPAC12B10.06c	-0.245708	0.198443
SPAC12B10.07	-0.0865369	0.70251
SPAC12B10.08c	0.0614901	0.917523
SPAC12B10.09	-0.0786469	0.875611
SPAC12B10.10	0.210196	0.68035
SPAC12B10.11	0.0626976	0.910353
SPAC12B10.12c	0.20297	0.252694
SPAC12B10.13	-0.0777132	0.825474
SPAC12B10.14c	0.101405	0.634965
SPAC12B10.15c	0.0621691	0.966268
SPAC12B10.16c	0.00386042	0.994144
SPAC12G12.01c	0.0821629	0.74516
SPAC12G12.02	0.00371792	0.994612
SPAC12G12.03	-0.0762275	0.748509
SPAC12G12.04	0.035402	0.93355
SPAC12G12.05c	-0.0280168	0.945484
SPAC12G12.06c	0.0677129	0.655671
SPAC12G12.07c	-0.0522984	0.719944
SPAC12G12.08	-0.0276432	0.954017
SPAC12G12.09	0.0610161	0.914372
SPAC12G12.10	0.0863507	0.700588
SPAC12G12.11c	0.0388153	0.923328
SPAC12G12.12	0.122205	0.537064
SPAC12G12.13c	0.116592	0.542292
SPAC12G12.14c	0.266937	0.0778436
SPAC12G12.15	0.0522944	0.888408
SPAC12G12.16c	-0.0206364	0.973232
SPAC12G12.17	0.0768469	0.883884
SPAC1327.01c	0.1498	0.425092
SPAC139.01c	0.0792048	0.745346
SPAC139.02c	0.0066258	0.988947
SPAC139.03	0.171356	0.330523
SPAC139.04c	0.0299563	0.9336
SPAC139.05	0.305485	0.620144
SPAC139.06	-0.0120124	0.973545
SPAC1399.01c	-0.14277	0.795656
SPAC1399.02	0.0931628	0.803982
SPAC1399.03	-0.0236719	0.969098
SPAC1399.04c	0.0416409	0.937718
SPAC1399.05c	0.220415	0.340484
SPAC1399.06	-0.230092	0.493724
SPAC13A11.01c	0.135294	0.480263
SPAC13A11.02c	-0.221704	0.283538
SPAC13A11.03	-0.476559	0.0509559
SPAC13A11.04c	0.0512897	0.870066
SPAC13A11.05	0.0643643	0.761279
SPAC13A11.06	-0.159097	0.914372
SPAC13C5.01c	-0.0354163	0.894448
SPAC13C5.02	-0.083907	0.79885
SPAC13C5.03	0.112937	0.789143
SPAC13C5.04	-0.00737711	0.994328
SPAC13C5.05c	0.0439596	0.901499
SPAC13C5.06c	0.162446	0.915522
SPAC13C5.07	-0.035056	0.932662
SPAC13D1.01c	-0.0270649	0.942041
SPAC13D6.01	0.052508	0.932662
SPAC13D6.02c	-0.111081	0.52241
SPAC13D6.03c	-0.0560858	0.879369
SPAC13D6.04c	0.0393669	0.914372
SPAC13D6.05	-0.11224	0.647845
SPAC13F5.01c	0.00682226	0.991001
SPAC13F5.02c	-0.0238862	0.958965
SPAC13F5.03c	-1.80376	0.000880411
SPAC13F5.04c	0.123116	0.94506
SPAC13F5.05	-0.112692	0.800055
SPAC13F5.06c	0.155049	0.370974
SPAC13F5.07c	0.446166	0.430628
SPAC13G6.01c	0.116599	0.632775
SPAC13G6.02c	-0.105221	0.370013
SPAC13G6.03	0.155099	0.696856
SPAC13G6.04	-0.112605	0.770677
SPAC13G6.05c	-0.0349613	0.93692
SPAC13G6.06c	0.0867498	0.681871
SPAC13G6.07c	-0.0344612	0.891846
SPAC13G6.08	-0.0356546	0.978719
SPAC13G6.09	-0.0313752	0.932662
SPAC13G6.10c	0.149182	0.389112
SPAC13G6.11c	0.00925952	0.98733
SPAC13G6.12c	0.0511249	0.923152
SPAC13G6.14	-0.0193355	0.966268
SPAC13G6.15c	0.0532147	0.916268
SPAC13G7.01c	-0.0078174	0.98744
SPAC13G7.02c	0.266061	0.656904
SPAC13G7.03	-0.044281	0.920418
SPAC13G7.04c	0.0106977	0.983109
SPAC13G7.05	-0.0480966	0.921074
SPAC13G7.06	0.0116012	0.973055
SPAC13G7.07	0.270235	0.318304
SPAC13G7.08c	0.00340655	0.991001
SPAC13G7.09c	-0.072558	0.841261
SPAC13G7.10	0.178862	0.380371
SPAC13G7.11	-0.0991845	0.583027
SPAC13G7.12c	0.0713782	0.784235
SPAC13G7.13c	0.0400541	0.949106
SPAC140.01	0.033118	0.937718
SPAC140.02	0.112849	0.40982
SPAC140.03	-0.0435541	0.916674
SPAC140.04	-0.114314	0.874734
SPAC1420.01c	0.0182651	0.973055
SPAC1420.02c	0.0188654	0.93692
SPAC1420.03	-0.00889864	0.978719
SPAC1420.04c	0.110337	0.749936
SPAC144.01	-0.158371	0.420884
SPAC144.02	-0.00164745	0.998626
SPAC144.03	0.0212208	0.961936
SPAC144.04c	0.0555391	0.727583
SPAC144.05	0.226017	0.0509607
SPAC144.06	0.12987	0.409108
SPAC144.07c	-0.0554486	0.874792
SPAC144.08	0.0196605	0.965107
SPAC144.09c	0.0453644	0.929813
SPAC144.10c	0.00596372	0.990546
SPAC144.11	-0.0471337	0.891846
SPAC144.12	-0.0118451	0.966268
SPAC144.13c	-0.126253	0.748145
SPAC144.14	-0.258253	0.151322
SPAC144.15c	0.169267	0.32062
SPAC144.16	-0.0780937	0.826993
SPAC144.17c	0.0547294	0.909964
SPAC144.18	-0.110537	0.422953
SPAC1486.01	-0.0108081	0.975789
SPAC1486.02c	-0.0866742	0.635797
SPAC1486.03c	0.115157	0.513545
SPAC1486.04c	0.0111844	0.974283
SPAC1486.05	0.187865	0.079617
SPAC1486.06	-0.00327322	0.995626
SPAC1486.07c	-0.0151007	0.971679
SPAC1486.08	-0.0908838	0.704477
SPAC1486.09	0.0385564	0.917557
SPAC1486.10	0.111138	0.594557
SPAC1486.11	-0.0972056	0.904487
SPAC14C4.01c	-0.0560232	0.875352
SPAC14C4.02c	0.162147	0.388077
SPAC14C4.03	-0.125875	0.931181
SPAC14C4.04	-0.00424324	0.994328
SPAC14C4.05c	0.0304104	0.932662
SPAC14C4.06c	0.0181024	0.963788
SPAC14C4.07	0.0753009	0.784235
SPAC14C4.08	0.0647904	0.954297
SPAC14C4.09	-0.15685	0.663102
SPAC14C4.10c	0.0191826	0.975081
SPAC14C4.11	0.120355	0.512361
SPAC14C4.12c	-0.0241625	0.973055
SPAC14C4.13	0.0595985	0.888408
SPAC14C4.14	0.0219661	0.971612
SPAC14C4.15c	0.141262	0.52241
SPAC14C4.16	0.103903	0.799293
SPAC1527.01	0.0298208	0.944841
SPAC1527.02	-0.0760666	0.825891
SPAC1527.03	0.0471785	0.903566
SPAC1556.01c	0.1318	0.469603
SPAC1556.02c	0.0734466	0.859738
SPAC1556.03	0.175794	0.245513
SPAC1556.04c	-0.177276	0.710041
SPAC1556.05c	-0.227097	0.057225
SPAC1556.06	0.184609	0.683451
SPAC1556.07	-0.109337	0.564972
SPAC1556.08c	0.0331351	0.90747
SPAC1565.01	-0.0183938	0.96145
SPAC1565.02c	-0.1211	0.745577
SPAC1565.03	-0.215125	0.653744
SPAC1565.04c	-0.74068	0.059886
SPAC1565.05	0.109992	0.561372
SPAC1565.06c	0.0807903	0.663102
SPAC1565.07c	0.0212059	0.968491
SPAC1565.08	0.0404155	0.852405
SPAC15A10.01	0.0729343	0.780117
SPAC15A10.02	0.079308	0.713407
SPAC15A10.03c	0.165215	0.543058
SPAC15A10.04c	0.0182465	0.968952
SPAC15A10.05c	0.0367484	0.949099
SPAC15A10.06	0.102352	0.72178
SPAC15A10.07	0.069716	0.872852
SPAC15A10.08	0.0725481	0.723177
SPAC15A10.09c	-0.10167	0.74647
SPAC15A10.10	-0.00323855	0.998626
SPAC15A10.11	0.127812	0.449142
SPAC15A10.12c	0.0215864	0.949106
SPAC15A10.13	0.101832	0.681192
SPAC15A10.15	0.131855	0.618287
SPAC15A10.16	0.151712	0.446007
SPAC15A10.17	-0.278581	0.511052
SPAC15E1.02c	0.271432	0.657768
SPAC15E1.03	-0.124773	0.513545
SPAC15E1.04	0.148099	0.459502
SPAC15E1.05c	0.0865443	0.681192
SPAC15E1.06	0.0447111	0.882421
SPAC15E1.07c	-0.594504	0.909908
SPAC15E1.08	-0.0460795	0.880537
SPAC15E1.09	-0.164102	0.312566
SPAC15E1.10	-0.130407	0.649062
SPAC15F9.01c	-0.389895	0.628624
SPAC15F9.02	-0.0802976	0.628355
SPAC15F9.03c	-0.225506	0.117879
SPAC16.01	-0.0466683	0.932662
SPAC16.02c	-0.0312757	0.89513
SPAC16.03c	-0.0165102	0.965566
SPAC16.04	0.114956	0.516744
SPAC16.05c	-0.141049	0.683451
SPAC1610.01	-0.162374	0.537064
SPAC1610.02c	0.0431758	0.90747
SPAC1610.03c	-0.124136	0.932306
SPAC1610.04	-0.00252767	0.998626
SPAC1635.01	-0.0564873	0.901078
SPAC1639.01c	0.0885497	0.881556
SPAC1639.02c	0.128309	0.518492
SPAC167.01	0.138479	0.409108
SPAC167.02	-0.067519	0.853016
SPAC167.03c	0.0868705	0.810221
SPAC167.04	-0.244729	0.0897571
SPAC167.05	-0.0176358	0.970921
SPAC167.06c	0.0889296	0.932662
SPAC167.07c	0.109339	0.568913
SPAC167.08	-0.0206116	0.972107
SPAC167.09	-0.134942	0.647845
SPAC1687.01	-0.0939129	0.770975
SPAC1687.02	-0.0510035	0.917329
SPAC1687.03c	-0.0378298	0.887599
SPAC1687.04	0.11665	0.745577
SPAC1687.05	0.103046	0.682122
SPAC1687.06c	-0.151982	0.245812
SPAC1687.07	-0.0323047	0.969279
SPAC1687.08	-0.103004	0.923328
SPAC1687.09	0.187411	0.425438
SPAC1687.10	0.0158208	0.968491
SPAC1687.11	0.0970592	0.784556
SPAC1687.12c	-0.0632612	0.776329
SPAC1687.13c	0.0789986	0.800656
SPAC1687.14c	0.0359911	0.970984
SPAC1687.15	0.0401463	0.891065
SPAC1687.16c	0.119754	0.50544
SPAC1687.17c	0.0342696	0.923328
SPAC1687.18c	0.0497933	0.842626
SPAC1687.19c	-0.054058	0.905553
SPAC1687.20c	0.254557	0.439708
SPAC1687.21	-0.0525657	0.801559
SPAC1687.22c	0.255136	0.2029
SPAC1687.23c	-1.59835	NA
SPAC16A10.01	-0.0885906	0.890766
SPAC16A10.02	0.0312282	0.917964
SPAC16A10.03c	-0.0263204	0.950293
SPAC16A10.04	-0.234486	0.0859454
SPAC16A10.05c	0.0492885	0.932662
SPAC16A10.06c	-0.0718275	0.875611
SPAC16A10.07c	0.0586555	0.834832
SPAC16A10.08c	0.156466	0.791191
SPAC16C9.01c	-0.0122009	0.975081
SPAC16C9.02c	0.0455506	0.860455
SPAC16C9.03	0.0997054	0.698489
SPAC16C9.04c	0.112102	0.511052
SPAC16C9.05	-0.0182118	0.973055
SPAC16C9.06c	0.0907887	0.598242
SPAC16C9.07	0.0560894	0.783669
SPAC16E8.01	0.120902	0.751078
SPAC16E8.02	0.124601	0.705947
SPAC16E8.03	-0.12726	0.834832
SPAC16E8.04c	0.00266522	0.997934
SPAC16E8.05c	-0.0146364	0.994328
SPAC16E8.06c	0.0167752	0.970222
SPAC16E8.07c	0.103518	0.55106
SPAC16E8.08	-0.00812997	0.991214
SPAC16E8.09	0.105535	0.628034
SPAC16E8.10c	-0.0528601	0.8368
SPAC16E8.11c	0.0726458	0.770677
SPAC16E8.12c	0.0706957	0.845366
SPAC16E8.13	-0.105473	0.509013
SPAC16E8.14c	-0.218897	0.42433
SPAC16E8.15	-0.0761068	0.644741
SPAC16E8.16	-0.129259	0.533147
SPAC16E8.17c	-0.0298986	0.945422
SPAC16E8.18	0.128742	0.880025
SPAC16E8.18c	-0.0768733	0.883884
SPAC1705.02	0.0311375	0.954017
SPAC1705.03c	-0.0130756	0.975656
SPAC1751.01c	-0.033947	0.988284
SPAC1751.02c	-0.116557	0.511052
SPAC1751.03	-0.0260939	0.89735
SPAC1751.04	-0.104835	0.676525
SPAC1782.01	0.12661	0.511136
SPAC1782.02c	-0.105647	0.59164
SPAC1782.03	0.0676241	0.849568
SPAC1782.04	-0.0569642	0.891846
SPAC1782.05	-0.0911588	0.634511
SPAC1782.06c	0.0110061	0.975507
SPAC1782.07	-0.0470882	0.903803
SPAC1782.08c	0.111224	0.620144
SPAC1782.09c	0.0383035	0.948257
SPAC1782.10c	-0.0747172	0.749936
SPAC1782.11	-0.0976756	0.380371
SPAC1782.12c	-0.150424	0.558544
SPAC1783.01	0.17407	0.487865
SPAC1783.02c	-0.199968	0.283538
SPAC1783.03	-0.123786	0.674084
SPAC1783.04c	0.0378317	0.932662
SPAC1783.05	0.148721	0.2029
SPAC1783.06c	0.0464854	0.954359
SPAC1783.07c	0.0135868	0.971866
SPAC1783.08c	-0.129353	0.42433
SPAC1786.01c	-0.0135055	0.970222
SPAC1786.02	0.101673	0.826993
SPAC1786.03	0.122186	0.615808
SPAC1786.04	0.406482	0.921154
SPAC17A2.01	0.160691	0.749936
SPAC17A2.02c	-0.0859698	0.706493
SPAC17A2.03c	0.0429685	0.89513
SPAC17A2.04c	0.00241401	0.998626
SPAC17A2.05	0.0667234	0.780117
SPAC17A2.06c	0.110105	0.526071
SPAC17A2.07c	0.132546	0.866905
SPAC17A2.08c	0.103028	0.61322
SPAC17A2.09c	-0.0975216	0.816215
SPAC17A2.10c	-0.735641	0.707942
SPAC17A2.11	-0.381153	0.760599
SPAC17A2.12	0.055542	0.882169
SPAC17A2.13c	-0.0318443	0.905553
SPAC17A2.14	0.111837	0.406921
SPAC17A5.01	0.11237	0.537064
SPAC17A5.02c	-0.0382353	0.916873
SPAC17A5.03	-0.00146283	0.998626
SPAC17A5.04c	-0.108081	0.674084
SPAC17A5.05c	-0.0306256	0.970984
SPAC17A5.06	0.113191	0.449142
SPAC17A5.07c	0.0759569	0.744647
SPAC17A5.08	-0.186769	0.0416938
SPAC17A5.09c	-0.0132126	0.973055
SPAC17A5.10	0.0353	0.942863
SPAC17A5.11	0.141937	0.89216
SPAC17A5.12	0.0449556	0.918106
SPAC17A5.13	0.0292138	0.954017
SPAC17A5.14	0.135819	0.435184
SPAC17A5.15c	0.0486844	0.725472
SPAC17A5.16	0.11163	0.46936
SPAC17A5.18c	-0.380907	0.410806
SPAC17A5.19	-0.00672939	0.998626
SPAC17C9.01c	0.0866464	0.707942
SPAC17C9.02c	0.0132652	0.983109
SPAC17C9.03	0.131151	0.434352
SPAC17C9.05c	0.0874043	0.845072
SPAC17C9.06	-0.0955775	0.808102
SPAC17C9.07	0.00905497	0.983841
SPAC17C9.08	-0.136951	0.525911
SPAC17C9.09c	-0.0847855	0.780242
SPAC17C9.10	0.0262426	0.944185
SPAC17C9.11c	0.104883	0.725454
SPAC17C9.12	-0.0119052	0.970984
SPAC17C9.13c	-0.0245555	0.93692
SPAC17C9.14	0.0677745	0.828943
SPAC17C9.15c	-0.113721	0.632011
SPAC17C9.16c	0.0437886	0.931708
SPAC17D4.01	-0.208343	0.913286
SPAC17D4.02	0.0118499	0.973282
SPAC17D4.03c	0.101301	0.655671
SPAC17D4.04	0.032886	0.930769
SPAC17G6.02c	0.0150224	0.975674
SPAC17G6.03	-0.0780851	0.887421
SPAC17G6.04c	0.0272599	0.932662
SPAC17G6.05c	0.0841937	0.800439
SPAC17G6.06	-0.119264	0.568997
SPAC17G6.07c	-0.0811929	0.834832
SPAC17G6.08	-0.0422131	0.923328
SPAC17G6.09	0.0176514	0.970222
SPAC17G6.10	0.0717589	0.799619
SPAC17G6.11c	-0.0149584	0.974283
SPAC17G6.12	0.116283	0.525911
SPAC17G6.13	0.120379	0.784974
SPAC17G6.14c	0.0309542	0.882978
SPAC17G6.15c	-0.0307997	0.895666
SPAC17G6.16c	0.0532889	0.842121
SPAC17G6.17	2.5831e-05	0.99999
SPAC17G8.01c	-0.0416937	0.919154
SPAC17G8.02	0.0518165	0.888408
SPAC17G8.03c	-0.0305113	0.932662
SPAC17G8.04c	-0.0797622	0.546284
SPAC17G8.05	0.00673684	0.993071
SPAC17G8.06c	0.0134858	0.973055
SPAC17G8.07	0.0225805	0.969552
SPAC17G8.08c	0.00155007	0.998626
SPAC17G8.09	0.106398	0.839237
SPAC17G8.10c	0.0282099	0.966268
SPAC17G8.11c	0.0849002	0.863888
SPAC17G8.12	-0.0207936	0.968491
SPAC17G8.13c	0.0223852	0.962035
SPAC17G8.14c	0.0788457	0.800055
SPAC17G8.15	-0.64284	0.370974
SPAC17H9.01	0.205399	0.162317
SPAC17H9.02	0.112046	0.497482
SPAC17H9.03c	0.0281533	0.968952
SPAC17H9.04c	0.0610168	0.853016
SPAC17H9.05	-0.068214	0.84293
SPAC17H9.06c	0.0818783	0.82104
SPAC17H9.07	-0.137776	0.371539
SPAC17H9.08	0.0138031	0.975668
SPAC17H9.09c	-0.0533395	0.840348
SPAC17H9.10c	0.145803	0.327609
SPAC17H9.11	-0.0547553	0.816215
SPAC17H9.12c	0.0532231	0.883225
SPAC17H9.13c	0.0635085	0.85685
SPAC17H9.14c	0.0655814	0.681871
SPAC17H9.16	-0.0664259	0.775387
SPAC17H9.17c	-0.223386	0.40627
SPAC17H9.18c	-0.978677	NA
SPAC17H9.19c	-0.106919	0.694236
SPAC17H9.20	0.163263	0.366012
SPAC1805.01c	0.12204	0.538045
SPAC1805.02c	-0.0455486	0.835193
SPAC1805.03c	-0.0240936	0.970222
SPAC1805.04	0.107224	0.478113
SPAC1805.05	0.0421253	0.909699
SPAC1805.06c	-0.0485824	0.780117
SPAC1805.07c	-0.112275	0.803982
SPAC1805.08	-0.0673493	0.684164
SPAC1805.09c	-0.0625606	0.945484
SPAC1805.10	0.0240845	0.951058
SPAC1805.11c	-0.0259688	0.944185
SPAC1805.12c	-0.00247577	0.994328
SPAC1805.13	-0.24288	0.0605521
SPAC1805.14	0.157878	0.4453
SPAC1805.15c	0.100902	0.749936
SPAC1805.16c	-0.0971703	0.644074
SPAC1805.17	0.0258786	0.932662
SPAC1805.18	-0.100969	0.864685
SPAC1834.01	0.0371303	0.893883
SPAC1834.02	0.16104	0.296484
SPAC1834.03c	-0.301318	0.132289
SPAC1834.04	-0.211022	0.1366
SPAC1834.05	0.0544426	0.809005
SPAC1834.06c	-0.0249452	0.948257
SPAC1834.07	0.0317908	0.955405
SPAC1834.08	0.0940819	0.583222
SPAC1834.09	-0.17419	0.520447
SPAC1834.10c	-0.074843	0.801089
SPAC1834.11c	0.165736	0.50114
SPAC1834.13	-0.158201	0.888371
SPAC1851.02	0.0389407	0.870892
SPAC1851.03	0.0202976	0.940992
SPAC1851.04c	0.0215528	0.951498
SPAC186.01	-0.205419	NA
SPAC186.02c	0.730353	0.552541
SPAC186.03	-0.113916	0.974283
SPAC186.04c	-3.43632	0.00421218
SPAC186.05c	-2.24125	0.00992006
SPAC186.06	-4.46068	0.117879
SPAC186.07c	-1.49397	0.744376
SPAC186.08c	-1.14067	0.817266
SPAC186.09	-0.548769	0.925885
SPAC18B11.02c	-0.0201898	0.949106
SPAC18B11.03c	-0.0510068	0.90566
SPAC18B11.04	-0.135018	0.53438
SPAC18B11.05	0.0350118	0.924624
SPAC18B11.06	-0.0385339	0.954017
SPAC18B11.07c	-0.0349494	0.932662
SPAC18B11.08c	-0.1162	0.707333
SPAC18B11.09c	0.0182541	0.970984
SPAC18B11.10	0.0784594	0.620144
SPAC18B11.11	0.111565	0.632775
SPAC18G6.01c	-0.15038	0.575025
SPAC18G6.02c	0.0536796	0.904487
SPAC18G6.03	-0.0451221	0.761213
SPAC18G6.04c	-0.116197	0.504524
SPAC18G6.05c	0.146166	0.161948
SPAC18G6.06	0.0235735	0.954017
SPAC18G6.07c	0.0286537	0.932662
SPAC18G6.09c	0.106996	0.837484
SPAC18G6.10	0.142589	0.467051
SPAC18G6.11c	-0.0792486	0.709427
SPAC18G6.12c	-5.28475e-06	0.99999
SPAC18G6.13	-0.224778	0.839237
SPAC18G6.14c	-0.142714	0.245513
SPAC18G6.15	0.0200055	0.953213
SPAC1952.01	0.0726209	0.836446
SPAC1952.02	-0.0604536	0.816215
SPAC1952.03	-0.0120168	0.978817
SPAC1952.04c	-0.0296074	0.973055
SPAC1952.05	0.140602	0.47236
SPAC1952.06c	0.0781365	0.755258
SPAC1952.07	-0.0773389	0.857574
SPAC1952.08c	-0.052606	0.852405
SPAC1952.09c	-0.117808	0.932306
SPAC1952.10c	-0.0132555	0.985904
SPAC1952.11c	0.106207	0.707942
SPAC1952.12c	-0.154315	0.621897
SPAC1952.13	-0.0190741	0.969552
SPAC1952.14c	-0.154485	0.431513
SPAC1952.15c	0.190363	0.800656
SPAC1952.16	0.0335856	0.914372
SPAC1952.17c	0.00650257	0.990888
SPAC19A8.01c	0.160482	0.698489
SPAC19A8.02	0.317532	0.030159
SPAC19A8.03	-0.0379889	0.932306
SPAC19A8.04	0.1146	0.722677
SPAC19A8.05c	-0.0359942	0.948257
SPAC19A8.06	-0.0398051	0.89735
SPAC19A8.07c	-0.113156	0.835228
SPAC19A8.08	0.129998	0.499487
SPAC19A8.09	-0.103645	0.812393
SPAC19A8.10	0.0169345	0.973055
SPAC19A8.11c	0.207111	0.245986
SPAC19A8.12	0.045181	0.853016
SPAC19A8.13	0.00608351	0.990218
SPAC19A8.14	0.0202313	0.968952
SPAC19A8.15	0.0751486	0.634511
SPAC19A8.16	0.1855	0.803982
SPAC19B12.01	0.0936364	0.808512
SPAC19B12.02c	0.0638869	0.94506
SPAC19B12.03	0.121432	0.410806
SPAC19B12.04	-0.172588	0.401653
SPAC19B12.05c	0.0653534	0.800348
SPAC19B12.06c	0.0645618	0.739217
SPAC19B12.07c	-0.0253161	0.954017
SPAC19B12.08	-0.0920379	0.834096
SPAC19B12.09	-0.296338	0.0601618
SPAC19B12.10	-0.0134445	0.978719
SPAC19B12.11c	-0.0853862	0.634965
SPAC19B12.12c	-0.0246671	0.973055
SPAC19B12.13	0.149841	0.561372
SPAC19D5.01	0.270472	0.678287
SPAC19D5.02c	-0.0410656	0.903215
SPAC19D5.03	0.0241951	0.960155
SPAC19D5.04	0.0293429	0.923328
SPAC19D5.05c	0.00973082	0.983841
SPAC19D5.06c	-0.0540243	0.903803
SPAC19D5.07	-0.00517759	0.997934
SPAC19D5.10c	-0.549449	0.887421
SPAC19D5.11c	-0.00826447	0.994328
SPAC19E9.01c	0.0423564	0.902589
SPAC19E9.02	-0.0938189	0.598141
SPAC19E9.03	-0.0323546	0.949106
SPAC19G12.01c	-0.0452738	0.925885
SPAC19G12.02c	0.0734417	0.948257
SPAC19G12.03	-0.0168377	0.969279
SPAC19G12.04	-0.0685189	0.891986
SPAC19G12.05	0.0166535	0.973055
SPAC19G12.06c	-0.304632	0.0610231
SPAC19G12.07c	0.149136	0.44911
SPAC19G12.08	-0.0456811	0.880004
SPAC19G12.09	-0.180996	0.816215
SPAC19G12.10c	0.122177	0.635554
SPAC19G12.11	-0.087576	0.635797
SPAC19G12.12	-0.104157	0.637742
SPAC19G12.13c	-0.00959955	0.983841
SPAC19G12.14	0.107452	0.398831
SPAC19G12.15c	0.279079	0.0431684
SPAC19G12.16c	-0.29891	0.000211586
SPAC19G12.17	0.0728987	0.903566
SPAC1A6.01c	-0.0191113	0.954017
SPAC1A6.02	-0.0570546	0.843399
SPAC1A6.03c	0.0912957	0.749936
SPAC1A6.04c	-0.230132	0.39562
SPAC1A6.05c	-0.0945402	0.550852
SPAC1A6.06c	0.232089	0.770677
SPAC1A6.07	0.0720425	0.816215
SPAC1A6.08c	-0.0473114	0.973232
SPAC1A6.09c	0.100253	0.576353
SPAC1A6.10	0.0240551	0.942161
SPAC1A6.11	0.0517538	0.984201
SPAC1B1.01	0.0684711	0.916873
SPAC1B1.02c	0.0647285	0.80511
SPAC1B1.03c	0.137071	0.245513
SPAC1B1.04c	0.154367	0.318304
SPAC1B2.02c	-0.0586144	0.835193
SPAC1B2.03c	0.0217268	0.973055
SPAC1B2.04	-0.0964846	0.682757
SPAC1B2.05	0.00676217	0.991836
SPAC1B2.06	-0.0852764	0.882421
SPAC1B3.01c	-0.188487	0.380371
SPAC1B3.02c	-0.0610745	0.880209
SPAC1B3.03c	-0.20129	0.132289
SPAC1B3.04c	-0.123906	0.707942
SPAC1B3.05	0.065972	0.710261
SPAC1B3.06c	-0.169715	0.47958
SPAC1B3.07c	-0.02735	0.960155
SPAC1B3.08	0.0326	0.922092
SPAC1B3.09c	0.00640078	0.983198
SPAC1B3.10c	0.139157	0.643695
SPAC1B3.11c	-0.140335	0.701938
SPAC1B3.12c	-0.131226	0.199977
SPAC1B3.13	0.0135683	0.970984
SPAC1B3.14	-0.0757119	0.620144
SPAC1B3.15c	0.0559835	0.918106
SPAC1B3.16c	-0.187469	0.55106
SPAC1B3.17	-0.154503	0.484086
SPAC1B3.18c	0.00409047	0.994328
SPAC1B3.20	-0.0822527	0.825474
SPAC1B9.02c	0.058563	0.903054
SPAC1B9.03c	-0.0186316	0.960155
SPAC1D4.01	-0.0553861	0.842626
SPAC1D4.02c	0.0399243	0.932662
SPAC1D4.03c	-0.0211782	0.969279
SPAC1D4.04	-0.0918268	0.260077
SPAC1D4.05c	-0.0553278	0.884523
SPAC1D4.06c	-0.0688912	0.863888
SPAC1D4.08	0.0662503	0.749943
SPAC1D4.09c	-0.11312	0.506645
SPAC1D4.10	-0.00111745	0.998626
SPAC1D4.11c	0.0859172	0.780117
SPAC1D4.12	0.0620834	0.808102
SPAC1D4.13	-0.549078	1.81991e-12
SPAC1D4.14	0.0606726	0.789577
SPAC1F12.02c	-0.0327899	0.884338
SPAC1F12.04c	-0.0337324	0.93692
SPAC1F12.05	0.0855305	0.771568
SPAC1F12.06c	-0.0604197	0.875611
SPAC1F12.07	0.0875994	0.608939
SPAC1F12.08	0.0879013	0.760599
SPAC1F12.09	0.129379	0.637795
SPAC1F12.10c	-0.0696527	0.84293
SPAC1F3.01	0.118605	0.459452
SPAC1F3.02c	0.190609	0.301536
SPAC1F3.03	0.116891	0.560603
SPAC1F3.04c	-0.0508438	0.86764
SPAC1F3.05	0.00837116	0.987237
SPAC1F3.06c	0.054793	0.783669
SPAC1F3.07c	0.00255327	0.998626
SPAC1F3.08c	-0.0956189	NA
SPAC1F3.09	-0.0522065	0.91083
SPAC1F3.10c	0.178221	0.520447
SPAC1F5.02	0.0494714	0.731655
SPAC1F5.03c	0.134737	0.430628
SPAC1F5.04c	0.143664	0.283538
SPAC1F5.05c	0.16346	0.39274
SPAC1F5.06	0.133318	0.318304
SPAC1F5.07c	-0.0586862	0.863888
SPAC1F5.08c	0.00747678	0.990218
SPAC1F5.09c	-0.147512	0.855499
SPAC1F5.10	-0.0726097	0.758241
SPAC1F5.11c	0.0217409	0.957758
SPAC1F7.01c	0.11024	0.445909
SPAC1F7.02c	0.0725747	0.780117
SPAC1F7.03	-0.0557588	0.881556
SPAC1F7.04	0.0211809	0.931892
SPAC1F7.05	-0.122417	0.448576
SPAC1F7.06	0.626656	0.17867
SPAC1F7.07c	0.248162	0.370974
SPAC1F7.08	0.47932	0.169044
SPAC1F7.09c	0.0169651	0.973055
SPAC1F7.10	0.0200468	0.975656
SPAC1F7.11c	0.119665	0.561372
SPAC1F7.12	-0.0685853	0.776329
SPAC1F7.13c	-0.0133681	0.973232
SPAC1F7.14c	-0.179033	0.843936
SPAC1F8.01	-0.77828	0.162923
SPAC1F8.02c	-2.75343	0.315447
SPAC1F8.03c	0.591308	0.513545
SPAC1F8.04c	0.354648	0.880025
SPAC1F8.05	-0.11548	0.891846
SPAC1F8.06	0.734188	0.000211586
SPAC1F8.07c	0.101118	0.561372
SPAC1F8.08	0.146133	0.621897
SPAC20G4.01	0.047823	0.91825
SPAC20G4.02c	0.0893557	0.701717
SPAC20G4.03c	0.449335	0.0110706
SPAC20G4.04c	0.0233371	0.972107
SPAC20G4.05c	0.0508999	0.901499
SPAC20G4.06c	-0.152637	0.283538
SPAC20G4.07c	0.0578692	0.813938
SPAC20G4.08	0.148505	0.258198
SPAC20G8.01	0.106287	0.525911
SPAC20G8.02	0.188613	0.431465
SPAC20G8.03	-0.178598	0.211185
SPAC20G8.04c	0.0819386	0.735319
SPAC20G8.05c	0.0325254	0.954676
SPAC20G8.06	0.128504	0.491145
SPAC20G8.07c	-0.0352937	0.884523
SPAC20G8.08c	0.171511	0.337598
SPAC20G8.09c	0.118058	0.531294
SPAC20G8.10c	-0.116028	0.78919
SPAC20H4.01	0.0590371	0.850096
SPAC20H4.02	-0.11245	0.423298
SPAC20H4.03c	0.0243254	0.954017
SPAC20H4.04	0.0541254	0.845051
SPAC20H4.05c	-0.127036	0.667767
SPAC20H4.06c	0.109056	0.676867
SPAC20H4.07	0.0492941	0.902091
SPAC20H4.08	0.102665	0.719455
SPAC20H4.09	0.0435225	0.89735
SPAC20H4.10	0.095683	0.521792
SPAC20H4.11c	-0.142238	0.801089
SPAC212.01c	-0.0563307	0.966268
SPAC212.02	-1.0552	0.85685
SPAC212.03	0.089574	0.990218
SPAC212.04c	-0.284749	0.487865
SPAC212.06c	-0.441597	0.7395
SPAC212.08c	0.18038	0.932662
SPAC212.11	-0.132421	NA
SPAC21E11.03c	-0.0552245	0.918106
SPAC21E11.04	-0.0898386	0.791191
SPAC21E11.05c	-0.00873616	0.987237
SPAC21E11.06	0.0614928	0.769451
SPAC21E11.07	0.107592	0.6996
SPAC21E11.08	0.17734	0.281752
SPAC222.03c	-0.00855997	0.983841
SPAC222.04c	-0.11524	0.537064
SPAC222.05c	0.104977	0.620144
SPAC222.06	0.0769891	0.825474
SPAC222.07c	-0.0270807	0.951058
SPAC222.08c	0.00941007	0.988284
SPAC222.09	0.11006	0.509013
SPAC222.10c	0.122013	0.649637
SPAC222.11	0.0987604	0.790268
SPAC222.12c	0.0088666	0.990546
SPAC222.13c	0.0293109	0.932662
SPAC222.14c	0.116762	0.558544
SPAC222.15	-0.03592	0.988284
SPAC222.16c	0.0182581	0.973232
SPAC222.17	-0.251871	0.223327
SPAC222.18	-0.0175661	0.977688
SPAC222.19	-0.124558	0.780117
SPAC227.01c	0.0726745	0.851295
SPAC227.02c	0.036693	0.940465
SPAC227.03c	0.0611415	0.875352
SPAC227.04	-0.183929	0.578399
SPAC227.05	-0.0465558	0.92735
SPAC227.06	-0.0228401	0.949106
SPAC227.07c	0.0587686	0.801089
SPAC227.08c	0.0189934	0.973055
SPAC227.09	-0.0451453	0.893883
SPAC227.10	-0.117569	0.513545
SPAC227.11c	-0.0157236	0.9768
SPAC227.12	0.036292	0.969828
SPAC227.13c	-0.123038	0.717787
SPAC227.14	-0.0723387	0.808596
SPAC227.15	0.114404	0.570553
SPAC227.16c	0.0505066	0.914372
SPAC227.17c	-0.0448523	0.888408
SPAC227.18	0.000909492	0.998626
SPAC227.19c	0.194865	0.739189
SPAC22A12.01c	0.039248	0.923152
SPAC22A12.02c	-0.914761	0.620855
SPAC22A12.03c	-0.0504096	0.888408
SPAC22A12.04c	-0.149545	0.268819
SPAC22A12.05	-0.0887134	0.784235
SPAC22A12.06c	-0.361982	0.00204413
SPAC22A12.07c	0.195672	0.188112
SPAC22A12.08c	0.00255094	0.998626
SPAC22A12.09c	0.041948	0.908208
SPAC22A12.10	0.0018227	0.998626
SPAC22A12.11	-0.40394	0.459502
SPAC22A12.12c	0.000106102	0.99999
SPAC22A12.13	-0.0988282	0.816215
SPAC22A12.14c	0.0118439	0.974283
SPAC22A12.15c	0.135839	0.49799
SPAC22A12.16	-0.0508397	0.707942
SPAC22A12.17c	-0.401176	0.467225
SPAC22E12.01	0.0386879	0.923328
SPAC22E12.02	0.0556363	0.891846
SPAC22E12.03c	-0.0151958	0.973055
SPAC22E12.04	-0.0588183	0.805002
SPAC22E12.05c	-0.0135067	0.968952
SPAC22E12.06c	-0.050535	0.886524
SPAC22E12.07	0.0451207	0.89735
SPAC22E12.08	-0.226955	0.222441
SPAC22E12.09c	-0.041938	0.90747
SPAC22E12.10c	0.0420406	0.922508
SPAC22E12.11c	0.0662748	0.877051
SPAC22E12.13c	-0.0563582	0.784556
SPAC22E12.14c	-0.104894	0.773996
SPAC22E12.16c	0.16877	0.221284
SPAC22E12.17c	0.0540154	0.837484
SPAC22E12.18	0.0867148	0.84293
SPAC22E12.19	0.0195072	0.973055
SPAC22F3.02	-0.279464	0.614502
SPAC22F3.03c	0.0648823	0.883884
SPAC22F3.04	0.487355	0.800875
SPAC22F3.05c	0.0591733	0.833918
SPAC22F3.06c	0.0551902	0.761166
SPAC22F3.07c	-0.187771	0.354696
SPAC22F3.08c	0.0899797	0.780117
SPAC22F3.09c	-0.0994048	0.739217
SPAC22F3.10c	-0.0416993	0.882421
SPAC22F3.11c	-0.124214	0.763331
SPAC22F3.12c	-0.0522688	0.97655
SPAC22F3.13	0.0601441	0.8368
SPAC22F3.15	-0.0227257	0.975656
SPAC22F8.02c	-0.0168876	0.985904
SPAC22F8.03c	-1.08957	NA
SPAC22F8.04	-0.145322	0.706123
SPAC22F8.05	-0.0367343	0.981524
SPAC22F8.06	0.0104318	0.977874
SPAC22F8.07c	-0.00453856	0.994144
SPAC22F8.08	0.0724492	0.749427
SPAC22F8.09	-0.0320172	0.932306
SPAC22F8.10c	0.00554743	0.991001
SPAC22F8.11	0.0888651	0.770768
SPAC22F8.12c	0.0465284	0.905553
SPAC22G7.01c	-0.0629695	0.8242
SPAC22G7.02	0.0637173	0.780117
SPAC22G7.03	-0.0339253	0.970984
SPAC22G7.04	0.0937307	0.606295
SPAC22G7.05	0.0900149	0.749936
SPAC22G7.06c	0.232238	0.0640591
SPAC22G7.07c	-0.0396949	0.944185
SPAC22G7.08	0.032675	0.934677
SPAC22G7.09c	0.0780747	0.681871
SPAC22G7.10	0.0349518	0.905553
SPAC22G7.11c	0.271588	0.399352
SPAC22H10.02	-0.115633	0.674084
SPAC22H10.03c	0.188893	0.100407
SPAC22H10.04	-0.00142109	0.998626
SPAC22H10.05c	-0.0599922	0.710261
SPAC22H10.06c	0.858376	NA
SPAC22H10.07	0.0207663	0.960399
SPAC22H10.08	0.107445	0.598141
SPAC22H10.09	0.061864	0.808102
SPAC22H10.10	-0.0390692	0.942863
SPAC22H10.11c	0.139741	0.503184
SPAC22H10.12c	0.0211783	0.95146
SPAC22H10.13	-0.0116605	0.988824
SPAC22H12.01c	0.0911873	0.839237
SPAC22H12.02	-0.0373571	0.891846
SPAC22H12.03	0.054881	0.932662
SPAC22H12.04c	-0.0241568	0.932662
SPAC22H12.05c	0.057305	0.877051
SPAC23A1.02c	0.147653	0.656904
SPAC23A1.03	-0.0388891	0.887599
SPAC23A1.04c	0.0991392	0.839237
SPAC23A1.05	-0.0147093	0.970237
SPAC23A1.06c	-0.0113044	0.980794
SPAC23A1.07	0.276335	0.370974
SPAC23A1.08c	-0.115589	0.634511
SPAC23A1.09	-0.0152394	0.971679
SPAC23A1.10	0.0865102	0.655671
SPAC23A1.11	-0.115717	0.594963
SPAC23A1.12c	-0.00478584	0.988965
SPAC23A1.14c	-0.041857	0.918106
SPAC23A1.15c	0.117045	0.655671
SPAC23A1.16c	0.241172	0.513545
SPAC23A1.17	0.169411	0.370974
SPAC23A1.18c	-0.0572812	0.869782
SPAC23A1.19c	0.125954	0.40982
SPAC23A1.20	0.0242679	0.973282
SPAC23C11.01	0.0977937	0.668706
SPAC23C11.02c	-0.162464	0.199977
SPAC23C11.03	0.128745	0.515523
SPAC23C11.04c	-0.00514646	0.994328
SPAC23C11.05	-0.0853597	0.511052
SPAC23C11.06c	0.173607	0.841261
SPAC23C11.07	0.297769	0.948697
SPAC23C11.08	0.0536566	0.925885
SPAC23C11.09	0.100351	0.370974
SPAC23C11.10	-0.0521512	0.965744
SPAC23C11.11	-0.0316346	0.903273
SPAC23C11.12	-0.107994	0.913286
SPAC23C11.13c	-0.0224877	0.94506
SPAC23C11.14	0.0155616	0.953809
SPAC23C11.15	0.109028	0.532055
SPAC23C11.16	-0.0138615	0.975656
SPAC23C11.17	-0.0149575	0.977802
SPAC23C4.02	0.27286	0.327196
SPAC23C4.03	0.155326	0.20744
SPAC23C4.04c	-0.0541096	0.974283
SPAC23C4.05c	-0.00370991	0.994328
SPAC23C4.06c	-0.103525	0.667767
SPAC23C4.07	-0.244738	0.72178
SPAC23C4.08	-0.0471632	0.884703
SPAC23C4.09c	-0.143944	0.380371
SPAC23C4.10	0.0547605	0.875352
SPAC23C4.11	-0.143345	0.693454
SPAC23C4.12	0.0740699	0.749936
SPAC23C4.13	-0.29515	0.149701
SPAC23C4.14	0.148415	0.44911
SPAC23C4.15	-0.0151242	0.95902
SPAC23C4.16c	0.1059	0.561372
SPAC23C4.17	0.0345733	0.937718
SPAC23C4.18c	0.0150461	0.974283
SPAC23C4.19	0.129071	0.356286
SPAC23D3.01	0.0614527	0.874566
SPAC23D3.02	-0.0368249	0.916704
SPAC23D3.03c	0.147646	0.521372
SPAC23D3.04c	0.100273	0.521339
SPAC23D3.06c	0.0757852	0.634965
SPAC23D3.07	-0.0988386	0.564919
SPAC23D3.08	-0.0236191	0.950293
SPAC23D3.09	0.0636418	0.808102
SPAC23D3.10c	0.0268298	0.948697
SPAC23D3.11	-0.00491306	0.994328
SPAC23D3.12	-0.0947932	0.88945
SPAC23D3.13c	0.148431	0.423298
SPAC23D3.14c	-0.0727164	0.891846
SPAC23D3.16	-0.236365	0.370974
SPAC23D3.17	-0.24828	0.448576
SPAC23E2.01	0.102304	0.749936
SPAC23E2.02	0.180418	0.207807
SPAC23E2.03c	-0.909016	1.32793e-05
SPAC23G3.01	0.135734	0.388077
SPAC23G3.02c	0.00877775	0.98744
SPAC23G3.03	0.0209728	0.97655
SPAC23G3.04	0.0337283	0.949106
SPAC23G3.05c	0.00189726	0.998626
SPAC23G3.06	0.0621289	0.681192
SPAC23G3.07c	-0.0693368	0.834832
SPAC23G3.08c	0.0424382	0.877051
SPAC23G3.09	-0.0353888	0.905553
SPAC23G3.10c	-0.128367	0.49799
SPAC23G3.11	0.0886649	0.580393
SPAC23G3.12c	0.10133	0.469207
SPAC23H3.02c	-0.137233	0.52241
SPAC23H3.03c	-0.0055602	0.991001
SPAC23H3.04	0.134854	0.784556
SPAC23H3.05c	0.113144	0.529862
SPAC23H3.06	0.0330319	0.932662
SPAC23H3.07c	-0.0782215	0.721652
SPAC23H3.08c	-0.0240079	0.973055
SPAC23H3.09c	0.0612597	0.883301
SPAC23H3.10	0.0530963	0.852405
SPAC23H3.11c	0.110776	0.760599
SPAC23H3.12c	-0.244901	0.546284
SPAC23H3.13c	-0.441848	1.14758e-07
SPAC23H3.14	0.0374311	0.900691
SPAC23H3.15c	0.232371	0.855499
SPAC23H4.01c	-0.0582861	0.808512
SPAC23H4.02	-0.072239	0.865941
SPAC23H4.03c	-0.0521062	0.816215
SPAC23H4.04	0.0446608	0.901499
SPAC23H4.05c	0.38792	0.620781
SPAC23H4.06	-0.0859891	0.699126
SPAC23H4.07c	-0.0246205	0.93692
SPAC23H4.08	-0.0167967	0.973616
SPAC23H4.09	-0.0641185	0.834832
SPAC23H4.10c	-0.0440033	0.883225
SPAC23H4.11c	-0.170859	0.590999
SPAC23H4.12	-0.00607688	0.990218
SPAC23H4.13c	0.0396798	0.923328
SPAC23H4.14	0.0952009	0.620144
SPAC23H4.15	0.0914906	0.737482
SPAC23H4.16c	-0.136251	0.62933
SPAC23H4.17c	-0.0963039	0.84374
SPAC23H4.18c	-0.101408	0.658166
SPAC23H4.21	-0.150259	0.681871
SPAC24B11.05	-0.144202	0.705947
SPAC24B11.06c	0.00836426	0.988824
SPAC24B11.07c	0.0169192	0.974207
SPAC24B11.08c	-0.0422067	0.883884
SPAC24B11.09	0.0638458	0.903273
SPAC24B11.10c	0.0265166	0.954017
SPAC24B11.11c	0.0297728	0.955892
SPAC24B11.12c	0.190838	0.241609
SPAC24B11.13	-0.0418676	0.913286
SPAC24B11.14	-0.642612	0.784235
SPAC24C9.02c	-0.126839	0.739217
SPAC24C9.03	0.0442043	0.91675
SPAC24C9.04	0.0698663	0.771768
SPAC24C9.05c	0.0393473	0.901499
SPAC24C9.06c	0.0736993	0.93692
SPAC24C9.07c	0.0612595	0.874734
SPAC24C9.08	0.0928467	0.644074
SPAC24C9.09	-0.00212171	0.998626
SPAC24C9.10c	0.0478814	0.873163
SPAC24C9.11	0.0546314	0.89735
SPAC24C9.12c	-0.0321786	0.917374
SPAC24C9.13c	-0.0866437	0.875611
SPAC24C9.14	0.0474124	0.888408
SPAC24C9.15c	0.102291	0.928127
SPAC24C9.16c	-0.284737	0.0496344
SPAC24H6.01c	0.000194264	0.99999
SPAC24H6.02c	0.0470202	0.922508
SPAC24H6.03	0.0880358	0.655671
SPAC24H6.04	-0.0527857	0.866905
SPAC24H6.05	-0.00658088	0.993071
SPAC24H6.06	0.0511104	0.886598
SPAC24H6.07	-0.0673996	0.705947
SPAC24H6.08	0.0080165	0.990218
SPAC24H6.09	0.0800366	0.707942
SPAC24H6.10c	-0.00263429	0.994328
SPAC24H6.11c	0.126719	0.561372
SPAC24H6.12c	0.127027	0.713407
SPAC24H6.13	-0.148068	0.669705
SPAC25A8.01c	0.0610549	0.739217
SPAC25A8.02	0.015152	0.974283
SPAC25A8.03c	-0.0785407	0.801089
SPAC25B8.01	-0.0968193	0.681871
SPAC25B8.02	0.0429006	0.93692
SPAC25B8.03	0.0470288	0.909315
SPAC25B8.04c	-0.109452	0.685369
SPAC25B8.05	-0.0557818	0.861273
SPAC25B8.06c	0.121645	0.770677
SPAC25B8.07c	-0.0349497	0.941192
SPAC25B8.08	0.0338375	0.948257
SPAC25B8.09	-0.0982483	0.811123
SPAC25B8.10	-0.131528	0.583027
SPAC25B8.11	0.0587744	0.783669
SPAC25B8.12c	-0.0382389	0.9336
SPAC25B8.13c	-0.227654	0.467225
SPAC25B8.14	-0.0393204	0.938087
SPAC25B8.15c	0.0525232	0.923328
SPAC25B8.16	0.0915857	0.677865
SPAC25B8.17	0.0162324	0.975656
SPAC25B8.18	-0.0303604	0.961936
SPAC25B8.19c	-0.0334446	0.948257
SPAC25B8.20	0.0261606	0.973232
SPAC25G10.01	-0.152004	0.504934
SPAC25G10.02	-0.205516	0.78919
SPAC25G10.03	-0.0467149	0.84293
SPAC25G10.04c	-0.0877183	0.884523
SPAC25G10.05c	-0.00385462	0.994144
SPAC25G10.06	-0.194282	0.314989
SPAC25G10.07c	0.154325	0.47958
SPAC25G10.08	0.0638899	0.657768
SPAC25G10.09c	0.242718	0.128931
SPAC25H1.02	-0.0173782	0.975656
SPAC25H1.03	-0.178634	0.7395
SPAC25H1.04	0.0516443	0.875611
SPAC25H1.05	0.100728	0.816215
SPAC25H1.06	0.0574891	0.840348
SPAC25H1.07	0.103924	0.552636
SPAC25H1.08c	0.0840976	0.677273
SPAC25H1.09	-0.0519751	0.975507
SPAC25H1.10c	-0.114094	0.780117
SPAC26A3.01	0.182676	0.311641
SPAC26A3.02	0.00118566	0.998836
SPAC26A3.03c	-0.100811	0.84293
SPAC26A3.04	-0.10559	0.421061
SPAC26A3.05	0.11905	0.537064
SPAC26A3.06	-0.0311882	0.954017
SPAC26A3.07c	0.0220224	0.954359
SPAC26A3.08	0.0536867	0.854469
SPAC26A3.09c	0.164301	0.389127
SPAC26A3.10	0.111211	0.776438
SPAC26A3.11	-0.0244767	0.955836
SPAC26A3.12c	0.179413	0.0456715
SPAC26A3.13c	0.000352816	0.99999
SPAC26A3.14c	-0.0856507	0.673192
SPAC26A3.15c	-0.0267426	0.918106
SPAC26A3.16	0.0167897	0.945775
SPAC26A3.17c	-0.0286349	0.932662
SPAC26F1.01	0.0128186	0.977874
SPAC26F1.02	-0.045241	0.905553
SPAC26F1.03	0.0624072	0.7586
SPAC26F1.04c	-0.0898353	0.865941
SPAC26F1.05	-0.0965264	0.912039
SPAC26F1.06	-0.0243395	0.937718
SPAC26F1.07	-0.0686864	0.854469
SPAC26F1.08c	0.193897	0.327043
SPAC26F1.09	0.161349	0.3193
SPAC26F1.10c	-0.0754128	0.834832
SPAC26F1.11	-0.0219424	0.975789
SPAC26F1.12c	0.0216814	0.970984
SPAC26F1.13c	0.111492	0.521339
SPAC26F1.14c	0.0840452	0.875611
SPAC26H5.02c	0.030655	0.954359
SPAC26H5.03	0.114578	0.695873
SPAC26H5.04	-0.0824907	0.792995
SPAC26H5.05	0.0908409	0.710261
SPAC26H5.06	-0.000590086	0.99999
SPAC26H5.07c	0.00465767	0.990218
SPAC26H5.08c	-0.321927	0.337267
SPAC26H5.09c	-1.78396	1.03365e-35
SPAC26H5.10c	0.015044	0.969552
SPAC26H5.11	0.163815	0.480478
SPAC26H5.12	0.183247	0.243058
SPAC26H5.13c	0.121507	0.515523
SPAC27D7.02c	-0.00384838	0.994328
SPAC27D7.03c	-1.19123	6.32544e-07
SPAC27D7.04	-0.293649	0.370974
SPAC27D7.05c	-0.0109806	0.987424
SPAC27D7.06	-0.102325	0.47958
SPAC27D7.07c	-0.0548469	0.883751
SPAC27D7.08c	0.0903378	0.816215
SPAC27D7.09c	0.552539	0.000766947
SPAC27D7.11c	-1.06263	1.51722e-12
SPAC27D7.12c	-0.135683	0.770677
SPAC27D7.13c	-0.195787	0.692018
SPAC27D7.14c	0.0610756	0.676858
SPAC27E2.01	0.0297395	0.93692
SPAC27E2.02	0.00503849	0.994328
SPAC27E2.03c	0.0825427	0.682122
SPAC27E2.04c	-0.315277	0.757629
SPAC27E2.05	-0.0398612	0.93692
SPAC27E2.06c	0.0805802	0.799293
SPAC27E2.07	0.000318455	0.99999
SPAC27E2.08	0.191898	0.248787
SPAC27E2.09	0.16555	0.370974
SPAC27E2.10c	-0.0166816	0.972456
SPAC27E2.11c	-0.0285393	0.945484
SPAC27E2.12	0.837385	NA
SPAC27E2.14	-0.0615312	0.93692
SPAC27F1.02c	-0.0990038	0.247426
SPAC27F1.03c	0.0540139	0.926556
SPAC27F1.04c	0.130565	0.710958
SPAC27F1.05c	-0.0078279	0.99056
SPAC27F1.06c	0.104219	0.423298
SPAC27F1.07	0.12215	0.170592
SPAC27F1.08	0.0307815	0.932306
SPAC27F1.09c	0.0905282	0.513545
SPAC27F1.10	-0.304266	0.852405
SPAC29A4.02c	-0.0137719	0.969552
SPAC29A4.03c	-0.00198161	0.998626
SPAC29A4.04c	-0.0594127	0.758441
SPAC29A4.05	-0.153619	0.275321
SPAC29A4.06c	-0.0483849	0.903054
SPAC29A4.07	-0.15422	0.558544
SPAC29A4.08c	-0.00804209	0.975081
SPAC29A4.09	-0.0582177	0.825474
SPAC29A4.10	-0.0438232	0.925885
SPAC29A4.11	-0.139262	0.633208
SPAC29A4.12c	-0.643083	0.337369
SPAC29A4.13	-0.14166	0.768195
SPAC29A4.14c	0.107161	0.72178
SPAC29A4.15	0.0206196	0.961403
SPAC29A4.16	0.0498021	0.801089
SPAC29A4.17c	0.109557	0.840941
SPAC29A4.18	0.0200959	0.954017
SPAC29A4.19c	0.100024	0.664531
SPAC29A4.20	0.0848481	0.632775
SPAC29A4.22	-1.54112	0.681192
SPAC29B12.01	0.118426	0.480989
SPAC29B12.02c	0.0607571	0.837494
SPAC29B12.03	0.0480126	0.910287
SPAC29B12.04	0.103808	0.691776
SPAC29B12.05c	0.120127	0.739217
SPAC29B12.06c	0.0564653	0.836325
SPAC29B12.07	0.158524	0.279917
SPAC29B12.08	0.266477	0.0597506
SPAC29B12.10c	0.175372	0.29692
SPAC29B12.11c	-0.0231096	0.973055
SPAC29B12.12	0.178992	0.937718
SPAC29B12.13	-0.136548	0.739217
SPAC29B12.14c	0.23179	0.337525
SPAC29E6.01	0.106242	0.664531
SPAC29E6.02	0.215114	0.112968
SPAC29E6.03c	0.0744027	0.739217
SPAC29E6.04	0.135525	0.776329
SPAC29E6.05c	-0.17852	0.36608
SPAC29E6.06c	0.142501	0.305943
SPAC29E6.07	-0.575897	NA
SPAC29E6.08	-0.126549	0.296484
SPAC29E6.09	0.0368848	0.940465
SPAC29E6.10c	0.191579	0.20647
SPAC2C4.03c	-0.056888	0.878959
SPAC2C4.04c	-0.23346	0.280076
SPAC2C4.05	-0.135372	0.518805
SPAC2C4.06c	0.182408	0.408068
SPAC2C4.07c	0.149153	0.501244
SPAC2C4.08	0.197713	0.679523
SPAC2C4.09	0.0303287	0.95746
SPAC2C4.10c	-0.178995	0.328751
SPAC2C4.11c	0.0231192	0.954017
SPAC2C4.12c	-0.0190116	0.965744
SPAC2C4.13	-0.017754	0.960045
SPAC2C4.14c	0.111943	0.564972
SPAC2C4.15c	0.0396143	0.932662
SPAC2C4.16c	-0.0424183	0.764922
SPAC2C4.17c	0.0348524	0.938963
SPAC2E12.02	0.059661	0.880209
SPAC2E12.03c	0.207714	0.39274
SPAC2E12.05	-0.160553	0.402407
SPAC2E1P3.01	0.126796	0.768195
SPAC2E1P3.02c	0.0778763	0.922092
SPAC2E1P3.04	0.148988	0.538532
SPAC2E1P3.05c	-0.543433	1.12155e-08
SPAC2E1P5.01c	0.111598	0.775387
SPAC2E1P5.02c	-0.109255	0.855499
SPAC2E1P5.03	-0.11262	0.567957
SPAC2E1P5.04c	0.156527	0.718009
SPAC2E1P5.05	0.0643501	0.861273
SPAC2F3.01	0.00207311	0.998626
SPAC2F3.02	-0.000171714	0.99999
SPAC2F3.03c	0.0141524	0.966268
SPAC2F3.04c	-0.0498592	0.865941
SPAC2F3.05c	0.301553	0.28634
SPAC2F3.06c	0.120854	0.480989
SPAC2F3.07c	-1.1467	NA
SPAC2F3.08	0.171699	0.635797
SPAC2F3.09	0.114506	0.615139
SPAC2F3.10	0.0359959	0.905765
SPAC2F3.11	-0.106899	0.525911
SPAC2F3.12c	0.0561097	0.869545
SPAC2F3.13c	0.055494	0.89216
SPAC2F3.14c	-0.0167202	0.970237
SPAC2F3.15	0.0859727	0.816904
SPAC2F3.16	0.0175216	0.969771
SPAC2F3.17c	-0.169707	0.467225
SPAC2F3.18c	-0.0812158	0.744647
SPAC2F7.02c	0.00854462	0.977874
SPAC2F7.03c	0.125466	0.514621
SPAC2F7.04	0.0436384	0.883884
SPAC2F7.05c	0.157756	0.467051
SPAC2F7.06c	0.00517111	0.998626
SPAC2F7.07c	0.0205572	0.932662
SPAC2F7.08c	0.111657	0.7395
SPAC2F7.09c	0.00597271	0.991001
SPAC2F7.10	-0.0396464	0.925885
SPAC2F7.11	-0.022804	0.973055
SPAC2F7.13c	0.0228555	0.931892
SPAC2F7.14c	-0.112747	0.584887
SPAC2F7.15	-0.100531	0.632775
SPAC2F7.16c	0.101467	0.460456
SPAC2F7.17	0.0119521	0.979068
SPAC2G11.02	0.119939	0.514637
SPAC2G11.03c	0.0905712	0.661276
SPAC2G11.04	0.0124821	0.98733
SPAC2G11.05c	-0.138154	0.725472
SPAC2G11.06	-0.0533311	0.840348
SPAC2G11.07c	-0.0496038	0.782625
SPAC2G11.08c	0.185086	0.529862
SPAC2G11.09	-0.0394147	0.914372
SPAC2G11.10c	0.140506	0.511052
SPAC2G11.11c	0.0505975	0.84293
SPAC2G11.12	0.193889	0.0639075
SPAC2G11.13	-0.190459	0.3193
SPAC2G11.14	0.161059	0.511052
SPAC2G11.15c	0.0795379	0.839237
SPAC2H10.01	0.0204836	0.988824
SPAC2H10.02c	-0.105339	0.710261
SPAC2H10.04	-2.04972	0.245132
SPAC30.01c	0.183545	0.0692148
SPAC30.02c	0.0534722	0.893883
SPAC30.03c	-0.0412933	0.932662
SPAC30.04c	0.103931	0.5663
SPAC30C2.02	0.179667	0.111497
SPAC30C2.03	0.0346581	0.954359
SPAC30C2.04	-0.102399	0.518805
SPAC30C2.05	-0.19967	0.180013
SPAC30C2.06c	0.0147907	0.974651
SPAC30C2.07	0.0382893	0.884774
SPAC30C2.08	0.0868958	0.680697
SPAC30D11.01c	0.0635629	0.905553
SPAC30D11.02c	0.0742123	0.983109
SPAC30D11.03	0.0134027	0.974207
SPAC30D11.04c	0.204676	0.200683
SPAC30D11.05	-0.0335441	0.932662
SPAC30D11.06c	-0.053667	0.887545
SPAC30D11.07	-0.0882882	0.853317
SPAC30D11.08c	-0.0430717	0.876073
SPAC30D11.09	0.10296	0.768195
SPAC30D11.10	0.0159997	0.975789
SPAC30D11.11	-0.014683	0.981524
SPAC30D11.12	-0.298737	0.0262119
SPAC30D11.13	-0.0630534	0.84293
SPAC30D11.14c	0.0941479	0.5106
SPAC31A2.02	-0.0024261	0.998626
SPAC31A2.03	-0.0608019	0.803623
SPAC31A2.04c	-0.0130513	0.974283
SPAC31A2.05c	0.0780008	0.743273
SPAC31A2.06	0.0380397	0.873163
SPAC31A2.07c	0.0369292	0.903803
SPAC31A2.08	-0.108556	0.696356
SPAC31A2.09c	0.0599536	0.834832
SPAC31A2.10	0.00476091	0.994328
SPAC31A2.11c	-0.039014	0.932306
SPAC31A2.12	0.0459181	0.894188
SPAC31A2.13c	-0.231911	0.36338
SPAC31A2.14	0.123211	0.464896
SPAC31A2.15c	0.0418063	0.923328
SPAC31A2.16	0.0221558	0.969279
SPAC31F12.01	0.0807677	0.774085
SPAC31G5.01	-0.00240633	0.998626
SPAC31G5.02	-0.0276393	0.951058
SPAC31G5.03	-0.0427294	0.891683
SPAC31G5.04	0.0209738	0.971612
SPAC31G5.05c	-0.0238269	0.948257
SPAC31G5.06	-0.139055	0.950293
SPAC31G5.07	-0.0646772	0.973232
SPAC31G5.08	0.131613	0.501919
SPAC31G5.09c	-0.355567	0.115909
SPAC31G5.10	0.00699658	0.998626
SPAC31G5.11	0.205471	0.497482
SPAC31G5.12c	-0.148077	0.634511
SPAC31G5.13	-0.0122584	0.973055
SPAC31G5.14	0.0406511	0.880025
SPAC31G5.15	0.161614	0.565789
SPAC31G5.16c	-0.00444058	0.991001
SPAC31G5.17c	-0.0807533	0.710261
SPAC31G5.18c	-5.89477e-05	0.99999
SPAC31G5.19	0.122417	0.46936
SPAC31G5.21	0.000575999	0.99999
SPAC323.01c	-0.209428	0.318244
SPAC323.02c	-0.0841418	0.640596
SPAC323.03c	-0.153064	0.658806
SPAC323.04	-0.053419	0.803961
SPAC323.05c	0.0113945	0.9768
SPAC323.06c	0.131924	0.692018
SPAC323.07c	0.12769	0.606295
SPAC323.08	-0.108979	0.883884
SPAC328.01c	0.0631281	0.82629
SPAC328.02	0.0206629	0.949106
SPAC328.03	-0.0937089	0.816215
SPAC328.04	0.0798767	0.839277
SPAC328.05	0.0238449	0.958915
SPAC328.06	0.159982	0.320808
SPAC328.07c	-0.00712184	0.990218
SPAC328.08c	0.0707493	0.931345
SPAC328.09	-0.0460252	0.903215
SPAC328.10c	-0.0545891	0.780117
SPAC32A11.01	-0.406548	0.0756048
SPAC32A11.02c	0.173976	0.791191
SPAC32A11.03c	0.192883	0.151269
SPAC32A11.04c	-0.0759431	0.583027
SPAC343.01c	-0.0140579	0.974283
SPAC343.02	0.0120039	0.975789
SPAC343.03	-0.200219	0.398831
SPAC343.04c	-0.0463367	0.884703
SPAC343.05	-0.00299026	0.990218
SPAC343.06c	0.0218743	0.969098
SPAC343.07	0.497722	0.760828
SPAC343.08c	-0.0113356	0.976426
SPAC343.09	-0.0671964	0.674084
SPAC343.10	0.106691	0.631088
SPAC343.11c	0.286656	0.0223786
SPAC343.12	0.143969	0.880025
SPAC343.13	-0.0949761	0.824669
SPAC343.14c	0.0580494	0.82104
SPAC343.15	0.0974183	0.640262
SPAC343.16	0.0814759	0.710041
SPAC343.17c	0.129231	0.560603
SPAC343.18	0.0149496	0.975656
SPAC343.19	0.0265173	0.950293
SPAC343.20	-0.294337	0.714322
SPAC343.21	0.262821	0.482489
SPAC3A11.02	0.0551036	0.835227
SPAC3A11.03	-0.0556193	0.902091
SPAC3A11.04	0.0016678	0.998626
SPAC3A11.05c	0.00396382	0.994328
SPAC3A11.06	0.058123	0.888408
SPAC3A11.07	-0.197689	0.501919
SPAC3A11.08	0.0307066	0.94506
SPAC3A11.09	0.0291269	0.933096
SPAC3A11.10c	-0.071281	0.877528
SPAC3A11.11c	0.139921	0.370974
SPAC3A11.12c	0.00171824	0.997934
SPAC3A11.13	-0.156177	0.521339
SPAC3A11.14c	0.175702	0.39562
SPAC3A12.02	-0.183257	0.628355
SPAC3A12.03c	0.0679559	0.894902
SPAC3A12.04c	-0.0589214	0.919154
SPAC3A12.05c	0.141828	0.300125
SPAC3A12.06c	0.0991716	0.656571
SPAC3A12.07	-0.108113	0.558544
SPAC3A12.08	-0.25236	0.318304
SPAC3A12.09c	0.00275259	0.998626
SPAC3A12.10	-0.131195	0.318304
SPAC3A12.11c	0.0654052	0.746981
SPAC3A12.12	0.163112	0.339437
SPAC3A12.13c	-0.06208	0.748366
SPAC3A12.14	-0.0330912	0.852405
SPAC3A12.15	0.111869	0.523218
SPAC3A12.16c	-0.0670437	0.626741
SPAC3A12.17c	-0.115085	0.72178
SPAC3A12.18	-0.12154	0.459052
SPAC3A12.19	0.180719	0.595503
SPAC3C7.01c	0.0129971	0.970984
SPAC3C7.02c	0.0652039	0.974898
SPAC3C7.03c	0.0653101	0.89216
SPAC3C7.04	0.0265101	0.938087
SPAC3C7.05c	0.0342266	0.93692
SPAC3C7.06c	0.375423	0.233917
SPAC3C7.07c	0.0270348	0.948257
SPAC3C7.08c	0.184348	0.0418323
SPAC3C7.09	0.0962239	0.853016
SPAC3C7.10	-0.00167126	0.998626
SPAC3C7.11c	0.0137924	0.973055
SPAC3C7.12	0.13013	0.464138
SPAC3C7.13c	-0.0230849	0.969552
SPAC3C7.14c	0.0154825	0.991001
SPAC3F10.02c	0.093757	0.561372
SPAC3F10.03	0.08144	0.610802
SPAC3F10.04	0.0254131	0.935377
SPAC3F10.05c	0.1277	0.521792
SPAC3F10.06c	0.084302	0.875611
SPAC3F10.07c	-0.141259	0.944185
SPAC3F10.08c	-0.107133	0.569025
SPAC3F10.09	0.00443237	0.991001
SPAC3F10.10c	0.131417	0.784556
SPAC3F10.11c	0.108299	0.587773
SPAC3F10.12c	-0.142418	0.564101
SPAC3F10.13	-0.0923859	0.695873
SPAC3F10.15c	-0.206984	0.256242
SPAC3F10.16c	0.0237566	0.950293
SPAC3F10.17	0.0616541	0.840348
SPAC3F10.18c	-0.186284	0.503593
SPAC3F10.19	-0.0179017	0.961936
SPAC3G6.01	0.133926	0.40627
SPAC3G6.02	-0.104629	0.521339
SPAC3G6.03c	-0.0172401	0.969552
SPAC3G6.04	0.0840161	0.803623
SPAC3G6.05	-0.187861	0.318244
SPAC3G6.06c	-0.0954363	0.800656
SPAC3G6.07	0.357022	0.759561
SPAC3G6.08	-0.193261	0.421061
SPAC3G6.09c	0.0400648	0.891019
SPAC3G6.10c	-0.102669	0.891846
SPAC3G6.11	0.158128	0.52241
SPAC3G6.13c	-0.185626	0.39274
SPAC3G9.01	0.121567	0.658166
SPAC3G9.02	-0.0542229	0.893883
SPAC3G9.03	-0.141978	0.246695
SPAC3G9.04	0.00155888	0.998626
SPAC3G9.05	0.100381	0.710261
SPAC3G9.06	0.0489337	0.775387
SPAC3G9.07c	0.0325607	0.938087
SPAC3G9.08	0.120402	0.655671
SPAC3G9.09c	-0.0161551	0.953809
SPAC3G9.10c	0.0399837	0.918106
SPAC3G9.11c	-0.40895	0.223327
SPAC3G9.12	0.179571	0.340804
SPAC3G9.13c	0.0598972	0.816215
SPAC3G9.14	0.197383	0.345528
SPAC3G9.15c	0.0488574	0.850227
SPAC3G9.16c	0.0371105	0.970984
SPAC3G9.17	0.163596	0.825474
SPAC3H1.01c	0.188338	0.380371
SPAC3H1.02c	0.195296	0.12741
SPAC3H1.03	-0.0545071	0.904836
SPAC3H1.04c	0.0134234	0.970984
SPAC3H1.05	0.0112721	0.973055
SPAC3H1.06c	-0.0887109	0.828955
SPAC3H1.07	0.221978	0.0141638
SPAC3H1.08c	0.135364	0.620815
SPAC3H1.09c	0.097192	0.641611
SPAC3H1.10	0.00777094	0.986848
SPAC3H1.11	0.082236	0.775315
SPAC3H1.12c	0.121649	0.503593
SPAC3H1.13	-0.0659673	0.834832
SPAC3H1.14	0.0252669	0.968952
SPAC3H5.04	0.126665	0.521372
SPAC3H5.05c	-0.160589	0.655671
SPAC3H5.06c	0.16369	0.410296
SPAC3H5.07	-0.0559846	0.84293
SPAC3H5.08c	0.11845	0.598242
SPAC3H5.09c	0.0391571	0.942161
SPAC3H5.10	-0.144871	0.364861
SPAC3H5.11	-0.013842	0.973055
SPAC3H5.12c	-0.0592681	0.799364
SPAC3H5.13	-0.0667679	0.923328
SPAC3H8.02	0.0584763	0.815016
SPAC3H8.03	-0.294344	0.14396
SPAC3H8.04	-0.0228325	0.950293
SPAC3H8.05c	0.195877	0.26526
SPAC3H8.06	0.0474314	0.852405
SPAC3H8.07c	-0.0909814	0.644074
SPAC3H8.08c	0.0707254	0.865941
SPAC3H8.09c	0.0904633	0.828955
SPAC3H8.10	-0.0673118	0.635797
SPAC458.02c	-0.00917592	0.968466
SPAC458.03	0.0271136	0.966268
SPAC458.04c	0.242589	0.679523
SPAC458.05	0.0223137	0.951884
SPAC458.06	-0.0907402	0.839237
SPAC458.07	-0.0654636	0.791191
SPAC4A8.02c	-0.0158387	0.972069
SPAC4A8.03c	0.0197945	0.973055
SPAC4A8.04	-0.0597613	0.888408
SPAC4A8.05c	0.0313312	0.932662
SPAC4A8.06c	0.121034	0.367153
SPAC4A8.07c	0.105791	0.5663
SPAC4A8.08c	-0.000347288	0.99999
SPAC4A8.09c	-0.051096	0.909804
SPAC4A8.10	-0.148854	0.380371
SPAC4A8.11c	0.130244	0.396599
SPAC4A8.12c	-0.00959043	0.982435
SPAC4A8.13c	0.00587897	0.988284
SPAC4A8.14	0.0419287	0.891846
SPAC4A8.15c	-0.108225	0.598242
SPAC4A8.16c	0.0746539	0.644433
SPAC4C5.01	-0.0276217	0.954297
SPAC4C5.02c	-0.060165	0.816215
SPAC4C5.03	-0.0735872	0.82629
SPAC4C5.04	-0.102604	0.7395
SPAC4D7.01c	0.0489352	0.853016
SPAC4D7.02c	-0.0239911	0.954017
SPAC4D7.03	0.164432	0.549293
SPAC4D7.04c	-0.0648348	0.865941
SPAC4D7.05	-0.0582774	0.651221
SPAC4D7.06c	-0.0582315	0.83778
SPAC4D7.07c	0.0709008	0.831875
SPAC4D7.08c	0.0572135	0.761279
SPAC4D7.09	0.0186496	0.947224
SPAC4D7.10c	-6.77096e-05	0.99999
SPAC4D7.11	0.0357639	0.917523
SPAC4D7.12c	-0.0797041	0.725003
SPAC4D7.13	0.0790986	0.630878
SPAC4D7.14	-0.231534	0.532055
SPAC4D7.15	-0.114845	0.969552
SPAC4F10.02	0.0523935	0.880004
SPAC4F10.03c	-0.0318678	0.936367
SPAC4F10.04	0.0201662	0.969279
SPAC4F10.05c	-0.0698901	0.89092
SPAC4F10.06	0.0768401	0.681192
SPAC4F10.07c	0.0291484	0.940465
SPAC4F10.08	0.0032788	0.998626
SPAC4F10.09c	0.03983	0.877051
SPAC4F10.10c	-0.0306261	0.89735
SPAC4F10.11	0.00888072	0.98733
SPAC4F10.12	-0.0274712	0.956633
SPAC4F10.13c	0.154834	0.315447
SPAC4F10.14c	-0.149465	0.283538
SPAC4F10.15c	0.202493	0.231365
SPAC4F10.16c	0.1645	0.414598
SPAC4F10.17	-0.269264	0.808512
SPAC4F10.18	0.0518785	0.836325
SPAC4F10.19c	0.0978343	0.799421
SPAC4F10.20	-0.258309	0.109597
SPAC4F10.22	-0.498963	0.228912
SPAC4F8.01	-0.110676	0.513545
SPAC4F8.02c	-0.0978222	0.536077
SPAC4F8.03	0.0374114	0.932996
SPAC4F8.04	0.0112083	0.983841
SPAC4F8.05c	-0.074057	0.817979
SPAC4F8.06	-0.034648	0.932724
SPAC4F8.07c	0.114009	0.593
SPAC4F8.08	-0.186359	0.839237
SPAC4F8.10c	-0.00976032	0.98744
SPAC4F8.11	0.141459	0.488645
SPAC4F8.12c	0.108633	0.617637
SPAC4F8.13c	0.081985	0.787275
SPAC4F8.14c	-0.0253355	0.914372
SPAC4F8.15	0.221276	0.341093
SPAC4G8.02c	-0.180011	0.454727
SPAC4G8.03c	0.232992	0.568858
SPAC4G8.04	0.163855	0.489015
SPAC4G8.05	0.197098	0.337369
SPAC4G8.06c	0.0485735	0.888408
SPAC4G8.07c	0.102516	0.763772
SPAC4G8.08	-0.0684205	0.800055
SPAC4G8.09	0.110321	0.635554
SPAC4G8.10	0.00585868	0.994328
SPAC4G8.11c	-0.0356576	0.95795
SPAC4G8.12c	0.0368635	0.954359
SPAC4G8.13c	-0.0518811	0.93692
SPAC4G9.02	-0.117536	0.634153
SPAC4G9.03	-0.0464629	0.799353
SPAC4G9.04c	-0.0263936	0.944185
SPAC4G9.05	0.178012	0.816212
SPAC4G9.06c	-0.0609293	0.787448
SPAC4G9.07	0.0637445	0.970984
SPAC4G9.08c	0.0950612	0.673192
SPAC4G9.09c	0.00331588	0.994328
SPAC4G9.10	-0.0177842	0.969552
SPAC4G9.11c	-0.10655	0.780242
SPAC4G9.12	-0.0629179	0.883884
SPAC4G9.13c	-0.0339123	0.94506
SPAC4G9.14	-0.0459292	0.909908
SPAC4G9.15	0.0136006	0.974207
SPAC4G9.16c	-0.0790077	0.621398
SPAC4G9.17c	-0.0225723	0.945422
SPAC4G9.19	-0.0456069	0.9336
SPAC4G9.20c	-0.175786	0.632775
SPAC4G9.22	0.0666422	0.932662
SPAC4H3.01	0.0186323	0.956379
SPAC4H3.02c	0.189878	0.410806
SPAC4H3.03c	0.289972	0.770975
SPAC4H3.04c	0.130508	0.758441
SPAC4H3.05	0.232642	0.381933
SPAC4H3.06	-0.0977255	0.749936
SPAC4H3.07c	-0.213318	0.84293
SPAC4H3.08	0.144273	0.93692
SPAC4H3.09	-0.133037	0.658166
SPAC4H3.10c	0.0697341	0.884774
SPAC4H3.11c	-0.0358608	0.932306
SPAC4H3.13	0.0617962	0.88945
SPAC4H3.14c	-0.0447256	0.917523
SPAC4H3.16	-0.158316	0.467051
SPAC4H3.17	-1.94278	0.481736
SPAC513.01c	0.0510129	0.874566
SPAC513.02	0.29882	0.537538
SPAC513.03	-1.32729	2.95547e-10
SPAC513.04	-1.14993	NA
SPAC513.05	0.0105453	0.985282
SPAC513.06c	-0.0237964	0.969412
SPAC513.07	0.236053	0.079617
SPAC521.02	0.00397002	0.994328
SPAC521.03	-0.0990654	0.514778
SPAC521.04c	0.113671	0.660072
SPAC521.05	-0.0914366	0.628355
SPAC56E4.02c	0.0442566	0.931345
SPAC56E4.03	-0.0473207	0.875611
SPAC56E4.04c	0.0321351	0.901499
SPAC56E4.05	-0.0861087	0.812351
SPAC56E4.06c	-0.0186719	0.971643
SPAC56E4.07	0.0409399	0.890608
SPAC56F8.02	0.080985	0.84293
SPAC56F8.03	0.120688	0.525911
SPAC56F8.04c	0.0207539	0.954297
SPAC56F8.05c	-0.0261639	0.933056
SPAC56F8.06c	0.101952	0.861273
SPAC56F8.07	-0.0372571	0.935722
SPAC56F8.08	0.0527337	0.855499
SPAC56F8.09	-0.0552095	0.891846
SPAC56F8.10	0.0727396	0.746315
SPAC56F8.11	-0.0736719	0.783971
SPAC56F8.12	0.595912	0.722959
SPAC56F8.13	-0.160358	0.739217
SPAC56F8.14c	-0.199112	0.144338
SPAC56F8.15	-0.0843424	0.932306
SPAC56F8.16	0.0413197	0.930954
SPAC57A10.02	0.127396	0.664531
SPAC57A10.03	-0.117803	0.672875
SPAC57A10.04	-0.607159	0.233411
SPAC57A10.05c	0.137529	0.521372
SPAC57A10.06	0.223945	0.919647
SPAC57A10.07	0.116098	0.585428
SPAC57A10.08c	-0.0225554	0.970984
SPAC57A10.09c	-0.128826	0.755496
SPAC57A10.10c	-0.0607654	0.852405
SPAC57A10.11c	-0.0206293	0.950293
SPAC57A10.12c	0.0158739	0.954359
SPAC57A10.14	-0.15708	0.542292
SPAC57A7.04c	0.0697738	0.813599
SPAC57A7.05	-0.171873	0.578879
SPAC57A7.06	0.0810548	0.816029
SPAC57A7.07c	-0.069337	0.834832
SPAC57A7.08	0.036361	0.894902
SPAC57A7.09	0.032023	0.94591
SPAC57A7.10c	0.110647	0.469603
SPAC57A7.11	0.225226	0.0478943
SPAC57A7.12	0.0253464	0.93355
SPAC57A7.13	0.107177	0.648371
SPAC57A7.15c	-0.44572	0.023744
SPAC589.02c	0.16611	0.511052
SPAC589.03c	0.0733861	0.903566
SPAC589.04	-0.0792967	0.8117
SPAC589.05c	-0.087939	0.784974
SPAC589.06c	-0.109433	0.521792
SPAC589.07c	-0.00136449	0.999173
SPAC589.08c	-0.152391	0.655671
SPAC589.09	-0.0230518	0.954017
SPAC589.10c	-0.0693493	0.842626
SPAC589.11	0.263085	0.677865
SPAC589.12	0.0876765	0.644433
SPAC5D6.01	-0.067083	0.810221
SPAC5D6.02c	-0.0497787	0.932662
SPAC5D6.04	-0.123588	0.684397
SPAC5D6.05	-0.0449322	0.890766
SPAC5D6.06c	-0.0670996	0.884338
SPAC5D6.07c	-0.103774	0.744647
SPAC5D6.08c	-0.11253	0.651221
SPAC5D6.09c	-0.0556361	0.932662
SPAC5D6.10c	1.12633	0.855499
SPAC5D6.12	0.0216912	0.948257
SPAC5D6.13	0.0478634	0.826993
SPAC5H10.01	-0.0507063	0.950293
SPAC5H10.02c	-0.349082	0.585428
SPAC5H10.03	0.181425	0.366012
SPAC5H10.04	0.255825	0.467225
SPAC5H10.05c	-0.0948901	0.884523
SPAC5H10.06c	-0.0395025	0.923152
SPAC5H10.07	-0.620543	0.511052
SPAC5H10.08c	0.017991	0.972965
SPAC5H10.09c	0.0693116	0.923328
SPAC5H10.10	-0.131731	0.725528
SPAC5H10.11	0.104116	0.910993
SPAC5H10.12c	0.091793	0.826993
SPAC5H10.13c	-0.00348269	0.994612
SPAC607.02c	-0.0153384	0.974283
SPAC607.03c	-0.152834	0.263221
SPAC607.04	-0.0216974	0.970984
SPAC607.05	-0.0277523	0.932662
SPAC607.06c	0.0465654	0.888408
SPAC607.07c	-0.0790532	0.783669
SPAC607.08c	-0.00126083	0.998936
SPAC607.09c	-0.292551	0.361221
SPAC607.10	-0.0321761	0.940465
SPAC630.03	0.0695002	0.822878
SPAC630.04c	0.0237496	0.970984
SPAC630.05	0.0864513	0.845429
SPAC630.06c	-0.11298	0.635554
SPAC630.07c	-0.142905	0.648371
SPAC630.08c	-0.0203147	0.956633
SPAC630.09c	-0.0637868	0.776329
SPAC630.10	-0.022702	0.954359
SPAC630.11	-0.0350494	0.91287
SPAC630.12	0.0244804	0.949106
SPAC630.13c	0.0886045	0.665484
SPAC630.14c	0.0716361	0.758441
SPAC630.15	-0.071694	0.932306
SPAC631.01c	-0.0249966	0.927422
SPAC631.02	-0.031809	0.93692
SPAC637.03	-0.226353	0.839237
SPAC637.04	0.0997823	0.567957
SPAC637.05c	0.0915352	0.499946
SPAC637.06	0.0435683	0.868957
SPAC637.07	0.0369639	0.864994
SPAC637.08	0.00572545	0.988947
SPAC637.09	-0.0390624	0.90747
SPAC637.10c	-0.0760317	0.634965
SPAC637.11	0.0660896	0.884523
SPAC637.12c	-0.122118	0.565789
SPAC637.13c	-0.0225184	0.95358
SPAC644.04	-0.0108387	0.973286
SPAC644.05c	-0.219806	0.443699
SPAC644.06c	0.187075	0.503593
SPAC644.07	0.0592709	0.880004
SPAC644.08	-0.0227657	0.970984
SPAC644.09	0.0197562	0.968491
SPAC644.10	-0.0057285	0.996307
SPAC644.11c	-0.0143016	0.971679
SPAC644.12	0.0560178	0.805002
SPAC644.13c	-0.0417581	0.891846
SPAC644.14c	0.0615709	0.808102
SPAC644.15	-0.0360124	0.93355
SPAC644.16	-0.0475438	0.861273
SPAC644.17c	-0.127675	0.532673
SPAC644.18c	-0.0900349	0.651221
SPAC652.01	-0.0677803	0.801089
SPAC664.01c	-0.0129459	0.974651
SPAC664.02c	-0.0023319	0.998626
SPAC664.03	-0.0677691	0.746154
SPAC664.04c	-0.204596	0.105337
SPAC664.05	-0.0443832	0.859738
SPAC664.06	-0.0364106	0.950293
SPAC664.07c	0.21925	0.355883
SPAC664.08c	0.0484505	0.9249
SPAC664.09	0.110491	0.620144
SPAC664.10	0.240838	0.0485637
SPAC664.11	0.0444136	0.917523
SPAC664.12c	-0.144035	0.615495
SPAC664.13	-0.372368	0.771568
SPAC664.14	0.0963915	0.682122
SPAC664.15	-0.0301485	0.945484
SPAC683.02c	0.0615177	0.924986
SPAC683.03	-1.05967	NA
SPAC688.02c	-0.0249207	0.974283
SPAC688.03c	-0.0396725	0.932662
SPAC688.04c	0.063384	0.923328
SPAC688.06c	0.106485	0.816215
SPAC688.07c	0.130664	0.380371
SPAC688.08	0.140926	0.537064
SPAC688.09	-0.0333936	0.912212
SPAC688.10	0.0533261	0.900852
SPAC688.11	0.233976	0.083058
SPAC688.12c	-0.215959	0.0474123
SPAC688.13	-0.123668	0.748338
SPAC688.14	0.0852834	0.799619
SPAC688.16	-0.12895	0.655819
SPAC694.02	0.102276	0.481639
SPAC694.03	0.100238	0.84293
SPAC694.04c	-0.0591525	0.864233
SPAC694.05c	-0.249752	0.00754455
SPAC694.06c	-0.0179968	0.963788
SPAC6B12.02c	-0.0549972	0.863339
SPAC6B12.03c	0.190367	0.935722
SPAC6B12.04c	-0.0282543	0.93692
SPAC6B12.05c	-0.0290651	0.932662
SPAC6B12.06c	-0.0597021	0.901499
SPAC6B12.07c	0.0811381	0.628034
SPAC6B12.08	-0.0188025	0.973232
SPAC6B12.09	0.0191217	0.969552
SPAC6B12.10c	0.0533225	0.877051
SPAC6B12.11	0.0375802	0.932724
SPAC6B12.12	-0.00150481	0.998626
SPAC6B12.13	-0.0126416	0.973748
SPAC6B12.14c	-0.00696596	0.98885
SPAC6B12.15	0.0275606	0.919154
SPAC6B12.16	1.45468	0.698489
SPAC6B12.18	-0.253014	0.370974
SPAC6B12.19	0.0216629	0.997907
SPAC6C3.02c	-0.078965	0.849034
SPAC6C3.03c	0.00906178	0.998626
SPAC6C3.04	-0.101224	0.903054
SPAC6C3.05	0.00906746	0.998626
SPAC6C3.06c	0.147928	0.39274
SPAC6C3.07	0.13612	0.94506
SPAC6C3.08	-0.103596	0.725454
SPAC6C3.09	0.0384969	0.912126
SPAC6F12.02	-0.669135	1.13441e-19
SPAC6F12.03c	-0.254001	0.277733
SPAC6F12.04	-0.0890713	0.710261
SPAC6F12.05c	0.0710081	0.853016
SPAC6F12.06	-0.0810639	0.649774
SPAC6F12.07	-0.160861	0.245132
SPAC6F12.08c	-0.00262283	0.998626
SPAC6F12.09	0.130635	0.584887
SPAC6F12.10c	0.12599	0.481639
SPAC6F12.11c	0.0906229	0.649097
SPAC6F12.12	0.190832	0.462166
SPAC6F12.13c	0.00399478	0.992853
SPAC6F12.14	-0.0222965	0.968491
SPAC6F12.15c	0.063526	0.865941
SPAC6F12.16c	0.101589	0.532673
SPAC6F12.17	0.051638	0.800348
SPAC6F6.01	0.139993	0.462166
SPAC6F6.02c	0.119615	0.634965
SPAC6F6.03c	0.118043	0.760606
SPAC6F6.04c	0.0174322	0.974207
SPAC6F6.05	-0.179428	0.27504
SPAC6F6.06c	0.187484	0.445909
SPAC6F6.07c	-0.0278987	0.932724
SPAC6F6.08c	0.011619	0.988721
SPAC6F6.09	0.0257828	0.954017
SPAC6F6.10c	-0.0429027	0.800439
SPAC6F6.11c	0.0107076	0.983841
SPAC6F6.12	0.024501	0.932662
SPAC6F6.13c	0.0109792	0.975081
SPAC6F6.15	0.0105433	0.975944
SPAC6F6.16c	0.0760589	0.776128
SPAC6F6.17	0.0684922	0.703607
SPAC6F6.19	0.00400012	0.998626
SPAC6G10.02c	-0.000772531	0.999092
SPAC6G10.03c	0.0666245	0.852405
SPAC6G10.04c	0.0981123	0.554712
SPAC6G10.05c	0.129479	0.50114
SPAC6G10.06	0.856707	0.718059
SPAC6G10.07	0.104005	0.607345
SPAC6G10.08	-0.0341062	0.923328
SPAC6G10.09	0.0763047	0.635797
SPAC6G10.10c	0.144283	0.632863
SPAC6G10.11c	-0.133964	0.263221
SPAC6G10.12c	-0.0115101	0.990546
SPAC6G9.01c	-0.0177139	0.9768
SPAC6G9.02c	0.026736	0.932306
SPAC6G9.03c	-0.100708	0.780117
SPAC6G9.04	0.125116	0.643695
SPAC6G9.05	0.0855885	0.790268
SPAC6G9.06c	0.216098	0.197175
SPAC6G9.07c	-0.0354729	0.902091
SPAC6G9.08	0.0290936	0.923328
SPAC6G9.09c	-0.0425264	0.917523
SPAC6G9.10c	0.180498	0.196023
SPAC6G9.11	-0.068117	0.641611
SPAC6G9.12	-0.0249933	0.954017
SPAC6G9.13c	0.0859149	0.973055
SPAC6G9.14	0.0363125	0.934677
SPAC6G9.15c	0.0278706	0.959228
SPAC6G9.16c	-0.327875	0.207807
SPAC732.01	-0.00624973	0.986803
SPAC732.02c	0.0469208	0.855499
SPAC750.01	-0.16678	0.966244
SPAC750.02c	0.0816569	0.989318
SPAC750.03c	-0.132345	NA
SPAC750.05c	2.37121	0.618287
SPAC750.06c	-0.132323	0.992742
SPAC750.07c	0.224013	0.910353
SPAC750.08c	-0.77841	NA
SPAC767.01c	0.0495816	0.845264
SPAC7D4.02c	0.106572	0.674084
SPAC7D4.03c	0.0333441	0.936367
SPAC7D4.04	0.0641687	0.810221
SPAC7D4.05	-0.127916	0.608455
SPAC7D4.06c	-0.100616	0.658166
SPAC7D4.07c	-0.0328443	0.93355
SPAC7D4.08	-0.145889	0.903054
SPAC7D4.09c	-0.143929	0.661877
SPAC7D4.10	-0.00306138	0.994328
SPAC7D4.11c	0.110461	0.741775
SPAC7D4.12c	0.0212454	0.960155
SPAC7D4.13c	-0.0808624	0.803982
SPAC7D4.14c	0.0579622	0.844031
SPAC7D4.15c	-0.0568764	0.974262
SPAC806.02c	-0.0514086	0.834096
SPAC806.03c	-0.0322468	0.932662
SPAC806.04c	-0.074695	0.793994
SPAC806.05	-0.0586539	0.89224
SPAC806.06c	-0.0146995	0.977088
[truncated: 4,501 more rows]

## Sheet: S4 Transcriptome_Stationary
### Differential expression analysis in the main figures was performed using a Salmon index with cDNA only.
### Table S3 and S4 in this file presents transcriptome-wide expression results obtained using a Salmon index with cDNA+ncRNA.
### Inclusion of ncRNAs may cause minor differences in log2FC values for coding genes, but overall conclusions are unchanged.
∆rst2 vs wt transcriptome-wide expression in stationary phase
Gene_id	log2FoldChange	padj
SPAC1002.02	0.0304002	0.785142
SPAC1002.03c	0.391761	0.00028841
SPAC1002.04c	0.0149984	0.912611
SPAC1002.05c	0.0336342	0.788793
SPAC1002.06c	-1.69098	0.046443
SPAC1002.07c	0.464056	3.78102e-10
SPAC1002.08c	0.123307	0.184766
SPAC1002.09c	0.516638	7.26255e-08
SPAC1002.10c	0.0240458	0.85468
SPAC1002.11	0.135868	0.273044
SPAC1002.12c	0.376814	7.97983e-06
SPAC1002.13c	0.279297	0.0389239
SPAC1002.14	0.307219	5.56346e-06
SPAC1002.15c	-0.188711	0.0804961
SPAC1002.16c	-1.2607	1.07461e-10
SPAC1002.17c	0.0424343	0.71811
SPAC1002.18	-0.0687351	0.431557
SPAC1002.19	0.652176	3.03373e-07
SPAC1002.20	0.705669	0.0318526
SPAC1006.01	0.179303	0.121868
SPAC1006.02	0.266179	0.00588629
SPAC1006.03c	0.22196	0.000238117
SPAC1006.04c	-0.301975	0.0748544
SPAC1006.05c	-0.0128906	0.919646
SPAC1006.06	0.14422	0.113425
SPAC1006.07	0.338334	2.30351e-06
SPAC1006.08	0.112769	0.448653
SPAC1006.09	-0.574545	3.38817e-07
SPAC1039.01	-0.558215	1.49386e-05
SPAC1039.02	-0.202973	0.172083
SPAC1039.03	0.236841	0.0183003
SPAC1039.04	0.371335	0.0267618
SPAC1039.05c	0.6905	7.46476e-10
SPAC1039.06	0.755681	6.47302e-15
SPAC1039.07c	0.243425	0.0507334
SPAC1039.08	0.673994	0.0002569
SPAC1039.09	0.0547076	0.750472
SPAC1039.10	-0.357309	0.133506
SPAC1039.11c	-1.45464	1.24409e-23
SPAC105.01c	0.109293	0.239148
SPAC105.02c	0.453024	6.4519e-06
SPAC105.03c	0.246158	0.0575349
SPAC1071.01c	-0.0578124	0.459069
SPAC1071.02	0.118378	0.172083
SPAC1071.03c	-0.100252	0.363289
SPAC1071.04c	0.242217	0.292643
SPAC1071.05	-0.0847398	0.329763
SPAC1071.06	-0.222815	0.00240282
SPAC1071.07c	0.14908	0.0636463
SPAC1071.08	-0.0492796	0.737437
SPAC1071.09c	0.446678	3.92373e-06
SPAC1071.10c	0.121714	0.173519
SPAC1071.11	0.0931052	0.420302
SPAC1071.12c	-0.176505	0.302204
SPAC1071.13	0.117014	0.474815
SPAC1093.01	-0.1587	0.0175414
SPAC1093.02	-0.0853225	0.228096
SPAC1093.03	0.0955722	0.32164
SPAC1093.04c	0.657986	5.72127e-10
SPAC1093.05	-0.093867	0.153695
SPAC1093.06c	-0.183439	0.065372
SPAC1093.07	0.428885	1.57689e-05
SPAC10F6.01c	0.201827	0.115017
SPAC10F6.02c	-0.217556	0.00783179
SPAC10F6.03c	0.280092	9.35338e-08
SPAC10F6.04	0.381808	3.41378e-06
SPAC10F6.05c	0.371883	5.74717e-10
SPAC10F6.06	-0.336171	0.000763386
SPAC10F6.07c	-0.601701	0.0137376
SPAC10F6.08c	-0.0419088	0.734122
SPAC10F6.09c	-0.374544	4.41026e-07
SPAC10F6.10	0.221371	0.0218485
SPAC10F6.11c	0.247798	0.000552776
SPAC10F6.12c	0.389487	6.12965e-05
SPAC10F6.13c	0.359133	2.509e-08
SPAC10F6.14c	-0.0116214	0.913293
SPAC10F6.15	-0.000462296	0.999335
SPAC10F6.16	0.49025	1.77476e-06
SPAC10F6.17c	-0.0276512	0.675182
SPAC110.01	-0.946703	1.10275e-09
SPAC110.02	-0.347664	0.000213661
SPAC110.03	0.132673	0.045183
SPAC110.04c	0.132422	0.0761731
SPAC1142.01	-0.0797278	0.420323
SPAC1142.02c	0.106019	0.0835872
SPAC1142.03c	0.0779828	0.45224
SPAC1142.04	0.0470857	0.633501
SPAC1142.05	0.128042	0.493774
SPAC1142.06	-0.106339	0.147864
SPAC1142.07c	-0.0839774	0.291433
SPAC1142.08	0.370089	3.40798e-05
SPAC1142.09	-0.483436	0.783216
SPAC11D3.01c	0.19089	0.625228
SPAC11D3.02c	-0.126793	0.460259
SPAC11D3.03c	0.0322635	0.932357
SPAC11D3.04c	-0.0625589	0.561675
SPAC11D3.05	0.132422	0.504363
SPAC11D3.06	0.342898	0.0508479
SPAC11D3.07c	0.55533	3.95051e-06
SPAC11D3.08c	0.58403	7.71762e-09
SPAC11D3.09	0.737812	8.4183e-06
SPAC11D3.10	0.382179	0.00398099
SPAC11D3.11c	0.484199	1.70939e-05
SPAC11D3.13	-0.381574	0.00165267
SPAC11D3.14c	0.0650576	0.651159
SPAC11D3.15	-0.583943	1.99457e-15
SPAC11D3.16c	0.317474	0.00221014
SPAC11D3.17	0.305897	0.0121987
SPAC11D3.18c	0.399838	0.0886554
SPAC11D3.19	-0.84637	0.0056266
SPAC11E3.01c	0.281828	0.00322806
SPAC11E3.02c	-0.287883	7.6783e-05
SPAC11E3.03	0.341169	0.000823261
SPAC11E3.04c	0.156556	0.0158068
SPAC11E3.05	0.0384972	0.698131
SPAC11E3.06	-1.5566	2.04511e-12
SPAC11E3.07	-0.0695309	0.357631
SPAC11E3.08c	0.14507	0.206027
SPAC11E3.09	-0.44759	1.62324e-05
SPAC11E3.10	0.0263696	0.718542
SPAC11E3.11c	0.0848122	0.311163
SPAC11E3.12	0.205367	0.0297227
SPAC11E3.13c	-0.00158205	0.991555
SPAC11E3.14	0.559018	1.99893e-07
SPAC11E3.15	0.385723	2.80408e-05
SPAC11G7.01	-0.0872484	0.420302
SPAC11G7.02	0.337776	3.72828e-08
SPAC11G7.03	0.449381	0.000703908
SPAC11G7.04	0.271794	0.000228973
SPAC11G7.05c	-0.187502	0.0542691
SPAC11G7.06c	-0.281097	0.0724925
SPAC11H11.01	0.111997	0.534573
SPAC11H11.02c	0.246269	0.0810438
SPAC11H11.03c	0.0765209	0.642243
SPAC11H11.04	-0.90504	0.00343972
SPAC11H11.05c	0.553398	1.37847e-05
SPAC11H11.06	0.379486	2.10909e-08
SPAC1250.01	0.224825	0.000587431
SPAC1250.02	0.128681	0.831399
SPAC1250.03	-0.149096	0.0523596
SPAC1250.04c	0.0850976	0.728719
SPAC1250.05	0.553196	5.72562e-05
SPAC1296.01c	0.191218	0.00398196
SPAC1296.02	0.425779	0.000160079
SPAC1296.03c	0.32924	0.0129773
SPAC1296.04	0.498298	6.43051e-11
SPAC1296.05c	0.546627	1.49088e-15
SPAC1296.06	0.0982475	0.440341
SPAC12B10.01c	0.287161	2.89558e-05
SPAC12B10.02c	0.0780182	0.405339
SPAC12B10.03	0.130108	0.226263
SPAC12B10.04	-0.188256	0.0487296
SPAC12B10.05	0.599098	3.70177e-09
SPAC12B10.06c	0.298594	0.00347894
SPAC12B10.07	0.276302	0.000888003
SPAC12B10.08c	-0.150308	0.30838
SPAC12B10.09	-0.174141	0.269628
SPAC12B10.10	0.0514716	0.840684
SPAC12B10.11	-0.0372337	0.830156
SPAC12B10.12c	0.151285	0.110123
SPAC12B10.13	0.25313	0.00588851
SPAC12B10.14c	0.0655052	0.500808
SPAC12B10.15c	0.40789	0.220721
SPAC12B10.16c	0.0699808	0.405305
SPAC12G12.01c	0.0567202	0.569831
SPAC12G12.02	0.164537	0.117338
SPAC12G12.03	0.258388	0.00114195
SPAC12G12.04	0.481724	9.67783e-07
SPAC12G12.05c	0.0467041	0.683838
SPAC12G12.06c	0.26613	4.1756e-05
SPAC12G12.07c	0.0308188	0.626245
SPAC12G12.08	0.165708	0.13447
SPAC12G12.09	0.151242	0.28858
SPAC12G12.10	0.179624	0.0240276
SPAC12G12.11c	0.047481	0.649051
SPAC12G12.12	-0.0227896	0.819056
SPAC12G12.13c	-0.229012	0.00779198
SPAC12G12.14c	0.101198	0.328984
SPAC12G12.15	0.0805736	0.45224
SPAC12G12.16c	-0.488273	5.5999e-05
SPAC12G12.17	-0.0680387	0.65233
SPAC1327.01c	0.0991167	0.290913
SPAC139.01c	0.0666247	0.487395
SPAC139.02c	0.49737	2.8691e-10
SPAC139.03	0.26921	0.000908414
SPAC139.04c	0.114016	0.179844
SPAC139.05	0.909216	0.000132415
SPAC139.06	0.0930246	0.313283
SPAC1399.01c	-0.00941332	0.957871
SPAC1399.02	0.122727	0.31724
SPAC1399.03	0.435866	0.00018328
SPAC1399.04c	-0.0136719	0.927693
SPAC1399.05c	0.307401	0.00693972
SPAC1399.06	-0.107748	0.510847
SPAC13A11.01c	-0.0224871	0.832028
SPAC13A11.02c	0.173273	0.134414
SPAC13A11.03	0.636248	7.06338e-08
SPAC13A11.04c	0.30681	3.85245e-06
SPAC13A11.05	0.153778	0.0317407
SPAC13A11.06	1.27362	0.000125534
SPAC13C5.01c	0.173708	0.0118727
SPAC13C5.02	0.0534609	0.663788
SPAC13C5.03	-0.0385407	0.801718
SPAC13C5.04	0.610898	0.000106296
SPAC13C5.05c	-0.112606	0.215792
SPAC13C5.06c	1.13604	0.0014248
SPAC13C5.07	0.524977	2.99786e-09
SPAC13D1.01c	-0.442539	4.24483e-08
SPAC13D6.01	0.574243	1.31644e-06
SPAC13D6.02c	0.257529	0.000900236
SPAC13D6.03c	0.391863	0.000132486
SPAC13D6.04c	0.0523074	0.579165
SPAC13D6.05	-0.289173	0.00165008
SPAC13F5.01c	-0.106292	0.370493
SPAC13F5.02c	0.283032	0.00336344
SPAC13F5.03c	-0.614179	0.186684
SPAC13F5.04c	0.31718	0.440956
SPAC13F5.05	-0.202448	0.157974
SPAC13F5.06c	-0.108029	0.200501
SPAC13F5.07c	-0.232775	0.346507
SPAC13G6.01c	-0.0735507	0.508885
SPAC13G6.02c	0.0797082	0.192321
SPAC13G6.03	0.474387	0.00111541
SPAC13G6.04	0.333173	0.00862778
SPAC13G6.05c	0.157512	0.1274
SPAC13G6.06c	-0.227669	0.00666573
SPAC13G6.07c	0.337508	1.15165e-07
SPAC13G6.08	-0.0736072	0.829202
SPAC13G6.09	0.0172744	0.874921
SPAC13G6.10c	0.288464	0.00057093
SPAC13G6.11c	-0.399043	8.07221e-05
SPAC13G6.12c	0.0394539	0.783598
SPAC13G6.14	0.117151	0.227502
SPAC13G6.15c	-0.312284	0.00591569
SPAC13G7.01c	0.639773	5.53145e-15
SPAC13G7.02c	0.678462	0.00357094
SPAC13G7.03	-0.213096	0.0368811
SPAC13G7.04c	0.127327	0.231618
SPAC13G7.05	0.310106	0.00366541
SPAC13G7.06	0.195528	0.00452152
SPAC13G7.07	-0.00813198	0.957027
SPAC13G7.08c	0.186456	0.00291142
SPAC13G7.09c	-0.434781	1.53141e-05
SPAC13G7.10	0.207968	0.0208714
SPAC13G7.11	0.303688	4.07631e-06
SPAC13G7.12c	-0.0917087	0.323933
SPAC13G7.13c	0.21543	0.187547
SPAC140.01	0.196643	0.0584561
SPAC140.02	0.238158	0.000218913
SPAC140.03	0.38967	2.22831e-05
SPAC140.04	-0.180238	0.370623
SPAC1420.01c	-0.210536	0.0472344
SPAC1420.02c	0.142281	0.0138568
SPAC1420.03	-0.0299151	0.732168
SPAC1420.04c	0.264034	0.0245728
SPAC144.01	0.135552	0.205039
SPAC144.02	0.20842	0.0432562
SPAC144.03	0.511149	1.39591e-08
SPAC144.04c	0.225689	2.64619e-05
SPAC144.05	-0.115172	0.129562
SPAC144.06	-0.119618	0.119442
SPAC144.07c	0.324136	0.000137102
SPAC144.08	0.141937	0.0996484
SPAC144.09c	0.128974	0.317637
SPAC144.10c	0.00857649	0.934311
SPAC144.11	0.372688	2.52163e-05
SPAC144.12	-0.209079	0.000426322
SPAC144.13c	0.0821005	0.548726
SPAC144.14	-0.666044	1.52557e-08
SPAC144.15c	-0.0300699	0.769252
SPAC144.16	0.147942	0.161345
SPAC144.17c	0.390578	0.000492038
SPAC144.18	0.0260301	0.744968
SPAC1486.01	0.380613	4.22054e-07
SPAC1486.02c	0.0466795	0.572012
SPAC1486.03c	0.199312	0.00980829
SPAC1486.04c	0.0333212	0.70582
SPAC1486.05	-0.109383	0.125546
SPAC1486.06	0.278233	0.0019398
SPAC1486.07c	-0.138206	0.135016
SPAC1486.08	0.184595	0.0429539
SPAC1486.09	0.212992	0.0201174
SPAC1486.10	0.235096	0.00925261
SPAC1486.11	0.0881894	0.690511
SPAC14C4.01c	0.488148	3.36762e-09
SPAC14C4.02c	0.247509	0.00689542
SPAC14C4.03	-0.3342	0.183479
SPAC14C4.04	0.481439	4.85686e-07
SPAC14C4.05c	-0.0862658	0.329763
SPAC14C4.06c	0.221268	0.00517521
SPAC14C4.07	0.180577	0.0369833
SPAC14C4.08	-0.524905	0.077174
SPAC14C4.09	0.0412584	0.831193
SPAC14C4.10c	0.382706	0.000596063
SPAC14C4.11	-0.216361	0.00804884
SPAC14C4.12c	0.278186	0.0593399
SPAC14C4.13	-0.239516	0.0336571
SPAC14C4.14	0.361945	0.0023937
SPAC14C4.15c	0.136302	0.235488
SPAC14C4.16	-0.053823	0.713536
SPAC1527.01	-0.963083	2.7667e-27
SPAC1527.02	0.100077	0.379377
SPAC1527.03	-0.116673	0.269628
SPAC1556.01c	0.0587209	0.476446
SPAC1556.02c	0.439164	9.32778e-05
SPAC1556.03	0.0338525	0.721501
SPAC1556.04c	0.314305	0.0515123
SPAC1556.05c	0.396493	7.3922e-08
SPAC1556.06	-0.0910092	0.642425
SPAC1556.07	-0.274587	0.00087904
SPAC1556.08c	-0.141778	0.0478279
SPAC1565.01	0.525042	1.50144e-12
SPAC1565.02c	0.271709	0.0369417
SPAC1565.03	-0.25351	0.184554
SPAC1565.04c	-0.964393	6.79343e-05
SPAC1565.05	-0.304757	0.000290471
SPAC1565.06c	0.225378	0.000546386
SPAC1565.07c	-0.40841	1.53252e-05
SPAC1565.08	0.0654158	0.326903
SPAC15A10.01	0.0861693	0.317637
SPAC15A10.02	0.1662	0.0394236
SPAC15A10.03c	-0.410418	0.000159394
SPAC15A10.04c	-0.101721	0.308611
SPAC15A10.05c	0.165192	0.097046
SPAC15A10.06	0.229379	0.0283771
SPAC15A10.07	-0.0900728	0.493306
SPAC15A10.08	0.0825994	0.326082
SPAC15A10.09c	-0.0407879	0.759151
SPAC15A10.10	0.138637	0.321989
SPAC15A10.11	-0.18441	0.0169341
SPAC15A10.12c	0.25143	0.000255055
SPAC15A10.13	0.308292	0.00128561
SPAC15A10.15	0.439187	1.23856e-05
SPAC15A10.16	-0.355691	2.84029e-05
SPAC15A10.17	0.736676	9.19167e-06
SPAC15E1.02c	-0.199441	0.421476
SPAC15E1.03	0.203074	0.0184551
SPAC15E1.04	0.495115	7.72661e-09
SPAC15E1.05c	0.286133	0.000177063
SPAC15E1.06	0.238279	0.00134399
SPAC15E1.07c	-0.70848	0.626322
SPAC15E1.08	-0.0380879	0.708411
SPAC15E1.09	0.069068	0.453089
SPAC15E1.10	0.23647	0.00394389
SPAC15F9.01c	0.563324	0.00977568
SPAC15F9.02	0.233416	0.000468518
SPAC15F9.03c	-0.19418	0.033495
SPAC16.01	0.541414	1.23856e-05
SPAC16.02c	0.214043	0.000453519
SPAC16.03c	0.173334	0.0515553
SPAC16.04	0.177025	0.0302989
SPAC16.05c	0.19572	0.118834
SPAC1610.01	-0.19806	0.129502
SPAC1610.02c	-0.1151	0.225614
SPAC1610.03c	-0.544605	0.0710706
SPAC1610.04	0.240532	0.0198426
SPAC1635.01	0.42916	9.57369e-05
SPAC1639.01c	0.406768	0.00929291
SPAC1639.02c	0.325145	8.3874e-05
SPAC167.01	0.00711052	0.944763
SPAC167.02	0.252529	0.00871979
SPAC167.03c	0.143384	0.217822
SPAC167.04	0.306757	0.000521004
SPAC167.05	0.342173	5.48961e-05
SPAC167.06c	-0.146215	0.59399
SPAC167.07c	0.243122	0.0010157
SPAC167.08	-0.414994	0.000212422
SPAC167.09	-0.150791	0.184867
SPAC1687.01	0.0204147	0.880771
SPAC1687.02	0.436298	7.76401e-05
SPAC1687.03c	0.0073432	0.938532
SPAC1687.04	-0.133108	0.30205
SPAC1687.05	0.168532	0.086935
SPAC1687.06c	0.156579	0.0329413
SPAC1687.07	-0.426568	0.000822753
SPAC1687.08	-0.364156	0.0814756
SPAC1687.09	0.648494	3.61251e-10
SPAC1687.10	0.00043623	0.996845
SPAC1687.11	0.256053	0.0283771
SPAC1687.12c	-0.0347442	0.667052
SPAC1687.13c	0.0822694	0.442556
SPAC1687.14c	-0.376612	0.035642
SPAC1687.15	-0.0051593	0.954874
SPAC1687.16c	0.111779	0.194498
SPAC1687.17c	0.0526688	0.552052
SPAC1687.18c	0.0194249	0.827657
SPAC1687.19c	-0.0842347	0.527802
SPAC1687.20c	0.113242	0.509294
SPAC1687.21	0.191278	0.00311967
SPAC1687.22c	0.173248	0.122028
SPAC1687.23c	-0.308563	0.819637
SPAC16A10.01	0.153309	0.388627
SPAC16A10.02	0.281583	5.37611e-05
SPAC16A10.03c	0.0078	0.945503
SPAC16A10.04	0.208154	0.0108192
SPAC16A10.05c	0.20405	0.127114
SPAC16A10.06c	0.137233	0.228786
SPAC16A10.07c	0.129508	0.127278
SPAC16A10.08c	-0.336705	0.0403861
SPAC16C9.01c	0.341197	1.3588e-06
SPAC16C9.02c	0.207085	0.00921667
SPAC16C9.03	0.097564	0.369743
SPAC16C9.04c	0.192512	0.00951268
SPAC16C9.05	-0.474645	3.95748e-06
SPAC16C9.06c	0.0152181	0.872274
SPAC16C9.07	0.104407	0.125358
SPAC16E8.01	0.484712	0.000137627
SPAC16E8.02	-0.00191539	0.989877
SPAC16E8.03	-0.123349	0.380212
SPAC16E8.04c	0.0862648	0.379917
SPAC16E8.05c	-0.121158	0.746674
SPAC16E8.06c	0.0821664	0.412499
SPAC16E8.07c	0.0441976	0.618577
SPAC16E8.08	0.0396033	0.821536
SPAC16E8.09	0.00366504	0.972767
SPAC16E8.10c	-0.0749439	0.348357
SPAC16E8.11c	0.101913	0.259208
SPAC16E8.12c	0.317502	0.000810845
SPAC16E8.13	0.0178422	0.825075
SPAC16E8.14c	-0.373148	0.0052764
SPAC16E8.15	-0.164004	0.0173145
SPAC16E8.16	0.065744	0.426585
SPAC16E8.17c	-0.510697	2.79567e-07
SPAC16E8.18	0.223613	0.320135
SPAC16E8.18c	-0.461588	0.000673177
SPAC1705.02	0.134152	0.280373
SPAC1705.03c	0.0241325	0.837678
SPAC1751.01c	0.173711	0.713446
SPAC1751.02c	-0.192128	0.0112895
SPAC1751.03	-0.125066	0.020458
SPAC1751.04	0.258985	0.00867582
SPAC1782.01	-0.231494	0.00530585
SPAC1782.02c	-0.34502	3.52984e-05
SPAC1782.03	0.363016	2.86611e-05
SPAC1782.04	0.433114	4.60404e-05
SPAC1782.05	0.0198258	0.821747
SPAC1782.06c	0.293567	8.56824e-05
SPAC1782.07	0.41369	7.82784e-06
SPAC1782.08c	-0.076512	0.453264
SPAC1782.09c	-0.178232	0.220473
SPAC1782.10c	0.03148	0.751293
SPAC1782.11	0.226685	0.000101949
SPAC1782.12c	0.300821	0.000301374
SPAC1783.01	0.530624	2.52631e-07
SPAC1783.02c	-0.452067	1.08041e-05
SPAC1783.03	-0.387102	0.00184649
SPAC1783.04c	0.257557	0.0150925
SPAC1783.05	-0.106809	0.121607
SPAC1783.06c	0.51739	0.0014907
SPAC1783.07c	0.261712	0.000196022
SPAC1783.08c	0.450334	9.318e-10
SPAC1786.01c	0.175656	0.00980829
SPAC1786.02	0.263304	0.0677725
SPAC1786.03	0.18317	0.0868924
SPAC1786.04	1.11659	0.141315
SPAC17A2.01	0.178215	0.340879
SPAC17A2.02c	-0.0148019	0.888834
SPAC17A2.03c	0.0462917	0.64574
SPAC17A2.04c	-0.159024	0.130882
SPAC17A2.05	0.460752	2.04572e-10
SPAC17A2.06c	0.0552716	0.496086
SPAC17A2.07c	-0.187918	0.316949
SPAC17A2.08c	0.392496	2.42904e-06
SPAC17A2.09c	-0.151485	0.249068
SPAC17A2.10c	-0.481671	0.55115
SPAC17A2.11	-0.399596	0.360131
SPAC17A2.12	0.420769	4.66694e-06
SPAC17A2.13c	0.102307	0.140954
SPAC17A2.14	0.246217	9.50129e-05
SPAC17A5.01	0.0630352	0.480795
SPAC17A5.02c	0.0767627	0.443721
SPAC17A5.03	0.361992	0.000262351
SPAC17A5.04c	-0.216051	0.0277208
SPAC17A5.05c	-0.179549	0.291818
SPAC17A5.06	0.0167033	0.836654
SPAC17A5.07c	0.294831	9.09326e-05
SPAC17A5.08	0.0956904	0.139177
SPAC17A5.09c	0.23163	0.000611472
SPAC17A5.10	-0.111205	0.337224
SPAC17A5.11	0.252632	0.329288
SPAC17A5.12	0.0675146	0.567229
SPAC17A5.13	0.0143858	0.925381
SPAC17A5.14	0.160662	0.0487811
SPAC17A5.15c	0.146362	0.00479525
SPAC17A5.16	0.207278	0.00173693
SPAC17A5.18c	0.315503	0.0526652
SPAC17A5.19	0.193143	0.563249
SPAC17C9.01c	-0.172939	0.0364512
SPAC17C9.02c	0.046599	0.744693
SPAC17C9.03	-0.136569	0.0967036
SPAC17C9.05c	0.403647	0.000666957
SPAC17C9.06	0.199987	0.107567
SPAC17C9.07	-0.042204	0.683053
SPAC17C9.08	0.25711	0.0064089
SPAC17C9.09c	-0.01513	0.902859
SPAC17C9.10	0.334132	0.000102651
SPAC17C9.11c	-0.0711513	0.534573
SPAC17C9.12	0.21246	0.000226861
SPAC17C9.13c	0.131123	0.0881798
SPAC17C9.14	0.296007	0.000663443
SPAC17C9.15c	-0.215334	0.0407623
SPAC17C9.16c	-0.435333	5.18299e-05
SPAC17D4.01	0.714905	0.140639
SPAC17D4.02	0.0788647	0.369696
SPAC17D4.03c	-0.0707856	0.504718
SPAC17D4.04	0.151098	0.111735
SPAC17G6.02c	0.389153	0.0002665
SPAC17G6.03	0.319717	0.0163886
SPAC17G6.04c	0.186053	0.0136748
SPAC17G6.05c	0.135581	0.178803
SPAC17G6.06	0.248583	0.00603168
SPAC17G6.07c	-0.211859	0.0703736
SPAC17G6.08	-0.306181	0.00360777
SPAC17G6.09	-0.395369	1.12782e-05
SPAC17G6.10	-0.130519	0.164922
SPAC17G6.11c	0.35707	0.000318533
SPAC17G6.12	-0.0942298	0.242817
SPAC17G6.13	-0.142237	0.354394
SPAC17G6.14c	-0.0726539	0.232489
SPAC17G6.15c	0.451621	8.20735e-13
SPAC17G6.16c	-0.0607488	0.475361
SPAC17G6.17	-0.0978559	0.347826
SPAC17G8.01c	0.00521371	0.967829
SPAC17G8.02	0.098493	0.344954
SPAC17G8.03c	-0.147515	0.112515
SPAC17G8.04c	0.0823571	0.1556
SPAC17G8.05	0.161241	0.284411
SPAC17G8.06c	0.349361	1.39007e-05
SPAC17G8.07	-0.261426	0.0232873
SPAC17G8.08c	-0.0367922	0.661927
SPAC17G8.09	0.323842	0.0318318
SPAC17G8.10c	0.137626	0.317715
SPAC17G8.11c	0.172448	0.198885
SPAC17G8.12	0.149444	0.122992
SPAC17G8.13c	-0.365018	0.000125828
SPAC17G8.14c	0.0526689	0.642713
SPAC17G8.15	-0.4454	0.214612
SPAC17H9.01	-0.383589	1.43043e-06
SPAC17H9.02	-0.129114	0.0897476
SPAC17H9.03c	0.155001	0.270403
SPAC17H9.04c	0.0620167	0.577806
SPAC17H9.05	-0.0566018	0.637514
SPAC17H9.06c	0.180485	0.119133
SPAC17H9.07	0.141597	0.074212
SPAC17H9.08	0.160379	0.114709
SPAC17H9.09c	0.081597	0.322874
SPAC17H9.10c	-0.133794	0.0843915
SPAC17H9.11	0.095001	0.247939
SPAC17H9.12c	0.559403	1.10275e-09
SPAC17H9.13c	0.407766	2.33441e-05
SPAC17H9.14c	0.113851	0.0728853
SPAC17H9.16	-0.112142	0.169643
SPAC17H9.17c	0.0883969	0.545271
SPAC17H9.18c	-1.35917	0.433628
SPAC17H9.19c	-0.464269	3.60614e-05
SPAC17H9.20	-0.680607	2.36777e-15
SPAC1805.01c	0.321134	0.000143585
SPAC1805.02c	0.16452	0.0107448
SPAC1805.03c	-0.115265	0.389236
SPAC1805.04	0.0853085	0.244101
SPAC1805.05	0.214588	0.0196832
SPAC1805.06c	0.107964	0.0724195
SPAC1805.07c	0.0409162	0.790514
SPAC1805.08	-0.152928	0.0144868
SPAC1805.09c	0.284062	0.220721
SPAC1805.10	-0.135083	0.123277
SPAC1805.11c	0.223409	0.00853986
SPAC1805.12c	0.11364	0.0626897
SPAC1805.13	0.307762	0.000244626
SPAC1805.14	-0.205728	0.0397909
SPAC1805.15c	0.456348	1.68121e-06
SPAC1805.16c	0.213129	0.0170927
SPAC1805.17	-0.130218	0.0770069
SPAC1805.18	0.234911	0.17534
SPAC1834.01	0.17771	0.0168534
SPAC1834.02	0.384625	2.4384e-07
SPAC1834.03c	-0.413438	0.000477268
SPAC1834.04	-0.176304	0.0432317
SPAC1834.05	-0.221	0.00370907
SPAC1834.06c	0.569262	5.73886e-13
SPAC1834.07	0.313099	0.0121025
SPAC1834.08	-0.0421891	0.587147
SPAC1834.09	-0.0929857	0.384137
SPAC1834.10c	0.254828	0.00633997
SPAC1834.11c	0.396367	0.000201587
SPAC1834.13	0.0304949	0.911829
SPAC1851.02	0.185018	0.00366646
SPAC1851.03	0.167988	0.00836879
SPAC1851.04c	-0.141735	0.069703
SPAC186.01	3.26692	NA
SPAC186.02c	0.935598	0.000481764
SPAC186.03	-0.215247	0.76388
SPAC186.04c	-1.96768	2.64592e-07
SPAC186.05c	0.568947	0.421207
SPAC186.06	-0.24493	0.860939
SPAC186.07c	-1.83184	0.054953
SPAC186.08c	-2.18601	0.0017772
SPAC186.09	-2.55487	0.00019736
SPAC18B11.02c	0.0557232	0.532498
SPAC18B11.03c	-0.460174	8.19332e-06
SPAC18B11.04	-0.323294	0.00028243
SPAC18B11.05	0.0744093	0.422039
SPAC18B11.06	0.0325862	0.861652
SPAC18B11.07c	0.254961	0.00840389
SPAC18B11.08c	-0.105974	0.420205
SPAC18B11.09c	0.292865	0.000189846
SPAC18B11.10	0.141521	0.0244691
SPAC18B11.11	-0.211804	0.0194523
SPAC18G6.01c	0.601973	5.56755e-10
SPAC18G6.02c	-0.4243	0.000101525
SPAC18G6.03	0.186032	0.000172525
SPAC18G6.04c	0.302202	0.000106296
SPAC18G6.05c	-0.279006	2.50456e-06
SPAC18G6.06	0.274177	0.00316421
SPAC18G6.07c	0.0376017	0.710841
SPAC18G6.09c	-0.192944	0.14838
SPAC18G6.10	0.328968	9.67656e-05
SPAC18G6.11c	-0.0752305	0.374462
SPAC18G6.12c	0.410915	0.000312513
SPAC18G6.13	-0.0152655	0.966006
SPAC18G6.14c	0.153619	0.0229119
SPAC18G6.15	-0.167693	0.0279699
SPAC1952.01	0.0154253	0.91206
SPAC1952.02	0.00390584	0.971578
SPAC1952.03	0.19461	0.0464785
SPAC1952.04c	-0.0754262	0.697281
SPAC1952.05	0.0348749	0.746026
SPAC1952.06c	0.21169	0.0271703
SPAC1952.07	0.187433	0.159423
SPAC1952.08c	-0.151127	0.0637416
SPAC1952.09c	0.951378	0.00225706
SPAC1952.10c	0.121842	0.421177
SPAC1952.11c	0.29057	0.00588771
SPAC1952.12c	0.229332	0.0826064
SPAC1952.13	-0.0983921	0.323896
SPAC1952.14c	-0.240474	0.0104374
SPAC1952.15c	-0.0527382	0.847537
SPAC1952.16	-0.235987	0.00107259
SPAC1952.17c	0.128488	0.171279
SPAC19A8.01c	0.346686	0.0170997
SPAC19A8.02	0.219116	0.0288784
SPAC19A8.03	0.419003	1.49083e-05
SPAC19A8.04	0.437305	0.000121262
SPAC19A8.05c	0.182936	0.139819
SPAC19A8.06	0.328144	1.14325e-05
SPAC19A8.07c	-0.0324118	0.869642
SPAC19A8.08	0.158232	0.0696127
SPAC19A8.09	-0.0478244	0.764431
SPAC19A8.10	0.114309	0.243163
SPAC19A8.11c	0.210924	0.0310493
SPAC19A8.12	-0.0192642	0.814553
SPAC19A8.13	0.177072	0.0481373
SPAC19A8.14	-0.143197	0.164949
SPAC19A8.15	-0.0459063	0.535238
SPAC19A8.16	0.245802	0.029173
SPAC19B12.01	0.160734	0.232114
SPAC19B12.02c	0.280068	0.215331
SPAC19B12.03	-0.222275	0.00158617
SPAC19B12.04	0.582078	5.92814e-10
SPAC19B12.05c	0.216315	0.00764622
SPAC19B12.06c	0.0910204	0.233605
SPAC19B12.07c	-0.231225	0.0105087
SPAC19B12.08	-0.0150765	0.915635
SPAC19B12.09	-0.00592344	0.963596
SPAC19B12.10	0.0497922	0.666572
SPAC19B12.11c	0.271167	0.000132947
SPAC19B12.12c	-0.373323	0.00791656
SPAC19B12.13	0.258012	0.0183498
SPAC19D5.01	-0.67028	0.007561
SPAC19D5.02c	0.0698491	0.463223
SPAC19D5.03	0.183748	0.0630714
SPAC19D5.04	-0.391363	2.76828e-09
SPAC19D5.05c	0.0338456	0.778082
SPAC19D5.06c	0.168701	0.16133
SPAC19D5.07	-0.547487	0.000189846
SPAC19D5.10c	0.150153	0.911829
SPAC19D5.11c	0.314682	0.151763
SPAC19E9.01c	0.0801218	0.384879
SPAC19E9.02	-0.133176	0.0747123
SPAC19E9.03	-0.0768976	0.548178
SPAC19G12.01c	0.112379	0.386098
SPAC19G12.02c	0.0271099	0.929993
SPAC19G12.03	-0.10407	0.186754
SPAC19G12.04	-0.0643639	0.662935
SPAC19G12.05	0.0718043	0.596251
SPAC19G12.06c	-0.0883764	0.465188
SPAC19G12.07c	0.734209	5.20972e-21
SPAC19G12.08	0.367445	9.62984e-07
SPAC19G12.09	-0.878236	0.000148142
SPAC19G12.10c	0.313139	0.00219188
SPAC19G12.11	0.150665	0.0344665
SPAC19G12.12	-0.0304928	0.779798
SPAC19G12.13c	-0.0688175	0.473159
SPAC19G12.14	-0.0369172	0.602986
SPAC19G12.15c	0.49877	1.9978e-08
SPAC19G12.16c	-0.404061	1.13922e-08
SPAC19G12.17	-0.0749313	0.667311
SPAC1A6.01c	0.0422588	0.606687
SPAC1A6.02	-0.133671	0.183717
SPAC1A6.03c	0.247618	0.0111721
SPAC1A6.04c	-0.147454	0.298938
SPAC1A6.05c	-0.169878	0.0154093
SPAC1A6.06c	-2.22891	9.18629e-19
SPAC1A6.07	-0.0859973	0.412499
SPAC1A6.08c	-0.585881	0.0747742
SPAC1A6.09c	0.183522	0.0200616
SPAC1A6.10	0.0813102	0.383036
SPAC1A6.11	0.216851	0.594921
SPAC1B1.01	-0.374296	0.0160358
SPAC1B1.02c	-0.210756	0.0111213
SPAC1B1.03c	0.221563	0.000614797
SPAC1B1.04c	0.390571	4.48858e-08
SPAC1B2.02c	0.127068	0.14186
SPAC1B2.03c	0.307081	0.0212914
SPAC1B2.04	0.0630373	0.534573
SPAC1B2.05	-0.0842064	0.532853
SPAC1B2.06	-0.278079	0.0848357
SPAC1B3.01c	-0.224606	0.0477887
SPAC1B3.02c	-0.0313569	0.81405
SPAC1B3.03c	0.0429973	0.652077
SPAC1B3.04c	-0.169468	0.192731
SPAC1B3.05	0.184327	0.00625481
SPAC1B3.06c	-0.0935251	0.420302
SPAC1B3.07c	0.0989342	0.407023
SPAC1B3.08	-0.234983	0.00170718
SPAC1B3.09c	0.127323	0.0368811
SPAC1B3.10c	0.133898	0.259663
SPAC1B3.11c	0.00667823	0.967733
SPAC1B3.12c	0.266437	1.55034e-06
SPAC1B3.13	0.00870885	0.925618
SPAC1B3.14	0.0293626	0.699237
SPAC1B3.15c	0.0502274	0.764431
SPAC1B3.16c	0.372989	0.0068958
SPAC1B3.17	-0.3806	0.0002665
SPAC1B3.18c	0.107181	0.278515
SPAC1B3.20	0.30202	0.000563006
SPAC1B9.02c	0.551626	1.13115e-06
SPAC1B9.03c	0.209059	0.0137311
SPAC1D4.01	0.262531	0.000399587
SPAC1D4.02c	-0.0623068	0.61207
SPAC1D4.03c	-0.102614	0.319977
SPAC1D4.04	0.166675	0.000131173
SPAC1D4.05c	0.392325	4.67271e-05
SPAC1D4.06c	0.162605	0.119801
SPAC1D4.08	0.219946	0.00247675
SPAC1D4.09c	0.166975	0.0218299
SPAC1D4.10	0.0151713	0.874921
SPAC1D4.11c	0.3786	7.38991e-05
SPAC1D4.12	0.00808083	0.932406
SPAC1D4.13	0.153756	0.027035
SPAC1D4.14	-0.350529	2.55958e-07
SPAC1F12.02c	0.217641	0.000194025
SPAC1F12.04c	0.298641	0.00708633
SPAC1F12.05	0.258275	0.00896073
SPAC1F12.06c	0.333848	0.000163023
SPAC1F12.07	0.371089	7.87776e-08
SPAC1F12.08	0.161308	0.101697
SPAC1F12.09	0.0921459	0.451995
SPAC1F12.10c	-0.0665576	0.550126
SPAC1F3.01	0.083471	0.293604
SPAC1F3.02c	0.290237	0.00073023
SPAC1F3.03	0.358328	3.82688e-06
SPAC1F3.04c	0.0485039	0.583024
SPAC1F3.05	-0.00130454	0.991802
SPAC1F3.06c	-0.192163	0.00223538
SPAC1F3.07c	0.0955678	0.401561
SPAC1F3.08c	0.559372	0.892254
SPAC1F3.09	-0.384682	0.000582905
SPAC1F3.10c	0.467677	3.34082e-05
SPAC1F5.02	0.0572305	0.304463
SPAC1F5.03c	0.224776	0.00543534
SPAC1F5.04c	-0.419946	7.09968e-11
SPAC1F5.05c	0.0489639	0.636157
SPAC1F5.06	0.00137287	0.989011
SPAC1F5.07c	-0.125614	0.206793
SPAC1F5.08c	0.114521	0.269379
SPAC1F5.09c	-0.570004	0.00866656
SPAC1F5.10	0.269817	0.000702331
SPAC1F5.11c	-0.606945	5.31827e-14
SPAC1F7.01c	0.106748	0.12631
SPAC1F7.02c	0.140694	0.1274
SPAC1F7.03	0.589982	1.55666e-11
SPAC1F7.04	0.267472	6.91474e-07
SPAC1F7.05	0.0401028	0.667167
SPAC1F7.06	-0.244009	0.0558516
SPAC1F7.07c	0.628004	2.50205e-06
SPAC1F7.08	0.570033	0.0012406
SPAC1F7.09c	-0.402561	5.35523e-06
SPAC1F7.10	-0.765326	4.09204e-08
SPAC1F7.11c	-0.0497898	0.643945
SPAC1F7.12	-0.123804	0.100596
SPAC1F7.13c	0.118134	0.184748
SPAC1F7.14c	0.492559	0.0772297
SPAC1F8.01	-4.77995	8.04165e-132
SPAC1F8.02c	0.0234316	0.979846
SPAC1F8.03c	0.765909	0.0377354
SPAC1F8.04c	2.02574	0.000423586
SPAC1F8.05	-0.664481	0.0015624
SPAC1F8.06	0.46766	0.0186413
SPAC1F8.07c	0.829771	1.96414e-32
SPAC1F8.08	0.778576	3.22079e-15
SPAC20G4.01	0.162374	0.199779
SPAC20G4.02c	-0.0181422	0.829722
SPAC20G4.03c	0.217207	0.0905995
SPAC20G4.04c	-1.2474	1.1498e-18
SPAC20G4.05c	0.21375	0.0121987
SPAC20G4.06c	0.00852554	0.926658
SPAC20G4.07c	0.0865642	0.346832
SPAC20G4.08	-0.253881	0.000109906
SPAC20G8.01	-0.265132	0.000181167
SPAC20G8.02	0.0408816	0.761338
SPAC20G8.03	-0.802982	9.1895e-28
SPAC20G8.04c	0.257897	0.00157585
SPAC20G8.05c	-0.0440013	0.780707
SPAC20G8.06	-0.618453	4.0687e-15
SPAC20G8.07c	0.314644	9.37182e-07
SPAC20G8.08c	-0.0792797	0.453658
SPAC20G8.09c	-0.046106	0.649051
SPAC20G8.10c	0.0524197	0.728781
SPAC20H4.01	0.14963	0.114197
SPAC20H4.02	0.120534	0.0516986
SPAC20H4.03c	0.277239	0.0034589
SPAC20H4.04	0.235227	0.000849901
SPAC20H4.05c	-0.222097	0.0781468
SPAC20H4.06c	0.0917451	0.356825
SPAC20H4.07	-0.197721	0.0532876
SPAC20H4.08	0.156327	0.159002
SPAC20H4.09	0.0691438	0.434827
SPAC20H4.10	-0.0745905	0.279836
SPAC20H4.11c	-0.993754	6.18593e-13
SPAC212.01c	-0.956052	8.46415e-05
SPAC212.02	-1.33652	0.461989
SPAC212.03	1.63306	0.169098
SPAC212.04c	-1.01086	8.3643e-10
SPAC212.06c	0.354038	0.448203
SPAC212.08c	0.79471	0.206702
SPAC212.11	-3.9333	0.465019
SPAC21E11.03c	0.147535	0.267536
SPAC21E11.04	-0.0929635	0.398154
SPAC21E11.05c	0.223108	0.0145236
SPAC21E11.06	-0.0278655	0.744082
SPAC21E11.07	0.454275	5.04592e-07
SPAC21E11.08	0.270352	0.00144011
SPAC222.03c	0.224063	0.00573882
SPAC222.04c	0.153843	0.0792246
SPAC222.05c	0.055562	0.53306
SPAC222.06	0.178879	0.106184
SPAC222.07c	0.227638	0.0189748
SPAC222.08c	0.0314394	0.820291
SPAC222.09	0.271134	0.000147094
SPAC222.10c	0.325743	0.00255309
SPAC222.11	0.4914	2.27346e-05
SPAC222.12c	0.416788	0.00144578
SPAC222.13c	0.226535	0.00384682
SPAC222.14c	0.448271	3.77385e-08
SPAC222.15	-0.219268	0.465843
SPAC222.16c	-0.107387	0.38014
SPAC222.17	0.0778867	0.515267
SPAC222.18	0.709034	8.46643e-09
SPAC222.19	0.0601318	0.689327
SPAC227.01c	0.00760253	0.956354
SPAC227.02c	0.141282	0.328179
SPAC227.03c	0.087286	0.384722
SPAC227.04	-0.291556	0.0260571
SPAC227.05	0.477856	0.000106477
SPAC227.06	-0.172765	0.0408634
SPAC227.07c	0.198715	0.00623972
SPAC227.08c	0.20055	0.0518897
SPAC227.09	0.12049	0.200501
SPAC227.10	0.131059	0.119117
SPAC227.11c	0.511427	6.32428e-06
SPAC227.12	-0.180383	0.391852
SPAC227.13c	0.143306	0.263867
SPAC227.14	-0.543856	5.87571e-11
SPAC227.15	-0.148283	0.0806829
SPAC227.16c	-0.72496	3.00758e-11
SPAC227.17c	0.173273	0.0344031
SPAC227.18	0.0186243	0.799693
SPAC227.19c	-0.373542	0.0689085
SPAC22A12.01c	-0.0813034	0.440147
SPAC22A12.02c	-0.0992416	0.922342
SPAC22A12.03c	0.14447	0.134154
SPAC22A12.04c	0.231341	0.00118148
SPAC22A12.05	0.152218	0.215792
SPAC22A12.06c	-0.0952968	0.353845
SPAC22A12.07c	0.200882	0.0178454
SPAC22A12.08c	0.387688	0.000387963
SPAC22A12.09c	0.358631	4.06343e-05
SPAC22A12.10	0.558631	1.25437e-12
SPAC22A12.11	-2.04491	2.24425e-18
SPAC22A12.12c	-0.217056	0.153696
SPAC22A12.13	-0.0366377	0.822187
SPAC22A12.14c	0.3234	2.68787e-05
SPAC22A12.15c	-0.0903803	0.360047
SPAC22A12.16	0.320036	6.184e-11
SPAC22A12.17c	-0.501299	0.029173
SPAC22E12.01	0.155644	0.14048
SPAC22E12.02	0.00742024	0.954305
SPAC22E12.03c	0.497106	1.97971e-10
SPAC22E12.04	0.50405	1.82094e-14
SPAC22E12.05c	-0.0264543	0.740224
SPAC22E12.06c	-0.236406	0.00661562
SPAC22E12.07	0.103624	0.299378
SPAC22E12.08	0.313647	0.00196913
SPAC22E12.09c	-0.0316592	0.768753
SPAC22E12.10c	0.344365	0.000497958
SPAC22E12.11c	0.230986	0.0289429
SPAC22E12.13c	0.0923699	0.215792
SPAC22E12.14c	-0.457922	3.10573e-05
SPAC22E12.16c	-0.0292171	0.749463
SPAC22E12.17c	-0.266364	0.000357812
SPAC22E12.18	0.0282347	0.857581
SPAC22E12.19	0.107386	0.408635
SPAC22F3.02	-0.930536	1.37012e-06
SPAC22F3.03c	0.155724	0.198012
SPAC22F3.04	-0.166287	0.81249
SPAC22F3.05c	-0.0617807	0.477773
SPAC22F3.06c	0.00853685	0.911823
SPAC22F3.07c	0.128681	0.222835
SPAC22F3.08c	-0.195967	0.0710118
SPAC22F3.09c	-0.385719	4.06343e-05
SPAC22F3.10c	0.0832591	0.30654
SPAC22F3.11c	0.243578	0.0567567
SPAC22F3.12c	0.393805	0.37542
SPAC22F3.13	0.139117	0.111435
SPAC22F3.15	-0.280908	0.111392
SPAC22F8.02c	0.234939	0.169098
SPAC22F8.03c	0.48722	0.765624
SPAC22F8.04	-0.42112	0.00333604
SPAC22F8.05	-0.217119	0.556018
SPAC22F8.06	-0.122657	0.1556
SPAC22F8.07c	0.103716	0.310768
SPAC22F8.08	0.145977	0.0673097
SPAC22F8.09	-0.0202109	0.851678
SPAC22F8.10c	0.152544	0.0940014
SPAC22F8.11	0.129901	0.197564
SPAC22F8.12c	-0.0533391	0.622377
SPAC22G7.01c	0.226442	0.00810246
SPAC22G7.02	0.0669591	0.412146
SPAC22G7.03	-0.0303181	0.892254
SPAC22G7.04	-0.0230408	0.806967
SPAC22G7.05	-0.00699599	0.954974
SPAC22G7.06c	0.137118	0.113152
SPAC22G7.07c	-0.35957	0.00244513
SPAC22G7.08	0.189435	0.0108258
SPAC22G7.09c	0.163361	0.0431439
SPAC22G7.10	0.215713	0.00347237
SPAC22G7.11c	0.456671	3.74349e-09
SPAC22H10.02	0.206401	0.049811
SPAC22H10.03c	0.025045	0.771546
SPAC22H10.04	-0.043382	0.703665
SPAC22H10.05c	-0.0894728	0.136786
SPAC22H10.06c	-1.03746	0.650367
SPAC22H10.07	-0.084384	0.383198
SPAC22H10.08	0.104585	0.238184
SPAC22H10.09	-0.383562	1.12385e-06
SPAC22H10.10	0.647654	2.73137e-08
SPAC22H10.11c	0.372518	2.21936e-05
SPAC22H10.12c	0.297337	7.00889e-05
SPAC22H10.13	0.917287	1.56385e-13
SPAC22H12.01c	0.323708	0.00952491
SPAC22H12.02	-0.229027	0.0012087
SPAC22H12.03	0.143845	0.39108
SPAC22H12.04c	0.156379	0.019018
SPAC22H12.05c	0.308484	0.000628614
SPAC23A1.02c	0.143988	0.306949
SPAC23A1.03	0.320768	1.4042e-05
SPAC23A1.04c	0.257119	0.0788837
SPAC23A1.05	0.0949065	0.247146
SPAC23A1.06c	0.336817	0.000115319
SPAC23A1.07	-0.23689	0.149293
SPAC23A1.08c	0.426433	6.14454e-06
SPAC23A1.09	-0.222062	0.0113366
SPAC23A1.10	0.177832	0.0213545
SPAC23A1.11	0.407298	4.00467e-06
SPAC23A1.12c	0.178976	0.00402013
SPAC23A1.14c	0.361105	8.50059e-05
SPAC23A1.15c	0.28036	0.00268211
SPAC23A1.16c	0.321688	0.0346196
SPAC23A1.17	0.394878	7.61994e-06
SPAC23A1.18c	-0.0390471	0.722275
SPAC23A1.19c	-0.179309	0.0147466
SPAC23A1.20	-0.331888	0.0273263
SPAC23C11.01	0.311468	0.000243604
SPAC23C11.02c	0.263603	0.00016541
SPAC23C11.03	0.260221	0.00325593
SPAC23C11.04c	-0.0382189	0.782063
SPAC23C11.05	0.129107	0.0346196
SPAC23C11.06c	0.0596308	0.846631
SPAC23C11.07	-0.299512	0.706469
SPAC23C11.08	-0.157815	0.229105
SPAC23C11.09	0.111109	0.0514921
SPAC23C11.10	0.344617	0.131831
SPAC23C11.11	0.332067	1.00774e-07
SPAC23C11.12	0.100861	0.710841
SPAC23C11.13c	0.0302136	0.757485
SPAC23C11.14	0.0936985	0.159032
SPAC23C11.15	0.258838	0.000519433
SPAC23C11.16	-0.192608	0.0523596
SPAC23C11.17	0.715808	1.34366e-10
SPAC23C4.02	0.15972	0.284744
SPAC23C4.03	-0.0892206	0.220721
SPAC23C4.04c	1.14474	0.000201323
SPAC23C4.05c	0.247652	0.00494803
SPAC23C4.06c	-0.181713	0.0926126
SPAC23C4.07	-0.224409	0.351318
SPAC23C4.08	-0.0154235	0.88268
SPAC23C4.09c	0.552733	3.62458e-13
SPAC23C4.10	0.297774	0.00110127
SPAC23C4.11	0.506928	7.88636e-05
SPAC23C4.12	0.384523	3.76887e-08
SPAC23C4.13	0.114447	0.367277
SPAC23C4.14	0.188103	0.0586762
SPAC23C4.15	0.0295936	0.710841
SPAC23C4.16c	0.237262	0.00100697
SPAC23C4.17	-0.131345	0.285538
SPAC23C4.18c	-0.0351547	0.771626
SPAC23C4.19	0.19843	0.00308431
SPAC23D3.01	-0.507946	9.68753e-07
SPAC23D3.02	-0.0156819	0.885074
SPAC23D3.03c	0.235274	0.0216291
SPAC23D3.04c	0.0745903	0.329288
SPAC23D3.06c	0.0117857	0.880623
SPAC23D3.07	0.0338418	0.702558
SPAC23D3.08	0.0869483	0.375664
SPAC23D3.09	0.00999945	0.923209
SPAC23D3.10c	0.173745	0.0677725
SPAC23D3.11	0.369164	0.000424753
SPAC23D3.12	-0.670051	9.3607e-05
SPAC23D3.13c	-0.336218	4.99107e-05
SPAC23D3.14c	-0.117588	0.405645
SPAC23D3.16	0.246231	0.0585266
SPAC23D3.17	-0.0686747	0.672973
SPAC23E2.01	0.156292	0.1556
SPAC23E2.02	0.0420308	0.633501
SPAC23E2.03c	-0.732029	9.02058e-07
SPAC23G3.01	0.322923	7.28116e-06
SPAC23G3.02c	-0.656978	9.65803e-14
SPAC23G3.03	-0.197897	0.253093
SPAC23G3.04	0.153627	0.254044
SPAC23G3.05c	-0.0879642	0.508348
SPAC23G3.06	0.0449577	0.503505
SPAC23G3.07c	0.259957	0.00227874
SPAC23G3.08c	-0.0236412	0.787796
SPAC23G3.09	0.107985	0.150338
SPAC23G3.10c	0.16959	0.0448208
SPAC23G3.11	0.00718922	0.930607
SPAC23G3.12c	0.167705	0.0112033
SPAC23H3.02c	0.305599	0.000486823
SPAC23H3.03c	0.21624	0.00428313
SPAC23H3.04	0.580807	5.24015e-07
SPAC23H3.05c	0.201084	0.00956719
SPAC23H3.06	-0.215112	0.0238607
SPAC23H3.07c	0.0254791	0.786592
SPAC23H3.08c	0.0964331	0.569868
SPAC23H3.09c	0.470777	1.00953e-05
SPAC23H3.10	0.0152307	0.885074
SPAC23H3.11c	0.0954182	0.495493
SPAC23H3.12c	0.218476	0.252673
SPAC23H3.13c	-0.702063	1.22994e-23
SPAC23H3.14	-0.0843366	0.286858
SPAC23H3.15c	-0.721372	0.048778
SPAC23H4.01c	0.407288	6.39934e-09
SPAC23H4.02	0.547585	4.32753e-07
SPAC23H4.03c	-0.0235723	0.783216
SPAC23H4.04	0.322211	0.000132805
SPAC23H4.05c	-0.991127	0.00231583
SPAC23H4.06	0.0973376	0.323377
SPAC23H4.07c	-0.107559	0.169452
SPAC23H4.08	0.224176	0.046443
SPAC23H4.09	-0.252327	0.00613089
SPAC23H4.10c	0.0213505	0.830599
SPAC23H4.11c	0.468083	0.000226649
SPAC23H4.12	0.145657	0.0992495
SPAC23H4.13c	0.335612	0.000211867
SPAC23H4.14	0.0317162	0.722275
SPAC23H4.15	0.22778	0.0229601
SPAC23H4.16c	-0.340386	0.00254712
SPAC23H4.17c	-0.431224	0.00237459
SPAC23H4.18c	0.27314	0.000793022
SPAC23H4.21	0.615322	1.73287e-07
SPAC24B11.05	0.158952	0.207986
SPAC24B11.06c	-0.24781	0.0189876
SPAC24B11.07c	0.340625	0.00150852
SPAC24B11.08c	0.430098	7.93365e-09
SPAC24B11.09	0.334151	0.00699481
SPAC24B11.10c	-0.524065	7.77769e-08
SPAC24B11.11c	0.0638567	0.661682
SPAC24B11.12c	0.220038	0.0103699
SPAC24B11.13	0.2108	0.0264443
SPAC24B11.14	0.765379	0.493774
SPAC24C9.02c	0.330257	0.011664
SPAC24C9.03	0.0680887	0.575638
SPAC24C9.04	-0.0895128	0.255036
SPAC24C9.05c	0.233293	0.00374259
SPAC24C9.06c	0.70661	0.00128838
SPAC24C9.07c	0.171373	0.0906833
SPAC24C9.08	0.0530683	0.554877
SPAC24C9.09	0.170522	0.0872485
SPAC24C9.10c	0.0865706	0.299088
SPAC24C9.11	-0.41822	7.18506e-05
SPAC24C9.12c	0.264818	0.000266404
SPAC24C9.13c	-0.201199	0.162068
SPAC24C9.14	-0.0251639	0.801049
SPAC24C9.15c	0.457498	0.0885523
SPAC24C9.16c	0.601148	2.81985e-12
SPAC24H6.01c	0.398591	9.16628e-08
SPAC24H6.02c	0.371425	7.23249e-05
SPAC24H6.03	0.385643	1.19284e-07
SPAC24H6.04	0.0366238	0.722497
SPAC24H6.05	0.332971	0.0108972
SPAC24H6.06	0.140719	0.117148
SPAC24H6.07	0.169932	0.0112224
SPAC24H6.08	0.273076	0.0172016
SPAC24H6.09	0.140565	0.0792246
SPAC24H6.10c	-0.0161672	0.831464
SPAC24H6.11c	0.23678	0.00867188
SPAC24H6.12c	-0.310672	0.0143595
SPAC24H6.13	0.200701	0.166412
SPAC25A8.01c	0.258832	2.21887e-05
SPAC25A8.02	0.0969279	0.285496
SPAC25A8.03c	0.0746993	0.484416
SPAC25B8.01	0.483114	1.03577e-08
SPAC25B8.02	0.59013	1.01638e-06
SPAC25B8.03	0.856686	8.28001e-19
SPAC25B8.04c	-0.0866431	0.452411
SPAC25B8.05	-0.246404	0.00958031
SPAC25B8.06c	-0.126423	0.40705
SPAC25B8.07c	-0.585351	2.34078e-07
SPAC25B8.08	0.251646	0.0239353
SPAC25B8.09	-0.156024	0.23145
SPAC25B8.10	-0.497366	1.28487e-07
SPAC25B8.11	0.0277647	0.732168
SPAC25B8.12c	0.0331764	0.811564
SPAC25B8.13c	0.964245	1.76441e-15
SPAC25B8.14	-0.30306	0.0167662
SPAC25B8.15c	0.411981	0.00386613
SPAC25B8.16	0.0528267	0.630066
SPAC25B8.17	-0.13361	0.352486
SPAC25B8.18	-0.00240226	0.988019
SPAC25B8.19c	0.610961	6.16741e-10
SPAC25B8.20	0.0688766	0.710841
SPAC25G10.01	0.0300104	0.804718
SPAC25G10.02	-0.757182	0.00347726
SPAC25G10.03	0.288829	9.37754e-06
SPAC25G10.04c	-0.0091386	0.959736
SPAC25G10.05c	0.0959882	0.290366
SPAC25G10.06	0.227832	0.0213658
SPAC25G10.07c	0.116831	0.260155
SPAC25G10.08	0.22391	6.27985e-05
SPAC25G10.09c	0.352734	0.00016256
SPAC25H1.02	0.035136	0.818291
SPAC25H1.03	0.279849	0.0565928
SPAC25H1.04	0.083206	0.356644
SPAC25H1.05	0.26149	0.066098
SPAC25H1.06	0.106346	0.256005
SPAC25H1.07	0.16685	0.0384309
SPAC25H1.08c	-0.169073	0.0369833
SPAC25H1.09	-0.634016	0.124548
SPAC25H1.10c	0.343296	0.00776951
SPAC26A3.01	0.369502	3.02844e-05
SPAC26A3.02	0.180527	0.121975
SPAC26A3.03c	-0.691229	9.41613e-06
SPAC26A3.04	0.0765362	0.259208
SPAC26A3.05	0.0897471	0.333514
SPAC26A3.06	0.246805	0.0392536
SPAC26A3.07c	0.194781	0.0295416
SPAC26A3.08	-0.137704	0.117245
SPAC26A3.09c	0.320878	0.000393243
SPAC26A3.10	0.288779	0.0235238
SPAC26A3.11	-0.0488042	0.687195
SPAC26A3.12c	0.146552	0.0148892
SPAC26A3.13c	0.372953	0.305364
SPAC26A3.14c	-0.0496324	0.556608
SPAC26A3.15c	0.107865	0.104209
SPAC26A3.16	0.132042	0.0197259
SPAC26A3.17c	-0.150553	0.124517
SPAC26F1.01	0.0662621	0.554877
SPAC26F1.02	-0.0739015	0.452936
SPAC26F1.03	0.075141	0.31564
SPAC26F1.04c	-0.0500991	0.765473
SPAC26F1.05	0.6425	0.000808733
SPAC26F1.06	0.348427	1.36708e-06
SPAC26F1.07	-0.334788	0.0011002
SPAC26F1.08c	0.0149853	0.89749
SPAC26F1.09	-0.0909779	0.291696
SPAC26F1.10c	0.161381	0.0821421
SPAC26F1.11	0.718675	3.13176e-10
SPAC26F1.12c	0.146945	0.247146
SPAC26F1.13c	0.128774	0.113125
SPAC26F1.14c	-0.0654753	0.688232
SPAC26H5.02c	-0.0583759	0.691114
SPAC26H5.03	0.25717	0.0179728
SPAC26H5.04	0.0199825	0.860508
SPAC26H5.05	0.203539	0.0188257
SPAC26H5.06	-0.256639	0.0341674
SPAC26H5.07c	0.301296	3.84822e-06
SPAC26H5.08c	0.21476	0.212653
SPAC26H5.09c	-0.332926	0.0303921
SPAC26H5.10c	0.0953323	0.24712
SPAC26H5.11	0.371519	0.000266626
SPAC26H5.12	-0.128681	0.139929
SPAC26H5.13c	0.134892	0.125495
SPAC27D7.02c	0.257657	0.00383518
SPAC27D7.03c	0.135075	0.404293
SPAC27D7.04	-0.244049	0.148705
SPAC27D7.05c	0.149563	0.179232
SPAC27D7.06	0.163956	0.0146971
SPAC27D7.07c	-0.226225	0.0294176
SPAC27D7.08c	0.355584	0.000242847
SPAC27D7.09c	0.206126	0.13869
SPAC27D7.11c	-2.88463	1.29976e-106
SPAC27D7.12c	-0.359055	0.0133467
SPAC27D7.13c	-0.281077	0.0913624
SPAC27D7.14c	0.0292076	0.653325
SPAC27E2.01	-0.0116583	0.913328
SPAC27E2.02	0.380472	0.000827295
SPAC27E2.03c	-0.0333112	0.725411
SPAC27E2.04c	0.248449	0.503684
SPAC27E2.05	-0.0341804	0.82602
SPAC27E2.06c	-0.0892342	0.389813
SPAC27E2.07	-0.0930289	0.490227
SPAC27E2.08	-0.211206	0.0167807
SPAC27E2.09	0.103249	0.257472
SPAC27E2.10c	-0.189853	0.0515605
SPAC27E2.11c	-0.0963197	0.362792
SPAC27E2.12	-0.964194	0.802061
SPAC27E2.14	1.04755	3.0935e-12
SPAC27F1.02c	0.0854938	0.0795126
SPAC27F1.03c	0.0696482	0.657208
SPAC27F1.04c	0.050517	0.740629
SPAC27F1.05c	0.0358587	0.767607
SPAC27F1.06c	0.302684	6.89422e-07
SPAC27F1.07	0.0504459	0.374495
SPAC27F1.08	0.0808306	0.360047
SPAC27F1.09c	0.0301828	0.666572
SPAC27F1.10	0.488947	0.180844
SPAC29A4.02c	0.0518763	0.518663
SPAC29A4.03c	0.07757	0.352555
SPAC29A4.04c	0.253717	7.79136e-05
SPAC29A4.05	-0.0355313	0.694755
SPAC29A4.06c	0.320472	0.000283148
SPAC29A4.07	0.156885	0.232114
SPAC29A4.08c	0.0138786	0.842969
SPAC29A4.09	-0.102034	0.208863
SPAC29A4.10	-0.339432	0.00234404
SPAC29A4.11	0.132819	0.246294
SPAC29A4.12c	-0.211024	0.570292
SPAC29A4.13	-0.081212	0.688799
SPAC29A4.14c	0.413423	7.05684e-05
SPAC29A4.15	0.189246	0.0432562
SPAC29A4.16	-0.0202382	0.79104
SPAC29A4.17c	0.416963	0.0003311
SPAC29A4.18	0.132934	0.126522
SPAC29A4.19c	0.0258183	0.806155
SPAC29A4.20	-0.117697	0.126327
SPAC29A4.22	-0.0158781	0.983468
SPAC29B12.01	-0.126615	0.0992207
SPAC29B12.02c	0.26155	0.00166695
SPAC29B12.03	0.5851	9.15192e-10
SPAC29B12.04	0.132778	0.211741
SPAC29B12.05c	0.213159	0.116071
SPAC29B12.06c	-0.185127	0.0278571
SPAC29B12.07	-0.138417	0.0761383
SPAC29B12.08	0.303074	0.00110439
SPAC29B12.10c	-0.249041	0.00416502
SPAC29B12.11c	-0.214694	0.108638
SPAC29B12.12	-1.10723	0.0755286
SPAC29B12.13	0.894368	2.88379e-17
SPAC29B12.14c	-0.147752	0.257257
SPAC29E6.01	0.376655	3.78111e-06
SPAC29E6.02	0.0131616	0.89749
SPAC29E6.03c	-0.200918	0.00981462
SPAC29E6.04	0.145993	0.363888
SPAC29E6.05c	0.162661	0.0515182
SPAC29E6.06c	0.085953	0.285604
SPAC29E6.07	0.652257	0.786185
SPAC29E6.08	-0.0310772	0.651159
SPAC29E6.09	-0.0599855	0.642165
SPAC29E6.10c	0.147935	0.0815049
SPAC2C4.03c	0.0489165	0.680848
SPAC2C4.04c	-0.523113	1.31644e-06
SPAC2C4.05	-0.381005	3.166e-05
SPAC2C4.06c	-0.0652621	0.613606
SPAC2C4.07c	0.131846	0.178111
SPAC2C4.08	0.52183	0.00537369
SPAC2C4.09	0.267067	0.0200339
SPAC2C4.10c	0.237729	0.00431903
SPAC2C4.11c	0.127929	0.202578
SPAC2C4.12c	0.00741713	0.953084
SPAC2C4.13	-0.171126	0.0317801
SPAC2C4.14c	0.45654	9.89531e-09
SPAC2C4.15c	-0.0323433	0.804189
SPAC2C4.16c	0.117481	0.0146421
SPAC2C4.17c	0.26845	0.00710693
SPAC2E12.02	0.660948	1.05589e-11
SPAC2E12.03c	0.370841	0.00017126
SPAC2E12.05	0.39655	6.72021e-07
SPAC2E1P3.01	-0.445724	0.000836316
SPAC2E1P3.02c	0.365374	0.00977557
SPAC2E1P3.04	0.37896	0.00022522
SPAC2E1P3.05c	0.144844	0.134587
SPAC2E1P5.01c	-0.064386	0.687816
SPAC2E1P5.02c	0.468665	0.00512958
SPAC2E1P5.03	0.269016	0.00289038
SPAC2E1P5.04c	0.311879	0.0414772
SPAC2E1P5.05	0.0575758	0.638209
SPAC2F3.01	-0.0545112	0.746774
SPAC2F3.02	-0.147054	0.137725
SPAC2F3.03c	0.135312	0.0658369
SPAC2F3.04c	-0.0570795	0.568117
SPAC2F3.05c	0.142011	0.360411
SPAC2F3.06c	-0.374292	5.9307e-07
SPAC2F3.07c	-0.552747	0.777132
SPAC2F3.08	0.0247319	0.885735
SPAC2F3.09	0.541867	7.46476e-10
SPAC2F3.10	0.081282	0.302286
SPAC2F3.11	0.0845391	0.305364
SPAC2F3.12c	0.0625388	0.587039
SPAC2F3.13c	0.130591	0.313001
SPAC2F3.14c	0.0662998	0.448622
SPAC2F3.15	-0.0854943	0.504373
SPAC2F3.16	0.401167	1.26101e-06
SPAC2F3.17c	0.295513	0.00403759
SPAC2F3.18c	0.0648301	0.49734
SPAC2F7.02c	0.114647	0.115666
SPAC2F7.03c	0.11423	0.216698
SPAC2F7.04	0.149105	0.0962279
SPAC2F7.05c	0.255935	0.00968054
SPAC2F7.06c	0.245945	0.0317407
SPAC2F7.07c	0.128862	0.0226084
SPAC2F7.08c	-0.0487171	0.722848
SPAC2F7.09c	-0.18664	0.0568353
SPAC2F7.10	-0.0490199	0.687816
SPAC2F7.11	-0.288794	0.0568807
SPAC2F7.13c	0.270568	1.98367e-05
SPAC2F7.14c	0.0612643	0.576871
SPAC2F7.15	-0.0410641	0.701459
SPAC2F7.16c	-0.289125	8.93547e-07
SPAC2F7.17	0.404798	1.57609e-05
SPAC2G11.02	-0.854585	1.37343e-26
SPAC2G11.03c	-0.155256	0.0504757
SPAC2G11.04	9.67199e-05	0.999335
SPAC2G11.05c	-0.5764	9.5132e-06
SPAC2G11.06	0.176432	0.0254788
SPAC2G11.07c	0.00636079	0.929194
SPAC2G11.08c	-0.11454	0.417319
SPAC2G11.09	-0.0828799	0.371851
SPAC2G11.10c	0.0680914	0.509942
SPAC2G11.11c	-0.162117	0.0347858
SPAC2G11.12	-0.481842	2.43229e-13
SPAC2G11.13	0.184997	0.037362
SPAC2G11.14	0.812515	3.49515e-16
SPAC2G11.15c	0.080274	0.503684
SPAC2H10.01	0.679371	0.00784161
SPAC2H10.02c	-0.14379	0.186728
SPAC2H10.04	0.220411	0.511022
SPAC30.01c	-0.3049	1.31224e-06
SPAC30.02c	0.164439	0.144538
SPAC30.03c	0.356723	0.00171995
SPAC30.04c	0.199922	0.0107248
SPAC30C2.02	0.180463	0.0208859
SPAC30C2.03	-0.306584	0.0331896
SPAC30C2.04	0.185924	0.00974799
SPAC30C2.05	0.171762	0.050228
SPAC30C2.06c	0.406195	5.19751e-05
SPAC30C2.07	-0.0108963	0.89869
SPAC30C2.08	0.492806	1.13053e-10
SPAC30D11.01c	-0.839631	1.88586e-10
SPAC30D11.02c	-0.587977	0.282646
SPAC30D11.03	0.200924	0.0264942
SPAC30D11.04c	0.255091	0.00379464
SPAC30D11.05	0.0387987	0.732168
SPAC30D11.06c	0.238237	0.0130172
SPAC30D11.07	0.0556878	0.735632
SPAC30D11.08c	0.201106	0.00390411
SPAC30D11.09	0.285282	0.0121529
SPAC30D11.10	-0.198343	0.0930229
SPAC30D11.11	0.661488	5.57372e-08
SPAC30D11.12	0.552517	1.30973e-09
SPAC30D11.13	0.0603986	0.557155
SPAC30D11.14c	0.221731	0.00028841
SPAC31A2.02	0.273067	0.0374783
SPAC31A2.03	0.114729	0.145077
SPAC31A2.04c	-0.31257	0.000384214
SPAC31A2.05c	-0.29702	8.12236e-05
SPAC31A2.06	-0.112528	0.0789538
SPAC31A2.07c	-0.000715989	0.995216
SPAC31A2.08	0.334221	0.00100068
SPAC31A2.09c	-0.426001	4.24483e-08
SPAC31A2.10	-0.521915	1.19194e-07
SPAC31A2.11c	0.103665	0.359644
SPAC31A2.12	0.00827416	0.937305
SPAC31A2.13c	0.13528	0.243028
SPAC31A2.14	0.0837936	0.313577
SPAC31A2.15c	0.45647	8.10492e-06
SPAC31A2.16	-0.216665	0.0535142
SPAC31F12.01	0.108398	0.261188
SPAC31G5.01	-0.126727	0.220866
SPAC31G5.02	0.465638	6.27471e-07
SPAC31G5.03	0.203466	0.0130569
SPAC31G5.04	0.359196	0.00166469
SPAC31G5.05c	-0.539162	1.27638e-11
SPAC31G5.06	-0.212058	0.726489
SPAC31G5.07	-0.179219	0.694751
SPAC31G5.08	0.0881185	0.367277
SPAC31G5.09c	-0.297695	0.0153029
SPAC31G5.10	-0.196677	0.466395
SPAC31G5.11	0.353975	0.00856569
SPAC31G5.12c	0.0646403	0.623074
SPAC31G5.13	-0.0631743	0.441678
SPAC31G5.14	-0.00774021	0.933733
SPAC31G5.15	-0.110228	0.376806
SPAC31G5.16c	0.107535	0.166314
SPAC31G5.17c	0.181904	0.0275937
SPAC31G5.18c	0.322165	9.79966e-08
SPAC31G5.19	-0.0825769	0.301935
SPAC31G5.21	0.229087	0.00170114
SPAC323.01c	0.343988	0.00366541
SPAC323.02c	-0.0467597	0.572222
SPAC323.03c	-0.144921	0.321268
SPAC323.04	-0.0251058	0.751781
SPAC323.05c	-0.0769072	0.390407
SPAC323.06c	0.194278	0.107338
SPAC323.07c	0.415261	2.98595e-05
SPAC323.08	-0.216724	0.309151
SPAC328.01c	-0.41903	2.46104e-07
SPAC328.02	0.229458	0.000359702
SPAC328.03	0.112805	0.407894
SPAC328.04	-0.207025	0.065562
SPAC328.05	0.221722	0.0288235
SPAC328.06	-0.0778182	0.378707
SPAC328.07c	0.214599	0.0289042
SPAC328.08c	0.572956	0.000740875
SPAC328.09	0.285542	0.00159075
SPAC328.10c	0.148972	0.0207448
SPAC32A11.01	-0.181598	0.167625
SPAC32A11.02c	-0.194283	0.399909
SPAC32A11.03c	0.00573681	0.948849
SPAC32A11.04c	-0.0282348	0.690511
SPAC343.01c	-0.329409	0.000536143
SPAC343.02	-0.198292	0.0308064
SPAC343.03	0.133457	0.203809
SPAC343.04c	0.268363	0.000521863
SPAC343.05	0.0931906	0.0449487
SPAC343.06c	-0.157693	0.130788
SPAC343.07	-0.199366	0.729391
SPAC343.08c	0.180288	0.0389039
SPAC343.09	-0.0383096	0.595602
SPAC343.10	-0.0726859	0.477229
SPAC343.11c	-0.00777557	0.943448
SPAC343.12	0.111474	0.710841
SPAC343.13	0.421012	0.000701142
SPAC343.14c	0.0587364	0.518853
SPAC343.15	0.0583578	0.536083
SPAC343.16	0.373224	1.89904e-06
SPAC343.17c	-0.0101658	0.926966
SPAC343.18	0.266309	0.0113366
SPAC343.19	0.0354264	0.774109
SPAC343.20	0.768856	0.0082685
SPAC343.21	0.829507	3.98947e-10
SPAC3A11.02	-0.0704	0.420302
SPAC3A11.03	-0.121661	0.299212
SPAC3A11.04	0.0297727	0.797991
SPAC3A11.05c	0.151217	0.0636348
SPAC3A11.06	0.0646775	0.53335
SPAC3A11.07	0.860605	4.09296e-12
SPAC3A11.08	0.162801	0.108085
SPAC3A11.09	-0.153317	0.0627311
SPAC3A11.10c	0.500442	1.39171e-05
SPAC3A11.11c	-0.0507684	0.53976
SPAC3A11.12c	0.144283	0.00808936
SPAC3A11.13	-0.05757	0.657484
SPAC3A11.14c	-0.0148968	0.897994
SPAC3A12.02	-0.358168	0.0172862
SPAC3A12.03c	-0.415183	0.00179284
SPAC3A12.04c	-0.203989	0.183025
SPAC3A12.05c	0.121214	0.0797358
SPAC3A12.06c	0.18938	0.0262063
SPAC3A12.07	-0.344416	8.01989e-06
SPAC3A12.08	-0.105435	0.347826
SPAC3A12.09c	0.0478269	0.762748
SPAC3A12.10	0.164687	0.0144691
SPAC3A12.11c	0.260625	7.98609e-05
SPAC3A12.12	0.309906	5.09666e-05
SPAC3A12.13c	-0.287127	3.3703e-05
SPAC3A12.14	0.213677	5.1085e-06
SPAC3A12.15	0.108134	0.200804
SPAC3A12.16c	0.151066	0.00691808
SPAC3A12.17c	0.109298	0.394826
SPAC3A12.18	0.0486783	0.570125
SPAC3A12.19	0.0252098	0.872274
SPAC3C7.01c	0.126454	0.0905277
SPAC3C7.02c	-0.113391	0.836733
SPAC3C7.03c	-0.721065	5.34092e-12
SPAC3C7.04	0.247633	0.00100697
SPAC3C7.05c	0.166786	0.0728412
SPAC3C7.06c	-0.192743	0.221644
SPAC3C7.07c	-0.022922	0.842249
SPAC3C7.08c	-0.00491711	0.951406
SPAC3C7.09	0.217439	0.142889
SPAC3C7.10	0.342016	0.000117433
SPAC3C7.11c	0.103239	0.243991
SPAC3C7.12	-0.173635	0.0363073
SPAC3C7.13c	-0.550079	9.08394e-08
SPAC3C7.14c	-0.250304	0.390407
SPAC3F10.02c	-0.173166	0.0214626
SPAC3F10.03	0.212874	0.00138235
SPAC3F10.04	-0.070502	0.399973
SPAC3F10.05c	0.347829	2.68716e-05
SPAC3F10.06c	0.377989	0.0072962
SPAC3F10.07c	0.398009	0.296776
SPAC3F10.08c	0.0405994	0.684147
SPAC3F10.09	0.0926732	0.2415
SPAC3F10.10c	-0.180681	0.36023
SPAC3F10.11c	-0.127571	0.143032
SPAC3F10.12c	-0.0474632	0.699905
SPAC3F10.13	0.177991	0.0363073
SPAC3F10.15c	-0.0581021	0.61207
SPAC3F10.16c	0.219827	0.0135573
SPAC3F10.17	0.223077	0.0102711
SPAC3F10.18c	0.57247	1.88341e-06
SPAC3F10.19	0.103924	0.186833
SPAC3G6.01	-0.145774	0.0612761
SPAC3G6.02	0.0934369	0.220473
SPAC3G6.03c	0.282978	0.00102499
SPAC3G6.04	0.230598	0.0523483
SPAC3G6.05	-0.0608837	0.557925
SPAC3G6.06c	0.0995637	0.429292
SPAC3G6.07	0.396596	0.246255
SPAC3G6.08	0.0242805	0.863957
SPAC3G6.09c	0.0151681	0.863875
SPAC3G6.10c	-0.215581	0.289709
SPAC3G6.11	-0.196858	0.111499
SPAC3G6.13c	0.346092	0.000817864
SPAC3G9.01	0.00862757	0.955859
SPAC3G9.02	0.269202	0.00523377
SPAC3G9.03	0.15799	0.0190865
SPAC3G9.04	0.293234	0.0241933
SPAC3G9.05	-0.172051	0.113476
SPAC3G9.06	0.39955	4.19914e-13
SPAC3G9.07c	0.076881	0.502
SPAC3G9.08	0.346549	0.000910603
SPAC3G9.09c	-0.0433098	0.547451
SPAC3G9.10c	0.372367	0.000100804
SPAC3G9.11c	-0.835325	9.54829e-12
SPAC3G9.12	-0.32176	0.000411074
SPAC3G9.13c	-0.0571176	0.480272
SPAC3G9.14	-0.0411158	0.742858
SPAC3G9.15c	0.151396	0.0487036
SPAC3G9.16c	0.552658	0.00753782
SPAC3G9.17	-0.0831297	0.767607
SPAC3H1.01c	-0.0422547	0.735261
SPAC3H1.02c	0.0619653	0.482286
SPAC3H1.03	0.155497	0.212108
SPAC3H1.04c	0.0555414	0.471592
SPAC3H1.05	0.149977	0.0315085
SPAC3H1.06c	-0.00858629	0.953084
SPAC3H1.07	0.279479	2.74844e-05
SPAC3H1.08c	0.448988	6.54859e-06
SPAC3H1.09c	0.248762	0.0034102
SPAC3H1.10	0.217518	0.00842172
SPAC3H1.11	0.70412	2.71201e-17
SPAC3H1.12c	-0.0907603	0.282243
SPAC3H1.13	-0.0941323	0.348357
SPAC3H1.14	0.157371	0.197389
SPAC3H5.04	-0.00634693	0.950344
SPAC3H5.05c	0.471877	0.00066683
SPAC3H5.06c	-0.206228	0.0361159
SPAC3H5.07	0.423603	6.56554e-08
SPAC3H5.08c	0.195673	0.0374669
SPAC3H5.09c	-0.154152	0.233605
SPAC3H5.10	0.237974	0.00212409
SPAC3H5.11	0.0696515	0.410925
SPAC3H5.12c	0.270843	0.000178499
SPAC3H5.13	0.354448	0.0178454
SPAC3H8.02	0.0469529	0.593154
SPAC3H8.03	0.130796	0.3141
SPAC3H8.04	0.121098	0.107206
SPAC3H8.05c	0.261006	0.00544309
SPAC3H8.06	0.345244	1.5712e-08
SPAC3H8.07c	0.162684	0.0384861
SPAC3H8.08c	-0.151498	0.204684
SPAC3H8.09c	0.178158	0.119464
SPAC3H8.10	0.0562755	0.375732
SPAC458.02c	-0.0174241	0.743631
SPAC458.03	0.282421	0.0253194
SPAC458.04c	0.0473274	0.786021
SPAC458.05	-0.200003	0.00808936
SPAC458.06	0.627182	1.22239e-08
SPAC458.07	-0.0714854	0.416423
SPAC4A8.02c	-0.124831	0.156078
SPAC4A8.03c	0.574792	1.41286e-07
SPAC4A8.04	0.283787	0.00546129
SPAC4A8.05c	-1.40384	1.07058e-68
SPAC4A8.06c	-0.341958	2.52945e-07
SPAC4A8.07c	0.191442	0.0184981
SPAC4A8.08c	0.0428123	0.642425
SPAC4A8.09c	-0.0634926	0.607664
SPAC4A8.10	0.565439	4.72987e-15
SPAC4A8.11c	0.0982687	0.218558
SPAC4A8.12c	-0.0356551	0.727371
SPAC4A8.13c	-0.020242	0.806967
SPAC4A8.14	0.269344	0.000521863
SPAC4A8.15c	0.375414	5.43059e-06
SPAC4A8.16c	0.22569	0.000400279
SPAC4C5.01	0.414985	4.62418e-05
SPAC4C5.02c	-0.00943872	0.919669
SPAC4C5.03	0.0825841	0.458367
SPAC4C5.04	0.143108	0.253209
SPAC4D7.01c	-0.437447	1.2388e-10
SPAC4D7.02c	0.0780265	0.360411
SPAC4D7.03	0.219137	0.0708757
SPAC4D7.04c	-0.0921474	0.438693
SPAC4D7.05	0.0334293	0.57073
SPAC4D7.06c	0.034139	0.731012
SPAC4D7.07c	-0.133749	0.214157
SPAC4D7.08c	0.283781	5.31462e-06
SPAC4D7.09	0.215895	0.000999793
SPAC4D7.10c	0.210911	0.0173618
SPAC4D7.11	0.0870269	0.287365
SPAC4D7.12c	0.443371	3.66769e-08
SPAC4D7.13	0.255273	5.94649e-05
SPAC4D7.14	0.260524	0.0768963
SPAC4D7.15	0.303289	0.642713
SPAC4F10.02	0.34266	2.95378e-05
SPAC4F10.03c	0.220639	0.0240121
SPAC4F10.04	-0.143909	0.163116
SPAC4F10.05c	0.209505	0.142689
SPAC4F10.06	0.0161227	0.858749
SPAC4F10.07c	0.2404	0.00135163
SPAC4F10.08	-0.115383	0.597702
SPAC4F10.09c	-0.0985031	0.198708
SPAC4F10.10c	0.119691	0.0589803
SPAC4F10.11	0.416163	7.32583e-06
SPAC4F10.12	-0.100386	0.401228
SPAC4F10.13c	0.0749511	0.371926
SPAC4F10.14c	-0.215474	0.00332525
SPAC4F10.15c	-0.402015	3.76482e-06
SPAC4F10.16c	0.154678	0.10739
SPAC4F10.17	-0.292209	0.0313306
SPAC4F10.18	-0.00982594	0.917477
SPAC4F10.19c	-0.00942201	0.954305
SPAC4F10.20	0.25411	0.00945119
SPAC4F10.22	0.182554	0.284788
SPAC4F8.01	0.421752	8.60316e-11
SPAC4F8.02c	-0.047504	0.563011
SPAC4F8.03	-0.119556	0.319977
SPAC4F8.04	0.207859	0.0662048
SPAC4F8.05c	0.0332075	0.788793
SPAC4F8.06	0.0827269	0.440211
SPAC4F8.07c	0.200245	0.0286787
SPAC4F8.08	-0.215085	0.404011
SPAC4F8.10c	0.22827	0.0317008
SPAC4F8.11	-0.104708	0.261704
SPAC4F8.12c	-0.403439	1.08966e-06
SPAC4F8.13c	-0.13308	0.177954
SPAC4F8.14c	0.22357	0.000117138
SPAC4F8.15	0.494176	7.99021e-06
SPAC4G8.02c	-0.0481012	0.721094
SPAC4G8.03c	-0.0382455	0.860939
SPAC4G8.04	0.576755	1.23117e-09
SPAC4G8.05	0.519883	2.9626e-08
SPAC4G8.06c	-0.0351011	0.75194
SPAC4G8.07c	0.00929459	0.95052
SPAC4G8.08	0.183773	0.0319043
SPAC4G8.09	0.111501	0.251189
SPAC4G8.10	-0.469272	9.17525e-05
SPAC4G8.11c	0.325053	0.0262063
SPAC4G8.12c	0.53525	0.000102651
SPAC4G8.13c	0.0337797	0.861712
SPAC4G9.02	0.53172	7.55114e-08
SPAC4G9.03	0.265392	7.55207e-06
SPAC4G9.04c	0.279158	0.00066683
SPAC4G9.05	0.958821	8.81939e-12
SPAC4G9.06c	-0.309861	9.74932e-06
SPAC4G9.07	-0.384945	0.249917
SPAC4G9.08c	0.118932	0.195461
SPAC4G9.09c	0.285279	0.000246284
SPAC4G9.10	-0.200529	0.0404271
SPAC4G9.11c	-0.191379	0.126745
SPAC4G9.12	-1.51693	9.1381e-51
SPAC4G9.13c	0.166857	0.131632
SPAC4G9.14	-0.145629	0.197084
SPAC4G9.15	0.525928	4.14746e-10
SPAC4G9.16c	0.109917	0.106935
SPAC4G9.17c	0.277223	0.000208127
SPAC4G9.19	0.366291	0.00121352
SPAC4G9.20c	0.243564	0.125999
SPAC4G9.22	1.03444	6.46506e-10
SPAC4H3.01	0.332823	8.19265e-06
SPAC4H3.02c	0.243692	0.0217894
SPAC4H3.03c	-0.0434641	0.913164
SPAC4H3.04c	0.0680807	0.587039
SPAC4H3.05	0.260733	0.0392303
SPAC4H3.06	-0.0379717	0.791112
SPAC4H3.07c	0.64321	0.0442637
SPAC4H3.08	1.17962	0.00573882
SPAC4H3.09	0.37571	0.00115751
SPAC4H3.10c	0.524638	2.05865e-05
SPAC4H3.11c	0.298053	0.00179021
SPAC4H3.13	-0.0714704	0.563394
SPAC4H3.14c	0.174906	0.104034
SPAC4H3.16	-0.0613125	0.605413
SPAC4H3.17	0.165692	0.854498
SPAC513.01c	0.421219	2.73875e-07
SPAC513.02	0.0357214	0.867689
SPAC513.03	0.257514	0.237891
SPAC513.04	2.22552	0.568117
SPAC513.05	0.426785	1.09536e-05
SPAC513.06c	-0.737851	9.54829e-12
SPAC513.07	0.266166	0.00181955
SPAC521.02	0.298874	0.00075703
SPAC521.03	-0.550722	2.49012e-19
SPAC521.04c	0.398419	1.71332e-05
SPAC521.05	0.204726	0.00762378
SPAC56E4.02c	-0.131283	0.267585
SPAC56E4.03	0.243324	0.0027637
SPAC56E4.04c	0.12085	0.0715856
SPAC56E4.05	-0.418361	0.000191148
SPAC56E4.06c	0.11334	0.305364
SPAC56E4.07	0.194557	0.0141585
SPAC56F8.02	0.166927	0.16632
SPAC56F8.03	-0.044979	0.657585
SPAC56F8.04c	0.125863	0.184032
SPAC56F8.05c	0.459572	2.29212e-10
SPAC56F8.06c	-0.115699	0.566165
SPAC56F8.07	-0.205883	0.0771445
SPAC56F8.08	-0.0197997	0.844028
SPAC56F8.09	-0.216423	0.050796
SPAC56F8.10	-0.107966	0.234277
SPAC56F8.11	-0.140959	0.10805
SPAC56F8.12	-0.353089	0.583024
SPAC56F8.13	-0.416179	0.00448407
SPAC56F8.14c	0.140719	0.0908118
SPAC56F8.15	0.0765694	0.780009
SPAC56F8.16	0.120192	0.271331
SPAC57A10.02	0.0463973	0.738974
SPAC57A10.03	0.443488	4.49744e-05
SPAC57A10.04	0.372691	0.106346
SPAC57A10.05c	0.0639988	0.490113
SPAC57A10.06	-0.214573	0.694755
SPAC57A10.07	0.134836	0.178244
SPAC57A10.08c	0.188569	0.100525
SPAC57A10.09c	-0.861334	8.47605e-11
SPAC57A10.10c	-0.0325779	0.776593
SPAC57A10.11c	0.133569	0.0674089
SPAC57A10.12c	0.119812	0.0881297
SPAC57A10.14	0.0544495	0.662048
SPAC57A7.04c	0.374656	2.57867e-05
SPAC57A7.05	-0.293122	0.00587118
SPAC57A7.06	0.0651957	0.598915
SPAC57A7.07c	-0.0712225	0.532855
SPAC57A7.08	0.103292	0.149845
SPAC57A7.09	0.207185	0.0377354
SPAC57A7.10c	0.128754	0.0755286
SPAC57A7.11	0.0200643	0.830091
SPAC57A7.12	0.239604	0.00103333
SPAC57A7.13	0.354975	1.17154e-05
SPAC57A7.15c	0.0961479	0.468708
SPAC589.02c	-0.339076	0.000939241
SPAC589.03c	-0.602435	0.000111868
SPAC589.04	-0.383285	0.000265763
SPAC589.05c	-0.08382	0.461095
SPAC589.06c	0.0222775	0.815254
SPAC589.07c	0.380028	0.00111635
SPAC589.08c	0.41751	4.57242e-05
SPAC589.09	0.294556	0.00100068
SPAC589.10c	-0.0858222	0.448639
SPAC589.11	0.198839	0.327768
SPAC589.12	0.136711	0.0786835
SPAC5D6.01	0.156174	0.0866303
SPAC5D6.02c	0.120312	0.389448
SPAC5D6.04	0.196289	0.0886554
SPAC5D6.05	-0.0522351	0.579394
SPAC5D6.06c	0.0227764	0.87477
SPAC5D6.07c	0.115711	0.27797
SPAC5D6.08c	-0.147054	0.144663
SPAC5D6.09c	-2.77369	1.31395e-95
SPAC5D6.10c	0.554199	0.705449
SPAC5D6.12	-0.128553	0.110494
SPAC5D6.13	-0.208962	0.00209444
SPAC5H10.01	-0.0329563	0.86677
SPAC5H10.02c	-0.242644	0.204708
SPAC5H10.03	0.880332	1.56986e-21
SPAC5H10.04	0.777525	5.58169e-10
SPAC5H10.05c	-0.796534	1.94488e-06
SPAC5H10.06c	-0.253699	0.0127709
SPAC5H10.07	-0.331959	0.540083
SPAC5H10.08c	-0.34684	0.000516529
SPAC5H10.09c	-0.0611981	0.769835
SPAC5H10.10	0.914088	1.25398e-12
SPAC5H10.11	0.191831	0.0924586
SPAC5H10.12c	-0.167449	0.232129
SPAC5H10.13c	-0.168474	0.0796866
SPAC607.02c	0.0370921	0.779798
SPAC607.03c	-0.0327297	0.713065
SPAC607.04	0.196692	0.114884
SPAC607.05	-0.12453	0.12471
SPAC607.06c	0.340126	6.38239e-05
SPAC607.07c	-0.0491736	0.643769
SPAC607.08c	0.117838	0.309151
SPAC607.09c	-0.146132	0.334614
SPAC607.10	-0.87102	3.39458e-20
SPAC630.03	0.272789	0.00315175
SPAC630.04c	0.387542	0.000918956
SPAC630.05	0.304594	0.0145236
SPAC630.06c	0.211889	0.033895
SPAC630.07c	-0.0535603	0.707231
SPAC630.08c	0.575252	2.27515e-13
SPAC630.09c	0.120175	0.102875
SPAC630.10	-0.150033	0.117515
SPAC630.11	-0.220448	0.00307086
SPAC630.12	0.282318	0.00112009
SPAC630.13c	-0.0531951	0.563394
SPAC630.14c	0.0522485	0.556911
SPAC630.15	0.813095	1.56168e-06
SPAC631.01c	0.0987346	0.166241
SPAC631.02	0.341345	0.000184859
SPAC637.03	-0.551104	0.101963
SPAC637.04	0.12189	0.127459
SPAC637.05c	0.0217982	0.77092
SPAC637.06	-0.0168102	0.854966
SPAC637.07	0.171906	0.00417585
SPAC637.08	0.0666676	0.403653
SPAC637.09	0.239175	0.00347792
SPAC637.10c	-0.04817	0.506202
SPAC637.11	-0.134686	0.306587
SPAC637.12c	0.132	0.183479
SPAC637.13c	-0.180941	0.0302109
SPAC644.04	-0.185739	0.0122789
SPAC644.05c	-0.631215	0.000189344
SPAC644.06c	0.266943	0.0316467
SPAC644.07	0.206212	0.0458935
SPAC644.08	-0.595645	5.187e-07
SPAC644.09	0.319935	0.000265985
SPAC644.10	0.471786	0.00333098
SPAC644.11c	0.110363	0.164704
SPAC644.12	0.279356	4.50282e-05
SPAC644.13c	-0.0818553	0.35653
SPAC644.14c	-0.13592	0.0925872
SPAC644.15	0.162573	0.140658
SPAC644.16	0.0759156	0.358225
SPAC644.17c	0.298678	0.000432527
SPAC644.18c	-0.107294	0.186951
SPAC652.01	0.402314	3.84615e-08
SPAC664.01c	-0.212506	0.0218088
SPAC664.02c	0.18652	0.0569837
SPAC664.03	-0.178018	0.0146306
SPAC664.04c	0.0310784	0.745793
SPAC664.05	0.213589	0.00209423
SPAC664.06	0.223485	0.106686
SPAC664.07c	-0.135593	0.269628
SPAC664.08c	0.0816224	0.564755
SPAC664.09	0.185314	0.0341086
SPAC664.10	-0.447575	1.93884e-08
SPAC664.11	0.456285	3.39286e-06
SPAC664.12c	-0.207319	0.0782336
SPAC664.13	0.282142	0.420318
SPAC664.14	0.548353	7.15277e-11
SPAC664.15	0.474109	1.56183e-07
SPAC683.02c	-0.354311	0.0357262
SPAC683.03	-0.909629	0.732168
SPAC688.02c	-0.276811	0.143221
SPAC688.03c	0.146264	0.0404509
SPAC688.04c	-0.123864	0.475262
SPAC688.06c	0.0412901	0.790152
SPAC688.07c	0.235002	0.000603284
SPAC688.08	-0.526727	4.98403e-08
SPAC688.09	0.223486	0.00076584
SPAC688.10	-0.153956	0.124341
SPAC688.11	-0.00161334	0.989877
SPAC688.12c	-0.0882303	0.256573
SPAC688.13	-0.562763	1.71387e-06
SPAC688.14	0.237221	0.061353
SPAC688.16	0.577046	6.06585e-08
SPAC694.02	0.148456	0.0249308
SPAC694.03	0.226282	0.130558
SPAC694.04c	-0.297617	0.00352613
SPAC694.05c	0.379809	2.42492e-08
SPAC694.06c	-0.038979	0.727528
SPAC6B12.02c	-0.640344	5.80224e-19
SPAC6B12.03c	0.198184	0.631063
SPAC6B12.04c	0.50238	2.69066e-09
SPAC6B12.05c	0.145987	0.0845885
SPAC6B12.06c	0.338025	0.00135163
SPAC6B12.07c	0.165572	0.00828576
SPAC6B12.08	0.282108	0.00392373
SPAC6B12.09	0.183503	0.0662296
SPAC6B12.10c	0.1479	0.12471
SPAC6B12.11	-0.232175	0.0333077
SPAC6B12.12	0.206363	0.000416277
SPAC6B12.13	0.251934	0.000220349
SPAC6B12.14c	-0.209377	0.0239735
SPAC6B12.15	0.102707	0.133602
SPAC6B12.16	0.318523	0.634367
SPAC6B12.18	0.165877	0.23359
SPAC6B12.19	1.3105	0.0507109
SPAC6C3.02c	0.4787	2.69135e-05
SPAC6C3.03c	1.53359	1.11957e-05
SPAC6C3.04	0.0517671	0.839461
SPAC6C3.05	0.0419679	0.91761
SPAC6C3.06c	0.0294129	0.769461
SPAC6C3.07	-0.131196	0.842969
SPAC6C3.08	0.00962295	0.936632
SPAC6C3.09	0.24857	0.00247529
SPAC6F12.02	-0.44171	4.33468e-12
SPAC6F12.03c	0.168119	0.166133
SPAC6F12.04	-0.17278	0.0573247
SPAC6F12.05c	-0.0228746	0.862111
SPAC6F12.06	0.184793	0.00663034
SPAC6F12.07	0.183821	0.0136114
SPAC6F12.08c	0.00738044	0.952729
SPAC6F12.09	-0.0759606	0.486075
SPAC6F12.10c	0.294101	0.000222427
SPAC6F12.11c	0.406936	1.03526e-08
SPAC6F12.12	0.524104	3.2429e-06
SPAC6F12.13c	-0.0261877	0.781422
SPAC6F12.14	0.0833112	0.473159
SPAC6F12.15c	-0.329763	0.000536143
SPAC6F12.16c	0.0387276	0.657298
SPAC6F12.17	-0.028252	0.721612
SPAC6F6.01	-0.0099582	0.919174
SPAC6F6.02c	0.0597076	0.557155
SPAC6F6.03c	0.145508	0.304463
SPAC6F6.04c	0.283431	0.0113633
SPAC6F6.05	-0.249841	0.00300926
SPAC6F6.06c	0.304201	0.00672313
SPAC6F6.07c	0.254135	0.00125544
SPAC6F6.08c	0.19852	0.134882
SPAC6F6.09	0.217398	0.0241265
SPAC6F6.10c	0.0518017	0.372805
SPAC6F6.11c	0.253898	0.0151748
SPAC6F6.12	-0.0146592	0.848334
SPAC6F6.13c	-0.00907193	0.919219
SPAC6F6.15	0.276012	0.000279044
SPAC6F6.16c	-0.159419	0.0679186
SPAC6F6.17	-0.228491	0.000663727
SPAC6F6.19	0.100887	0.648775
SPAC6G10.02c	-0.243207	0.00134343
SPAC6G10.03c	0.590901	1.71811e-11
SPAC6G10.04c	0.0156867	0.860544
SPAC6G10.05c	0.108637	0.229739
SPAC6G10.06	-0.510267	0.133277
SPAC6G10.07	0.0894543	0.337506
SPAC6G10.08	0.295594	0.000276408
SPAC6G10.09	0.16385	0.012575
SPAC6G10.10c	-0.220633	0.0539236
SPAC6G10.11c	0.0794432	0.247356
SPAC6G10.12c	-0.246652	0.231722
SPAC6G9.01c	0.588607	2.71159e-06
SPAC6G9.02c	-0.0599427	0.478622
SPAC6G9.03c	-0.0262614	0.874921
SPAC6G9.04	-0.171375	0.116989
SPAC6G9.05	0.447234	3.70573e-06
SPAC6G9.06c	0.274092	0.00153496
SPAC6G9.07c	0.0767429	0.30975
SPAC6G9.08	0.0143533	0.871576
SPAC6G9.09c	0.188662	0.0637416
SPAC6G9.10c	-0.281448	0.000257401
SPAC6G9.11	0.0240624	0.728231
SPAC6G9.12	0.211072	0.029708
SPAC6G9.13c	0.458521	0.343327
SPAC6G9.14	0.259455	0.0132644
SPAC6G9.15c	-0.198737	0.106481
SPAC6G9.16c	0.17218	0.145763
SPAC732.01	0.181163	0.00503544
SPAC732.02c	-0.214062	0.00222285
SPAC750.01	-0.729089	0.292223
SPAC750.02c	-3.49692	0.00150852
SPAC750.03c	-0.75291	0.883505
SPAC750.05c	-1.03183	0.369743
SPAC750.06c	-1.14135	0.531723
SPAC750.07c	-0.336948	0.618577
SPAC750.08c	-0.406792	0.885735
SPAC767.01c	0.086595	0.265993
SPAC7D4.02c	0.147624	0.16935
SPAC7D4.03c	0.136202	0.180844
SPAC7D4.04	0.156215	0.0623782
SPAC7D4.05	-0.237199	0.0219381
SPAC7D4.06c	-0.0805833	0.439895
SPAC7D4.07c	0.0523058	0.6406
SPAC7D4.08	-0.582698	0.0788215
SPAC7D4.09c	0.232195	0.0824383
SPAC7D4.10	0.262287	0.000191798
SPAC7D4.11c	0.180167	0.127556
SPAC7D4.12c	0.223164	0.00698699
SPAC7D4.13c	0.0413373	0.739435
SPAC7D4.14c	0.254146	0.00354364
SPAC7D4.15c	0.741815	0.0303921
SPAC806.02c	-0.0328234	0.707076
SPAC806.03c	0.216259	0.0202077
SPAC806.04c	0.272897	0.00198763
SPAC806.05	-0.273184	0.0173285
SPAC806.06c	0.200752	0.0918326
[truncated: 4,501 more rows]
