# Supplementary material for: Mitochondrial Translation Inhibition Triggers an Rst2-Controlled Transcriptional Reprogramming of Carbon Metabolism in Stationary-Phase Cells of Fission Yeast
Source: Biomolecules. 2025 Sep 24;15(10):1354. doi: 10.3390/biom15101354 (PMC12564598; doi:10.3390/biom15101354)
Supplement: Supplementary file 1 [file biomolecules-15-01354-s001.zip › Supplementary Dataset S3.xlsx]

## Sheet: YES_Interaction_Scores
SGA assays of ∆rst2 (YES)
Gene	SGA1	p-value1	SGA2	p-value2
SPAPB2B4.06	-0.0970046	0.639038	0.379255	0.127037
SPAC1002.20	-0.3699	0.0281368	0.543802	0.00709167
SPAPB8E5.02c	-0.248809	0.287484	0.426151	0.0894267
SPAC11E3.10	-0.18511	0.413906	0.356021	0.140531
SPAPJ691.03	-0.147826	0.450116	0.417539	0.0849317
SPAC11E3.12	-0.162748	0.406877	0.376815	0.100295
SPBC106.05c	-0.10198	0.57659	0.453609	0.0700018
SPAC1296.04	-0.137097	0.37626	0.329431	0.0856496
SPBC1105.09	-0.10226	0.490964	0.623989	0.0221049
SPAC13A11.03	-0.0865818	0.505163	0.825814	0.00865247
SPBC11C11.07	-0.111055	0.541523	-0.709308	0.0620681
SPBC1348.01	-0.116609	0.39726	0.416811	0.044
SPAC13G7.07	-0.131051	0.463576	0.343513	0.108501
SPBC1348.14c	-0.249251	0.272982	0.269251	0.192439
SPAC13G7.11	-0.111635	0.509938	0.532756	0.0412567
SPBC14C8.04	-0.140907	0.335371	0.807047	0.00959674
SPAC1486.01	-0.13327	0.261775	0.904797	0.00424474
SPBC1539.08	-0.143475	0.139137	0.215134	0.055539
SPAC1142.08	-0.0716273	0.66132	0.143302	0.386899
SPAC22F3.06c	0.0109511	0.932011	0.502672	0.0341444
SPAC11D3.07c	-0.277724	0.0256728	0.747588	0.0017709
SPAC22F3.08c	-0.421096	0.020194	0.0593975	0.368889
SPAC11D3.17	-0.0452611	0.502374	0.452696	0.0104984
SPAC11D3.18c	-0.0455723	0.637914	0.559543	0.0139737
SPAC22F8.04	-0.0097703	0.921179	-0.261833	0.110724
SPAC11E3.01c	-0.0247428	0.683617	0.617081	0.00453092
SPAC22F8.11	0.183588	0.126167	0.0553414	0.540132
SPAC11E3.09	-0.0269528	0.605811	0.854297	0.00142351
SPAC22G7.02	-0.0643662	0.301189	0.715117	0.00241419
SPAC11G7.02	0.364539	0.0100144	0.428048	0.0069685
SPAC22G7.06c	0.0528613	0.61681	0.338754	0.0531984
SPAC22G7.08	-0.0100922	0.866476	0.555217	0.00602033
SPAC1250.05	0.0175635	0.844136	0.621234	0.0102419
SPAC22H10.04	0.0148313	0.821371	0.947239	0.00187489
SPAC12B10.07	-0.134967	0.00810915	-6.01822	6.75362e-05
SPAC12B10.09	-0.0587722	0.356794	0.976317	0.00120424
SPAC22H10.09	-0.269107	0.0172479	0.90912	0.00066453
SPAC14C4.16	-0.135142	0.30612	0.224376	0.124329
SPBC1539.10	0.00776335	0.946447	0.166622	0.227409
SPAC1527.02	-0.103516	0.591139	0.879953	0.0164942
SPBC15D4.06	-0.44794	0.0181075	0.184253	0.0645995
SPAC15E1.09	-0.0980892	0.00397594	0.379475	0.00019085
SPBC1604.09c	-0.127615	0.0697154	0.538269	0.00271346
SPBC1604.18c	0.00834271	0.791427	0.644474	0.0011638
SPAC16E8.08	0.0230529	0.864751	0.420835	0.0556685
SPBC16C6.05	-0.0229921	0.754003	0.642616	0.00610567
SPAC16E8.18	0.031854	0.589659	-5.48811	0.00128506
SPAC1751.04	-0.0814088	0.220446	0.410781	0.0088358
SPBC1703.08c	-0.0322129	0.733853	0.689085	0.00842297
SPAC1782.04	-0.200193	0.161233	0.833143	0.00574076
SPBC1703.11	0.0959826	0.224725	-4.83464	0.0016825
SPBC1709.18	-0.0322517	0.624387	-6.61948	0.00151495
SPAC1786.04	0.0404011	0.675174	1.01013	0.00330791
SPAC12G12.01c	-0.0530609	0.721032	0.395276	0.0697308
SPAC23A1.04c	0.185331	0.0930271	0.651059	0.00617158
SPAC12G12.07c	0.108054	0.484512	0.708567	0.020153
SPAC23A1.07	-0.0580189	0.408929	0.551964	0.00659441
SPAC12G12.12	0.0368226	0.455687	0.786686	0.00150618
SPAC23C11.14	-0.0110698	0.875131	0.300561	0.0327001
SPAC139.04c	-0.0382252	0.181472	0.425685	0.00142643
SPAC23C4.02	-0.0761517	0.0395059	0.588902	0.00043639
SPAC13C5.03	0.00430161	0.90984	0.861613	0.000813881
SPAC23D3.01	-0.0248452	0.486972	0.7636	0.000837135
SPAC13C5.07	-0.16148	0.278107	0.515597	0.0268002
SPAC23D3.03c	0.00437371	0.918439	0.847667	0.00107484
SPAC13D6.03c	-0.0387393	0.507506	0.459445	0.0077038
SPAC23D3.09	0.189995	0.167998	0.802198	0.00786857
SPAC13G6.09	-0.0925346	0.41966	-4.73052	0.00407844
SPAC23E2.01	-0.227997	0.292729	1.11726	0.0077164
SPAC144.02	0.251182	0.0261878	0.834419	0.00160339
SPAC23G3.02c	0.0481262	0.301311	0.771712	0.00120361
SPAC144.05	0.0277803	0.458784	0.806577	0.000812166
SPAC23G3.05c	0.129181	0.0449228	0.420704	0.00366469
SPAC1486.04c	-5.33409	0.00406128	-4.64223	0.00419057
SPAC23G3.08c	0.0875696	0.0413363	1.02969	0.000158961
SPAC14C4.05c	0.221902	0.0616174	1.04989	0.00163248
SPAC23H3.03c	-5.82635	0.015113	-5.13614	0.0154435
SPBC1711.15c	0.168147	0.404191	0.0927878	0.629676
SPAC17G8.09	0.118005	0.377151	0.694133	0.0146797
SPBC18E5.14c	0.069942	0.389422	0.668956	0.00591158
SPAC1805.08	-0.033752	0.747122	0.655454	0.0116259
SPAC1851.02	-0.0650243	0.0791636	0.241314	0.00521249
SPBC19F8.01c	-0.024433	0.617709	0.734103	0.00186682
SPAC1952.02	-0.0623391	0.594139	-0.220145	0.170347
SPBC215.04	-0.219587	0.0810926	0.593047	0.00703079
SPAC19A8.11c	0.00496184	0.951266	0.623235	0.00843077
SPAC19D5.11c	-0.0118605	0.555456	0.964758	0.000150204
SPBC21C3.11	-0.0307526	0.635797	0.817363	0.00249408
SPAC1D4.11c	-0.0514579	0.2239	0.815002	0.000702234
SPBC21D10.08c	-0.0291442	0.301523	-5.14487	0.000222229
SPAC1F8.08	-0.00536589	0.944089	0.807915	0.003877
SPBC23E6.05	-0.0636541	0.167496	0.691018	0.00109097
SPBC23G7.16	-0.230093	0.0123995	0.713366	0.000670448
SPAC22F3.07c	0.166564	0.0138789	0.928851	0.000259795
SPBC24C6.05	-6.17564	0.00160897	-5.1324	0.00165783
SPAC1556.03	0.0958319	0.582932	0.383972	0.102307
SPAC24B11.08c	0.0758019	0.641094	0.5082	0.0510043
SPAC24B11.12c	-0.0195186	0.489899	0.890029	0.000352457
SPAC15A10.06	0.146618	0.00285471	0.775488	6.47496e-05
SPAC24C9.08	-0.0295138	0.618229	0.671255	0.00340597
SPAC15A10.10	-0.0553987	0.391898	0.588457	0.00473371
SPAC24C9.14	-0.0925474	0.0399316	0.254118	0.0043895
SPAC15A10.11	-0.42474	0.000203141	-5.27248	1.39271e-05
SPAC25B8.11	-0.0407653	0.170656	0.853742	0.000270264
SPAC15A10.16	-0.0486881	0.262625	0.736074	0.00104124
SPAC1610.03c	-0.0736387	0.343495	0.78647	0.00309657
SPAC25H1.02	-0.0429642	0.312664	0.621388	0.00165448
SPAC1635.01	-0.15655	0.132712	0.515545	0.00930962
SPAC26A3.10	-0.0792434	0.116394	0.559329	0.0017834
SPAC26A3.16	-0.00592763	0.224828	0.610069	2.0154e-05
SPAC26F1.02	-0.051632	0.0818585	0.672352	0.000326427
SPAC1687.05	0.060102	0.314389	0.656409	0.00305879
SPAC26F1.08c	0.0414188	0.735223	0.654547	0.016643
SPAC1687.06c	-0.00403336	0.865398	0.717475	0.000508381
SPAC26F1.10c	0.127993	0.139871	0.889525	0.00207558
SPAC22H10.02	0.100064	0.468044	0.306915	0.0992747
SPBC29A10.12	0.044195	0.695342	0.352203	0.056648
SPAC23A1.03	0.0338114	0.00403406	0.836131	3.70106e-06
SPAC23C11.08	-0.0261725	0.793592	-5.32869	0.00379744
SPAC23C11.10	-0.123127	0.0787838	0.680843	0.00163684
SPBC2D10.20	-0.0747336	0.156569	-5.23019	0.000545236
SPAC23C4.16c	-0.106033	0.0717507	0.732483	0.000919999
SPBC30D10.09c	-0.0585245	0.139167	0.534197	0.00137224
SPAC25B8.10	-0.0509478	0.102199	0.576291	0.000600265
SPBC31F10.05	-0.0969472	0.274341	0.538214	0.0091589
SPAC25G10.06	-0.155066	0.592639	-0.731903	0.132795
SPBC32F12.08c	-0.0446606	0.659661	0.499976	0.0200519
SPAC27E2.01	-0.138785	0.0854999	0.506603	0.00461904
SPBC32H8.05	-0.0623083	0.0200238	0.373904	0.000421084
SPAC27F1.10	-0.116643	0.0159538	0.567874	0.000423517
SPBC337.09	0.00822014	0.896633	-4.93632	0.00161145
SPAC29A4.14c	-0.19267	0.104097	-5.78858	0.00198696
SPBC337.16	0.110779	0.159173	0.77924	0.00256328
SPAC1687.15	0.0711141	0.615008	0.226228	0.185951
SPAC26H5.02c	0.152377	0.192357	0.343881	0.0427478
SPAC16A10.02	-0.0254996	0.294106	0.552429	0.000709145
SPAC27D7.02c	0.0706176	0.568371	0.755	0.0114243
SPAC16C9.05	0.224951	0.181959	0.718442	0.0164786
SPAC27D7.13c	-0.0217022	0.831716	0.756499	0.00795079
SPAC16C9.06c	0.0337857	0.353777	0.637768	0.00126439
SPAC1705.02	-0.0352008	0.238037	0.748251	0.00045386
SPAC27E2.03c	-0.225637	0.329786	0.00987441	0.957202
SPAC1782.01	-0.0682486	0.148885	0.908814	0.000527004
SPAC27F1.05c	0.0453558	0.0311295	0.946091	3.87776e-05
SPAC1782.05	-1.1153	0.0511646	-4.5629	0.017056
SPAC27F1.06c	-0.00560495	0.557831	0.776153	6.09172e-05
SPAC1782.06c	-0.018517	0.730444	0.516766	0.00554715
SPAC29A4.02c	-0.0335759	0.12907	0.550918	0.000389327
SPAC17A2.05	-0.064137	0.071391	0.574157	0.000631157
SPAC29A4.13	0.0421199	0.526727	0.595364	0.00577542
SPAC17A2.06c	-0.0856389	0.044354	0.400273	0.0015392
SPAC2C4.14c	-0.0247465	0.323201	0.610706	0.000615476
SPAC17A2.12	-0.124724	0.0315359	0.474629	0.00149241
SPAC2C4.17c	-0.0793692	0.120492	0.495448	0.00248878
SPAC17A2.14	-0.0452891	0.271395	0.535993	0.00207807
SPAC2F3.02	-0.0516568	0.203525	0.409304	0.00329648
SPAC29A4.17c	0.0949052	0.49704	0.25234	0.146798
SPAC2C4.05	-0.0218745	0.814216	0.249262	0.0786737
SPBC3B9.05	-0.150399	0.0630081	0.234651	0.0211467
SPAC2C4.08	-0.0722628	0.132784	0.412425	0.00357348
SPBC3D6.09	-0.143043	0.0434911	0.729057	0.000956902
SPAC2C4.09	-0.0187377	0.640477	0.723613	0.00131952
SPBC4B4.06	-0.071761	0.177786	0.632482	0.00185828
SPAC2F3.12c	0.00760934	0.854876	-5.15854	0.000687232
SPAC2F3.18c	-0.0271565	0.505276	-5.23316	0.000565726
SPBC56F2.14	0.0383079	0.220203	0.987788	0.000241321
SPAC343.20	-0.0568996	0.353657	-4.97175	0.00111007
SPBC577.04	0.0379418	0.790842	-0.0630021	0.675582
SPAC3G6.02	-0.707189	0.00207098	-5.25465	0.000328762
SPAC3G6.13c	0.0595902	0.030052	0.531893	0.000281377
SPBC839.14c	-0.0962159	0.0848439	0.333356	0.00592278
SPAC4G9.06c	-0.0421371	0.303944	0.591437	0.00171216
SPBC887.08	0.000344171	0.981133	0.507701	0.000449004
SPAC17A5.01	0.199777	0.126662	0.189122	0.139264
SPAC2F3.15	0.176384	0.171685	0.198009	0.141721
SPAC17A5.11	-0.0440128	0.344187	0.467403	0.00406093
SPAC2F3.16	-0.0651973	0.0574907	0.837868	0.000197875
SPAC17C9.09c	-0.0431612	0.122214	1.05363	0.000111776
SPAC2F7.08c	-0.0617216	0.143875	1.00724	0.000313037
SPAC17D4.03c	0.00644024	0.818857	-5.07369	0.000313191
SPAC2F7.09c	-0.0815958	0.077371	0.542705	0.00126427
SPAC17G6.02c	-0.0191383	0.183765	0.933112	5.25951e-05
SPAC2F7.10	-0.0574558	0.0504466	0.981997	8.74048e-05
SPAC17G6.05c	-0.0375588	0.247783	0.944376	0.00029639
SPAC2G11.05c	-0.0144649	0.71409	-5.16506	0.000590982
SPAC17G6.13	0.00329095	0.954442	1.00549	0.00123258
SPAC2G11.12	-0.315292	0.137559	0.365312	0.071467
SPAC17G8.07	0.0530019	0.286037	0.484266	0.00420592
SPAC2H10.01	-0.0263298	0.270336	0.591038	0.000559744
SPAC17H9.08	-4.4287	0.0295634	-3.82805	0.031037
SPAC30.02c	0.369696	0.0312429	-5.23686	0.00293708
SPAC17H9.11	-0.0331809	0.227904	0.559999	0.000777621
SPAC30.03c	0.00808231	0.567837	0.39016	0.00071179
SPAC17H9.14c	-0.018462	0.658134	0.220279	0.0217198
SPAC30.04c	-0.105396	0.0220314	0.168718	0.00726661
SPAC1805.02c	-0.09395	0.00148875	-5.89557	6.13505e-06
SPBC8D2.02c	0.180865	0.127487	0.220324	0.0892079
SPAC589.11	0.173427	0.252771	0.830072	0.0104993
SPBC947.14c	-0.0364873	0.528714	1.12088	0.00079042
SPBCPT2R1.02	-0.0619968	0.0904206	-5.13932	0.000195506
SPAC630.11	-0.0638739	0.0349363	0.645956	0.000216651
SPBP22H7.08	-0.928372	0.245566	-3.9734	0.0850027
SPAC630.15	-0.0720019	0.138114	-5.11292	0.000434713
SPBP4H10.08	-0.0237448	0.0277583	1.23654	4.19465e-06
SPAC664.10	0.0115096	0.823498	1.24077	0.00053638
SPBP4H10.12	-0.0587974	0.0285671	0.809971	8.38825e-05
SPAC683.03	0.000377491	0.993931	0.723591	0.00218404
SPAC694.03	-0.015244	0.319661	0.523492	0.000334837
SPBP8B7.26	0.0497111	0.0125636	0.525023	8.16636e-05
SPAC6B12.06c	0.0105398	0.509599	0.134788	0.00873622
SPBP8B7.31	0.187845	0.126565	-5.51596	0.00312627
SPAC6B12.15	-5.51618	0.00235912	-5.69856	0.00234669
SPBPB2B2.02	-0.00239622	0.869902	-6.23041	8.21475e-05
SPAC6F6.09	-0.00928978	0.747578	0.142538	0.0269395
SPBPB7E8.02	-0.022523	0.38374	-0.291124	0.00581667
SPAC1805.09c	0.325335	0.0524123	0.01529	0.876039
SPAC1805.12c	0.211708	0.119632	0.907158	0.00469822
SPAC31A2.16	0.0249412	0.654075	-5.4504	0.00116948
SPAC1834.03c	-0.0464659	0.299013	-5.34048	0.000546085
SPAC31G5.19	0.0943966	0.644505	1.64369	0.0034827
SPAC1834.05	-0.0251071	0.477546	1.29151	0.000189046
SPAC328.01c	-0.0435625	0.0338248	1.20931	1.83002e-05
SPAC1851.03	0.21913	0.00574114	-4.84404	0.000167215
SPAC328.04	-0.0196178	0.522771	1.37877	0.000120714
SPAC18B11.07c	-0.0072366	0.708758	-4.9895	0.000143945
SPAC328.06	0.0628086	0.08303	-5.04638	0.000199221
SPAC18G6.15	0.00675466	0.831689	-4.80931	0.000405916
SPAC328.09	-0.00286365	0.925857	-5.0966	0.000377214
SPAC1952.07	-0.00238262	0.792611	0.820858	5.15629e-05
SPAC328.10c	-0.0209554	0.568623	-0.0200071	0.5846
SPAC1952.16	0.0581637	0.00823436	0.849208	2.19639e-05
SPAC343.04c	0.0337882	0.0757157	0.55942	0.000213345
SPAC19A8.03	-0.122199	0.0366728	0.290504	0.00510287
SPAC343.07	-0.11021	0.0928591	-0.320637	0.0143414
SPAC19A8.04	0.0853034	0.117085	-0.820002	0.00277935
SPAC343.11c	0.0491382	0.0625454	-1.25094	0.000246074
SPAC19A8.10	0.0205875	0.682193	-1.49979	0.002193
SPAC343.18	-0.0042862	0.928612	-1.87305	0.00162132
SPAC6G9.09c	0.0791855	0.448354	-0.248737	0.119607
SPBPB8B6.04c	0.219213	0.00946398	0.473765	0.00170638
SPAC750.08c	0.211456	0.132972	-Inf	0.00408946
SPBPB8B6.05c	0.0375319	0.579165	-5.31419	0.00169384
SPAC823.02	0.00379783	0.944096	-4.86221	0.00118632
SPBPJ4664.02	0.0284178	0.498926	-4.36171	0.000651464
SPAC824.07	-0.0085947	0.757302	-4.49324	0.000308493
SPCC1183.10	-0.00583375	0.471718	-4.63414	2.2835e-05
SPAC890.07c	0.0349117	0.157047	1.83922	1.83822e-05
SPAC8C9.14	-0.183357	0.020416	-4.58503	0.00032645
SPCC1259.04	0.0557678	0.432359	-4.49991	0.0017835
SPAC8C9.19	-0.0365331	0.656015	1.82532	0.000359769
SPAC8E11.04c	-0.000829264	0.985775	1.47106	0.000259626
SPCC16C4.04	-0.0121334	0.621155	1.22325	0.000117456
SPAC8E11.07c	-3.91281	0.0556582	-2.56401	0.0687927
SPCC16C4.11	-0.239029	0.0110951	0.829844	0.00043483
SPACUNK4.19	0.130084	0.0656554	-5.36488	0.000679526
SPCC24B10.17	0.00177055	0.978121	-0.657554	0.0115465
SPAP11E10.01	0.213894	0.0187677	-0.780107	0.00281508
SPCC24B10.18	0.0792672	0.291726	-1.44599	0.00393179
SPAP27G11.16	0.100629	0.212191	-2.55732	0.00230659
SPAC19B12.04	0.0320931	0.64303	1.08791	0.00136446
SPAC3A11.10c	0.197398	0.0543759	1.67955	0.000261891
SPAC19B12.07c	0.0646871	0.480157	2.49262	0.000132548
SPAC19B12.08	0.151122	0.139988	-4.04865	0.00242285
SPAC19B12.10	-0.0704005	0.0455117	3.31428	1.38329e-06
SPAC19B12.11c	-0.15975	0.0834012	3.08203	1.87403e-05
SPAC1B3.04c	0.0857099	0.0091283	-3.6682	4.08456e-05
SPAC1B3.05	-0.00496183	0.901076	-4.033	0.000675835
SPAC3F10.02c	-0.385165	0.0264838	-3.90577	0.00173351
SPAC3F10.06c	-0.00228882	0.955906	-4.84668	0.000691539
SPAC1F3.05	0.0219342	0.619974	1.6283	0.000158891
SPAC1F3.06c	0.0717048	0.382327	-0.354039	0.0416877
SPAC3G6.11	0.0510346	0.302679	-0.98295	0.00279424
SPAC1F7.11c	0.0458105	0.504526	-1.27154	0.00462915
SPAC3G9.04	-0.19824	0.133608	-1.79391	0.00536327
SPCC794.15	0.0179458	0.845532	-3.75626	0.00371662
SPAC1093.06c	-0.126197	0.40755	-2.96284	0.00842683
SPAC1006.06	-0.0364466	0.666757	-3.10462	0.00317406
SPAC1039.05c	0.00598737	0.938398	-3.01297	0.00294451
SPAC1071.02	-0.789358	0.0486598	3.53743	8.27204e-05
SPAPB18E9.01	-0.069328	0.398279	3.60126	1.56367e-05
SPAC1071.08	-0.0384097	0.549094	3.15901	2.14923e-05
SPAPB18E9.04c	-0.0705686	0.306991	3.24693	1.7093e-05
SPAPB1E7.07	-0.275339	0.0346108	-3.90829	0.00126208
SPAPB21F2.03	-0.794973	0.018932	0.571612	0.0144732
SPAPB2B4.02	-Inf	0.00177588	-0.843969	0.00895596
SPAC1142.03c	-0.130445	0.041656	-1.22468	0.00101255
SPAC1F8.01	-0.346811	0.182051	5.2296	8.46724e-06
SPAC3G9.08	-7.03684	0.00581782	1.61958	0.00134249
SPAC3H1.05	-6.40359	0.00168274	-0.0472733	0.510329
SPAC3H1.06c	-0.13444	0.344291	-0.0246923	0.83659
SPAC20H4.05c	-0.147596	0.332406	0.253932	0.128809
SPAC3H1.10	-0.175577	0.313396	0.317173	0.103237
SPAC20H4.10	-0.192531	0.303201	0.52436	0.0404509
SPAC3H1.13	-0.318429	0.110764	0.649718	0.0156635
SPAC222.14c	-0.201235	0.22842	7.31544	2.29944e-07
SPAC3H5.07	-0.192468	0.2715	7.09548	3.74191e-07
SPAC222.15	-0.14989	0.302403	0.127868	0.325183
SPAC3H5.08c	-0.144505	0.29362	0.219101	0.135843
SPAC227.03c	-0.211192	0.188792	-0.224178	0.173872
SPAC3H5.12c	-0.109945	0.27622	-0.0237219	0.772962
SPAC227.10	-0.241138	0.163711	0.251777	0.116155
SPAC3H8.03	-0.163062	0.272194	-0.29599	0.121165
SPAC3H8.07c	-0.0473347	0.685643	-2.14456	0.00783982
SPAC22E12.14c	-0.170418	0.226447	3.20898	6.12432e-05
SPAC4A8.05c	-0.277512	0.084489	2.7266	9.36212e-05
SPAC22F3.03c	-0.0518989	0.685229	2.32821	0.000350742
SPAC4D7.03	-6.2412	0.0100505	-4.04444	0.0110728
SPAC4F10.02	-0.0304748	0.820402	2.74066	0.000202814
SPAC4F8.10c	-0.119527	0.362547	2.64761	0.00016647
SPBC1271.05c	-0.0504731	0.551414	2.57093	9.60433e-05
SPAC4F8.11	-0.116379	0.341666	2.2276	0.000289224
SPBC12C2.05c	-0.145363	0.369511	0.48025	0.0418429
SPAC4G8.04	-0.133014	0.300772	0.418379	0.0340059
SPAC4G8.08	-0.126092	0.360545	3.80468	3.00731e-05
SPBC1347.03	-0.195106	0.166478	4.85895	4.47691e-06
SPAC4G9.02	-0.0954799	0.38264	2.2828	0.000222672
SPBC1347.12	-0.0352089	0.719759	0.921688	0.00423645
SPAC4G9.14	-0.0456229	0.586433	0.636965	0.0075358
SPBC13E7.09	0.0320107	0.652065	1.10548	0.00137484
SPAC4G9.20c	-0.145593	0.147665	2.17071	0.000141379
SPAC4H3.07c	-0.182697	0.251645	2.80695	0.000154436
SPBC13G1.10c	-6.95747	0.00977732	2.58496	0.000390314
SPCC1183.04c	0.0965187	0.250886	3.09731	3.27641e-05
SPCC11E10.07c	0.0074316	0.945577	2.91435	0.000104977
SPBC29A3.18	-0.0382802	0.611461	2.79785	5.43842e-05
SPCC11E10.08	-0.0275197	0.796945	2.89852	9.95514e-05
SPBC2A9.03	-0.0483944	0.517189	2.54434	7.66141e-05
SPBC2A9.04c	-0.126438	0.202871	0.576634	0.00826258
SPBC2D10.15c	-0.0977561	0.339117	0.56105	0.0120277
SPCC1235.05c	-0.0711888	0.448832	3.10651	4.5829e-05
SPBC30B4.02c	0.0276682	0.574579	-4.30707	0.000939707
SPCC1259.03	-5.95601	0.00132145	1.42416	0.000451896
SPBC30B4.03c	0.0532492	0.252366	0.983237	0.000583918
SPBC30B4.06c	-0.0511668	0.257449	2.58439	1.97754e-05
SPCC132.02	0.0666027	0.493012	3.03052	6.27328e-05
SPBC31F10.07	-0.0398232	0.634821	2.83846	6.36219e-05
SPCC132.04c	-0.309423	0.153329	2.69941	0.0002436
SPAC513.02	-0.108728	0.216565	3.12635	2.77329e-05
SPBC146.04	0.0059335	0.434104	2.89697	4.33491e-07
SPAC521.04c	0.00199688	0.967869	2.73472	2.90093e-05
SPBC14F5.07	-0.0271142	0.286523	2.87897	4.13749e-06
SPBC14F5.10c	-0.0750216	0.0447823	1.37429	4.85807e-05
SPBC14F5.13c	0.03989	0.0437591	0.972829	3.96961e-05
SPBC15C4.05	-0.0150823	0.406738	-1.34713	0.000270197
SPBC15D4.03	-0.129899	0.0129904	3.40358	1.06971e-06
SPBC15D4.15	-0.0637313	0.146187	5.40723	2.02161e-07
SPBC1604.08c	0.307315	0.0340704	0.475952	0.0129862
SPBC1683.13c	0.207298	0.079824	1.61971	0.000502469
SPBC1685.01	0.115935	0.216675	2.8711	5.52569e-05
SPAC589.09	-0.094764	0.0784928	2.84648	9.36012e-06
SPBC16A3.17c	-0.318787	0.114229	2.78978	0.000154171
SPCC1322.08	-0.0357142	0.0653255	2.72137	1.38148e-06
SPBC31F10.12	-0.145729	0.147011	2.48348	8.19234e-05
SPBC31F10.16	0.0192292	0.821816	2.56808	0.000112924
SPBC32C12.03c	-0.0871535	0.136194	2.64724	2.10888e-05
SPBC32F12.02	-0.0284949	0.526368	1.22525	0.0003692
SPCC1682.08c	-4.82098	0.0465111	-4.27474	0.0480079
SPCC1795.01c	-0.05861	0.199515	5.53447	2.16024e-07
SPBC32H8.06	-0.0903589	0.16614	4.11973	3.00807e-06
SPCC1840.02c	-0.0208771	0.473227	-2.61534	0.000383514
SPBC32H8.08c	-0.0700706	0.0530921	4.80509	1.78291e-07
SPBC32H8.11	-0.0580135	0.137339	3.00749	5.38479e-06
SPCC24B10.03	-0.0509672	0.265355	1.67242	0.000107355
SPBC32H8.13c	0.0119013	0.587261	1.28634	8.06701e-05
SPCC24B10.13	0.0667304	0.371153	1.69223	0.000343824
SPBC336.03	-0.245982	0.204413	2.3693	0.000410091
SPCC320.03	0.175336	0.105621	2.73818	6.49084e-05
SPBC336.14c	-0.226806	0.0370547	2.516	3.72565e-05
SPAC5H10.11	-0.266907	0.137527	2.85902	0.000125503
SPAC630.09c	0.0415641	0.499032	2.48365	6.0426e-05
SPAC631.01c	-0.00519856	0.823034	2.7657	5.94627e-06
SPBC16G5.05c	0.020915	0.696966	2.81219	2.90608e-05
SPAC637.06	-0.00954983	0.867398	2.9478	2.6961e-05
SPBC16G5.16	0.000372712	0.981764	1.59878	2.43751e-05
SPBC16H5.03c	-5.94128	0.00045858	-5.06059	0.000471607
SPAC644.14c	0.11883	0.0120829	1.65049	1.98162e-05
SPBC16H5.04	-0.145259	0.0328369	-0.744199	0.00194479
SPAC664.01c	-0.105256	0.0964648	4.32388	1.53787e-06
SPBC16H5.05c	-0.0822284	0.0802886	3.80183	1.66845e-06
SPAC664.02c	-0.0331285	0.427722	5.22457	3.9957e-07
SPBC16H5.08c	0.15763	0.00975997	-0.580182	0.00120198
SPAC688.14	-0.0977946	0.0696357	-3.3406	0.000410346
SPBC16H5.11c	-0.0431935	0.0049559	1.68763	8.80384e-07
SPAC694.06c	0.155796	0.159049	2.35605	0.000158583
SPBC1703.04	0.159734	0.0470249	2.82614	1.86771e-05
SPAC6B12.02c	-Inf	0.0018063	1.90819	0.000238826
SPBC1703.06	-0.419171	0.0220856	2.48628	6.85172e-05
SPBC337.03	-0.302556	0.129382	2.40412	0.000309883
SPCC330.02	-0.127486	0.0524098	2.73159	1.27723e-05
SPBC337.04	-0.0571776	0.425367	2.55432	6.44589e-05
SPCC330.07c	-0.057772	0.407534	2.71395	4.60542e-05
SPBC342.05	0.0251705	0.663806	2.73985	3.76706e-05
SPCC338.11c	0.0439447	0.00760814	2.87855	1.82337e-07
SPBC342.06c	0.0600687	0.244146	2.99086	1.40415e-05
SPCC417.06c	0.0220802	0.112957	1.79526	5.27731e-06
SPBC354.13	-0.0380936	0.283818	1.47528	0.000101706
SPCC417.09c	-0.00099913	0.971791	1.50512	8.90156e-05
SPBC359.06	-0.0422533	0.136849	1.12984	0.000100931
SPCC4B3.15	0.189861	0.106022	0.256855	0.0596517
SPBC36.07	-0.0917693	0.108602	4.60311	9.03981e-07
SPCC553.08c	0.174478	0.00457329	4.01212	3.32226e-07
SPBC365.01	-0.111566	0.0551675	-1.35937	0.000892447
SPCC569.07	-0.0774447	0.0641592	-0.477978	0.00242654
SPBC365.10	-0.131489	0.145948	-2.83635	0.00189779
SPCC61.05	-0.0852162	0.0538448	1.82948	2.9515e-05
SPBC36B7.08c	-0.0994132	0.0208148	1.49117	2.90366e-05
SPCC613.02	0.0384154	0.0688829	2.00354	6.16658e-06
SPBC3E7.05c	-0.0241738	0.0826693	2.47121	1.25877e-06
SPCC63.04	0.0741032	0.177914	2.43864	3.40818e-05
SPBC3F6.01c	-0.13743	0.00334155	2.45195	1.3867e-06
SPCC645.13	-0.530105	0.0242677	2.34791	0.00014224
SPAC6B12.04c	-0.258201	0.212323	2.89978	0.000196584
SPBC1703.14c	-0.395712	0.00391595	2.58169	9.11632e-06
SPAC6B12.07c	0.0350031	0.61523	2.4753	8.34186e-05
SPAC6C3.08	0.0821759	0.233592	2.39706	6.62595e-05
SPBC1709.14	0.0485096	0.161559	2.47308	1.19204e-05
SPAC6G9.04	-0.11224	0.10915	1.46972	0.000232526
SPBC1734.07c	-0.244682	0.0402983	6.0172	2.56575e-07
SPAC6G9.05	-0.0455251	0.428154	4.72038	1.54362e-06
SPBC1734.12c	-0.146723	0.0796272	4.06812	3.39222e-06
SPAC7D4.02c	-0.163859	0.0607528	5.23601	5.71881e-07
SPBC1734.13	-0.103608	0.143985	6.38249	1.28877e-07
SPAC7D4.12c	-0.0363682	0.64533	-3.16329	0.0027173
SPBC1773.03c	-0.0693121	0.231875	1.71985	0.000145234
SPAC806.08c	-0.148475	0.0189883	1.38845	7.13929e-05
SPBC1773.16c	-0.0244633	0.0689607	-4.78315	2.33814e-05
SPAC821.05	-0.0493936	0.313211	-4.30165	0.00070328
SPBC1778.03c	0.0400995	0.151548	1.43606	5.31135e-05
SPAC821.06	-0.208972	0.0458935	1.32207	0.000397715
SPBC1778.09	-0.426594	0.0486461	1.07432	0.00279877
SPBC4.05	0.0438619	0.34683	2.49438	2.98071e-05
SPCC70.06	0.0348953	0.335932	2.73071	1.19521e-05
SPBC409.19c	-6.22427	0.00179877	-3.27161	0.0021776
SPBC428.15	0.0792535	0.0763303	3.14352	4.46826e-06
SPCC736.08	-5.99816	0.000956471	1.2848	0.000449471
SPBC4B4.04	0.0315543	0.265759	1.88307	2.89137e-05
SPBC4B4.07c	0.145791	0.0957411	0.245253	0.0348076
SPCC757.04	-0.0570876	0.126981	6.04906	5.52246e-08
SPBC4B4.10c	-0.0496356	0.175439	-1.46266	0.000662517
SPCC794.11c	-0.0561238	0.0236954	4.06005	1.45455e-07
SPBC4C3.04c	-0.106524	0.0823202	-0.933829	0.0020845
SPCC895.05	0.144998	0.0654696	0.0874145	0.15948
SPBC4F6.12	-0.05595	0.0689076	3.50234	1.04025e-06
SPBC543.02c	-0.0632166	0.126812	1.12661	0.000204371
SPCC965.06	0.00544712	0.776852	1.08168	0.000109504
SPBC543.05c	-0.0241825	0.344031	-5.30924	0.000192442
SPCC965.11c	0.102239	0.0260063	0.982099	0.000153362
SPBC543.10	-0.120278	0.0382893	-5.65893	0.000270302
SPCC970.10c	-6.61066	0.000529564	0.387096	0.00543697
SPAC821.07c	-0.199832	0.344565	2.30499	0.000714167
SPBC17A3.06	-0.698141	0.00301458	2.13827	3.84992e-05
SPAC823.03	-0.0316736	0.586175	2.24291	8.18469e-05
SPBC17A3.10	-0.0499642	0.381939	2.13854	8.09186e-05
SPAC823.13c	0.0051754	0.901128	2.38538	3.66448e-05
SPBC17D1.06	-0.0617435	0.282692	2.65925	2.92869e-05
SPAC823.14	-0.0619263	0.234377	-3.53514	0.000745504
SPBC17D1.07c	0.0101111	0.53634	2.09301	8.46475e-06
SPAC824.02	-1.04787	0.00172402	-4.73257	0.000497143
SPBC17D11.04c	-0.0476697	0.188625	-4.74396	0.000295667
SPAC824.04	-5.03733	0.00820688	-4.07095	0.00871497
SPBC17F3.01c	-0.0746515	0.160856	6.34525	8.28384e-08
SPAC824.08	-0.07853	0.0189747	4.92261	6.37205e-08
SPBC17G9.05	-0.0919108	0.0910365	-1.88358	0.000753041
SPAC869.04	-0.0696852	0.0273257	5.46307	3.40818e-08
SPAC869.05c	-0.085146	0.0387801	-3.06395	0.000174357
SPBC1861.03	-0.0686692	0.0583143	-4.98662	0.000147041
SPAC890.03	-0.082145	0.0113329	-5.67651	3.67369e-05
SPAC8C9.11	-0.215391	0.0278772	-0.442109	0.00793544
SPBC557.04	-0.294189	0.218498	-3.97815	0.0121386
SPCP1E11.02	-0.131936	0.238238	2.67445	9.52759e-05
SPBC56F2.03	0.0142987	0.718057	2.30957	3.6677e-05
SPCP1E11.10	0.0762593	0.282596	-0.750891	0.0083325
SPBC577.03c	-0.129499	0.0529999	2.44345	2.15148e-05
SPAC1002.03c	-0.00526105	0.837394	2.73436	7.6288e-06
SPBC577.13	-0.0588863	0.0313043	-3.6022	6.23719e-05
SPAC1002.05c	-0.0372499	0.0116322	-4.18045	8.61538e-06
SPBC582.09	-0.0398448	0.18018	-4.51699	0.000197859
SPAC1006.03c	-1.23734	0.0207571	-3.54511	0.00839008
SPBC609.02	3.90501e-05	0.997934	-4.02877	9.73968e-05
SPBC609.03	-0.150277	0.0787037	5.79511	2.9318e-07
SPBC646.13	0.170675	0.206957	-0.340065	0.0912947
SPAC11D3.14c	-0.117997	0.0360169	-0.0531557	0.142119
SPAC11E3.14	-0.0452928	0.286541	-4.39092	0.000507566
SPAC12B10.16c	-0.00220701	0.77886	-5.5644	2.37134e-05
SPBC660.12c	0.0350437	0.104331	0.699953	0.000191061
SPAC139.01c	0.122837	0.000325398	0.712729	6.29949e-06
SPBC685.06	-0.673665	0.00169197	-0.359653	0.00481475
SPAC13G6.01c	-0.489573	0.0621428	-0.154656	0.309468
SPAC8C9.12c	-0.236322	0.282143	-0.149772	0.441703
SPBC19F5.01c	-0.195039	0.137954	6.6947	2.62597e-07
SPBC19F8.04c	-0.0338445	0.384866	6.79573	3.6427e-08
SPAC8E11.03c	-0.0491617	0.155981	6.62727	2.3663e-08
SPBC19F8.08	-0.0277353	0.697013	6.67494	1.7519e-07
SPAC8F11.03	-0.0986506	0.00827169	0.385473	0.000389779
SPBC19G7.10c	-5.7658	0.00239074	0.292304	0.0429052
SPAC922.03	-0.101461	0.0689902	10.1138	2.89181e-10
SPBC215.01	-0.0873507	0.0462604	4.71115	2.7016e-07
SPAC926.07c	-0.0557787	0.164046	3.56512	2.63958e-06
SPBC215.05	-1.4127	8.46649e-05	4.33878	8.92262e-08
SPAC926.09c	-0.0726747	0.200723	1.46463	0.000220177
SPBC215.06c	-0.0443318	0.217833	6.67952	2.82004e-08
SPAC977.15	0.0053996	0.530089	-0.950432	0.000106531
SPBC215.07c	0.0747638	0.010229	5.08202	2.71971e-08
SPAC9G1.02	0.0672314	0.128476	4.98227	3.84448e-07
SPBC216.02	0.137238	0.0520266	-1.6817	0.00118337
SPAC9G1.03c	-9.03414	0.0105956	-2.06451	0.0180241
SPBC216.04c	-0.413192	0.0638175	3.84398	2.44932e-05
SPAC13G7.02c	-0.851147	0.0210366	-0.189648	0.201554
SPBC6B1.02	0.0566984	0.172896	6.37897	5.48647e-08
SPBC713.11c	0.010305	0.599234	0.104666	0.0229041
SPAC16.01	-0.0203474	0.0185074	6.44892	5.00551e-10
SPBC725.01	-0.0124261	0.891101	0.509663	0.0166427
SPAC1751.01c	-0.081516	0.0257827	-0.492623	0.000965747
SPBC776.01	-0.0208091	0.295769	-0.393094	0.00182697
SPAC1782.08c	-0.122351	0.0213466	-0.103071	0.0293217
SPAC1783.05	0.0266865	0.438011	4.57195	7.27241e-07
SPAC1783.07c	-0.0446009	0.178551	2.59671	8.76008e-06
SPAC1786.02	0.033031	0.345195	4.4411	8.32035e-07
SPBC839.07	-0.0142697	0.5901	1.22628	0.000133618
SPAC17H9.01	-0.0110757	0.697842	-0.316806	0.00740496
SPBC887.10	-0.971246	0.0282747	-1.13254	0.0231266
SPAC17H9.06c	0.0826352	0.163797	-1.72415	0.00153348
SPBC8D2.01	0.142004	0.0840279	4.75752	1.51278e-06
SPAC17H9.10c	0.0537343	0.520523	3.56065	2.06795e-05
SPBC8D2.19	-0.0505408	0.347173	3.96283	3.74645e-06
SPAC18G6.02c	-0.47306	0.0259908	3.61389	1.67187e-05
SPAC9G1.05	-0.245727	0.330341	-0.922524	0.0614226
SPAC9G1.10c	0.0698969	0.0490406	6.04551	3.08057e-08
SPACUNK12.02c	0.0690967	0.0255643	-0.354559	0.00134473
SPACUNK4.11c	0.026036	0.47939	6.50459	5.53052e-08
SPACUNK4.13c	0.0155406	0.638995	-0.596013	0.00339969
SPBC21C3.03	-0.0130575	0.621407	6.478	3.12277e-08
SPACUNK4.16c	-0.0124305	0.72867	-0.242141	0.0188505
SPAP14E8.04	0.0358946	0.21355	2.98656	4.08047e-06
SPBC21C3.09c	0.00934746	0.604086	2.3546	6.71331e-06
SPAP32A8.03c	0.014297	0.493411	3.10464	2.48586e-06
SPAPB1A10.03	0.0523773	0.169052	1.34075	0.000130376
SPBC21D10.09c	-0.0160118	0.647354	-0.185695	0.0281662
SPAPB1A11.04c	0.126362	0.203081	5.44291	1.33285e-06
SPAPB24D3.01	0.184758	0.0928071	4.42256	4.80226e-06
SPBC23G7.11	0.189884	0.0552466	4.12083	4.42937e-06
SPAPB8E5.05	-0.00829456	0.745437	-2.54105	0.000345579
SPBC25B2.03	-0.29717	0.0519788	3.51627	1.79025e-05
SPBC902.02c	-0.555201	0.10792	-1.1436	0.0410231
SPAC1952.09c	-0.270501	0.144036	5.95461	1.43223e-06
SPAC19A8.05c	0.0343406	0.190094	-0.340299	0.003429
SPAC19D5.07	0.127433	0.0454718	-0.401661	0.0069697
SPAC19G12.02c	0.0421509	0.409188	5.64171	3.42393e-07
SPAC22H10.03c	0.0191048	0.4728	2.04072	2.37952e-05
SPBP19A11.02c	0.0454108	0.455066	2.71737	3.89187e-05
SPAC24H6.03	0.0333368	0.621491	10.89	4.54196e-10
SPBP22H7.05c	0.0741508	0.345091	1.07141	0.00152287
SPAC26A3.09c	0.0608763	0.471316	-1.43399	0.00597997
SPBP35G2.06c	0.0690886	0.306164	5.0306	1.2909e-06
SPAC26F1.01	0.163702	0.147002	-2.13444	0.00450122
SPBP35G2.10	0.228031	0.0686844	4.41277	5.4411e-06
SPAC26F1.09	0.195015	0.0510635	3.9733	5.35214e-06
SPBP4H10.13	-0.212793	0.171629	3.35	5.08391e-05
SPAC26H5.05	-0.811739	0.0569474	2.6682	0.000401246
SPBC25B2.04c	-0.469985	0.0759063	5.43442	3.70416e-06
SPBC106.02c	-0.273647	0.208025	-1.25867	0.0251965
SPBC25D12.06	0.0104955	0.951724	6.56361	1.30274e-06
SPBC106.10	-0.0593524	0.393213	5.73981	5.06878e-07
SPBC106.12c	-1.46299	0.00244643	-0.50028	0.0114143
SPBC25H2.08c	-0.174302	0.0784918	5.01856	1.16545e-06
SPBC1105.08	-0.107447	0.0561497	5.21536	2.41442e-07
SPBC1105.10	-0.268978	0.0890848	5.94147	8.12007e-07
SPBC1105.11c	-0.0634529	0.200048	9.2896	1.3343e-09
SPBC27B12.05	-0.0498435	0.119431	1.6891	3.37478e-05
SPBC115.02c	-0.0255824	0.123508	2.38947	2.59237e-06
SPBC119.06	-0.66324	0.00279354	0.741663	0.000842423
SPBC29A10.09c	-0.058911	0.133197	-1.86537	0.000502847
SPBC119.12	-0.000896221	0.996778	5.01721	1.88574e-05
SPBC1198.07c	0.0799721	0.0335702	-2.9602	0.000151126
SPBC29A3.03c	0.0605327	0.382494	3.70998	1.01974e-05
SPBC1198.12	-0.111382	0.199086	3.15158	2.4805e-05
SPBC29A3.05	-1.02764	0.00843704	-3.67577	0.00260053
SPAC27E2.09	-0.534288	0.139103	-1.26723	0.0456322
SPBP8B7.06	-0.48519	0.176609	5.23936	1.43233e-05
SPAC29A4.11	-0.28777	0.238195	-0.735841	0.0667375
SPBP8B7.23	-0.313666	0.196386	-0.971772	0.0409331
SPAC29E6.10c	-0.244189	0.194826	5.24855	4.7995e-06
SPBP8B7.25	-0.188664	0.228043	-0.88133	0.0235226
SPAC2F7.03c	-0.247851	0.094447	4.46363	6.16242e-06
SPBP8B7.30c	-0.22173	0.132852	-1.55798	0.00758919
SPAC30.01c	-0.252925	0.117498	5.37162	2.24965e-06
SPBPB2B2.05	-0.269823	0.161093	-1.24619	0.0178148
SPAC32A11.02c	-0.254822	0.174484	3.33546	7.40668e-05
SPBPB2B2.10c	-0.209857	0.152941	2.00946	0.00039369
SPAC32A11.03c	-0.209355	0.120678	8.28913	2.75225e-08
SPBPB2B2.11	-0.243593	0.126071	2.43949	0.00019064
SPAC3A11.06	-0.238072	0.135747	3.30344	4.97935e-05
SPBPB2B2.12c	-0.20041	0.143491	7.14029	1.5566e-07
SPAC3C7.08c	-0.103601	0.42999	-1.29863	0.013868
SPBPJ4664.03	-0.214244	0.111173	-2.20182	0.00410674
SPAC3C7.13c	-0.103391	0.256787	-2.39775	0.00293899
SPCC1020.12c	-0.0395739	0.587995	3.75784	1.1408e-05
SPAC3G6.09c	-0.0241511	0.776443	3.34367	3.12718e-05
SPCC1183.02	-0.245234	0.10664	3.02056	6.10569e-05
SPAC3H1.12c	-0.574811	0.0606309	2.75049	0.000219122
SPAC4H3.03c	-0.213497	0.126695	-0.215467	0.124939
SPAC1142.02c	-0.0700555	0.376335	-0.206968	0.0862175
SPAC589.02c	-0.119361	0.157063	0.0787948	0.257752
SPAC11D3.09	0.102706	0.1863	0.0529106	0.421784
SPAC630.13c	0.068527	0.148894	-0.209382	0.0237912
SPAC11H11.03c	0.0168642	0.486579	-0.279259	0.00617742
SPAC637.11	0.16981	0.0330874	0.0525519	0.252392
SPAC1296.01c	-0.0815174	0.134923	-5.28878	0.000533989
SPAC688.10	-0.0123888	0.72202	1.41466	0.000157242
SPAC12B10.01c	-0.0105737	0.745059	5.47383	2.03244e-07
SPAC6F6.01	-0.0187601	0.595105	1.52411	0.000120898
SPAC139.05	-0.0221519	0.6032	0.506824	0.00348788
SPAC6F6.13c	-0.0143348	0.803648	-1.33385	0.00333208
SPAC13A11.04c	-0.122604	0.117059	-0.441527	0.0132324
SPAC6G10.02c	-0.0540908	0.482645	-0.0290544	0.688729
SPAC13A11.06	0.0683951	0.636089	-5.94762	0.00788288
SPAC6G9.10c	-0.156987	0.066475	-0.13535	0.0854155
SPAC821.03c	-0.102781	0.387091	-0.0515715	0.631724
SPAC144.17c	-0.0563864	0.500134	0.0385348	0.622549
SPAC926.06c	-0.089887	0.20944	-0.0669173	0.304232
SPAC1556.02c	-0.19188	0.230633	-0.166759	0.274011
SPBC23G7.12c	-0.292389	0.091661	-0.21037	0.151062
SPBP4H10.20	-0.183771	0.047424	-0.00675718	0.878602
SPBC24C6.04	-0.00618842	0.953916	-0.00323208	0.975888
SPAC17H9.19c	0.176611	0.0962428	-7.02248	0.00192615
SPAC186.01	0.0257659	0.561323	-0.14654	0.0658991
SPBC24C6.09c	-0.0427569	0.195557	-0.0135093	0.603256
SPAC1952.11c	-0.0688519	0.0331809	0.534122	0.000377443
SPBC2G2.01c	-2.45362	0.00355949	-0.383515	0.041192
SPAC1D4.01	-0.0195695	0.655016	-0.235505	0.0283634
SPBC2G2.02	-0.0676325	0.295787	-0.0777546	0.24929
SPBC2G2.06c	-0.035736	0.455746	-6.37717	0.00072774
SPAC227.07c	-0.0513589	0.330121	0.137618	0.0674931
SPBC2G5.04c	0.0204861	0.619282	-6.53274	0.000615927
SPAC22H12.01c	0.0446222	0.454207	0.301826	0.0208071
SPAC23C11.04c	-6.34725	0.00641209	-0.0532703	0.693039
SPBC30B4.04c	-0.0525042	0.311531	0.100878	0.112722
SPAC977.17	-1.01733	0.00519238	-6.8107	0.00136111
SPAC16E8.14c	-0.0815639	0.0314185	0.157963	0.00735678
SPAC9G1.06c	0.0913587	0.100488	0.204262	0.0211031
SPAC17A2.09c	0.00760492	0.0505129	-6.54179	1.5589e-06
SPAPB1E7.05	0.0783335	0.0214899	-0.443292	0.000986284
SPAC1805.14	-0.00771623	0.937387	-0.00817257	0.93371
SPAPB1E7.06c	-0.144454	0.0502692	-5.93036	0.000509402
SPAC1805.15c	-0.0695565	0.0762687	0.516033	0.00102849
SPAPB1E7.08c	0.0161345	0.42069	1.44644	4.20555e-05
SPAC19G12.15c	-0.187007	0.101857	5.0089	1.8198e-06
SPAPYUG7.03c	0.111678	0.0968534	1.5424	0.000199986
SPAC1B3.17	-0.0188885	0.425536	0.649688	0.000530361
SPBC1105.04c	0.0252122	0.768106	0.262517	0.0623064
SPAC1B9.02c	-0.0947018	0.167075	-0.296308	0.0248836
SPBC1105.05	-0.0582095	0.096111	-0.257517	0.00648919
SPAC1F7.01c	0.141707	0.332368	0.0962371	0.485907
SPBC1198.06c	-0.0140722	0.484333	0.237596	0.00403322
SPAC1F7.09c	-0.0117541	0.772091	0.270105	0.0138793
SPBC146.06c	-0.041765	0.462179	-6.04427	0.00102976
SPAC20G4.03c	0.125867	0.0259007	-0.330865	0.00528899
SPBC146.13c	-5.62427	0.00426154	-0.404599	0.062456
SPBC15D4.07c	-0.113858	0.110076	0.255684	0.0195297
SPBC32H8.02c	-0.303375	0.0658002	-7.00567	0.00265313
SPAC23D3.12	-0.0530487	0.458701	-0.0308268	0.647258
SPBC337.11	0.161258	0.0965128	0.150445	0.109325
SPAC23H4.08	0.248327	0.0604124	0.0440825	0.587047
SPBC354.05c	0.126034	0.0963932	-0.142251	0.09182
SPAC24H6.10c	0.000431718	0.967136	-0.0793246	0.0141659
SPBC365.07c	-0.0509813	0.00385539	0.012326	0.0580248
SPAC25B8.17	-0.0353826	0.403115	0.728125	0.00122812
SPBC3D6.02	-0.0970531	0.0611224	-4.28511	0.000315973
SPAC25H1.04	-0.0406195	0.143743	5.9636	3.71956e-08
SPBC3E7.09	-0.122453	0.0881967	-4.49722	0.000734368
SPAC29A4.20	0.18388	0.190526	1.37209	0.00192101
SPBC3E7.11c	-0.0819847	0.0242444	-5.84718	7.94979e-05
SPAC2C4.15c	0.0586322	0.037136	-0.0800081	0.0224589
SPBC3E7.16c	-0.0512522	0.450196	-0.00734267	0.904695
SPAC2E12.03c	-0.0401876	0.258144	-0.162206	0.0261957
SPBC428.14	-0.0465881	0.157871	0.0454866	0.155926
SPAC2F3.05c	-0.0814879	0.0912667	0.186545	0.0162886
SPBC4C3.06	-0.0416482	0.19416	0.174781	0.0129235
SPAC2G11.07c	0.198843	0.0484611	0.0212633	0.703134
SPBC530.08	0.0847766	0.0055754	0.0921851	0.0046971
SPAC30C2.02	0.175662	0.135295	0.288252	0.0532506
SPBC56F2.11	0.14413	0.064366	-0.705329	0.00521189
SPBC15D4.10c	-1.51159	0.0381945	-1.23856	0.0477686
SPAC20H4.04	-0.119519	0.079705	0.135586	0.0540943
SPBC1652.02	0.243444	0.033142	-0.135879	0.120101
SPAC222.07c	0.124327	0.0692745	-0.106489	0.104503
SPBC1685.13	0.0112742	0.937208	-5.32825	0.0080772
SPAC222.13c	0.0211754	0.0995169	-0.400491	0.000433641
SPBC1685.14c	-0.0147924	0.0543438	0.166392	0.000411381
SPBC16A3.06	-0.0501559	0.0532612	1.93454	8.47579e-06
SPAC22H10.11c	-0.234615	0.0735354	-0.0221806	0.757266
SPAC23C4.05c	-0.0890746	0.0793938	-5.26394	0.000339792
SPBC1706.01	-0.0746225	0.15472	0.331377	0.00752866
SPAC23D3.10c	-0.0767379	0.137677	-0.0829922	0.121612
SPBC1861.01c	-0.159118	0.00376039	-0.359372	0.000847159
SPBC1921.05	-0.12365	0.0213326	0.0827963	0.0400641
SPAC23G3.07c	-0.0389995	0.144127	-0.235811	0.00566295
SPBC215.08c	0.484729	0.0413753	-0.211294	0.24571
SPAC23H3.13c	0.26966	0.0196717	0.524076	0.00443262
SPBC215.13	0.0218634	0.474305	-6.04766	0.000314579
SPAC25A8.02	0.035531	0.0985722	-0.00747429	0.603801
SPBC21C3.14c	0.0234746	0.768405	0.0905067	0.31525
SPAC25H1.07	-0.172273	0.133231	-0.421787	0.0311168
SPBC582.10c	-0.261498	0.0275007	0.0116793	0.799429
SPAC31G5.12c	-0.086576	0.159128	0.0343922	0.45885
SPBC646.08c	0.26546	0.0136129	0.30964	0.00975088
SPAC323.05c	-5.04944	0.00808547	-5.49714	0.00795437
SPBC713.07c	0.204626	0.0129131	0.0734937	0.0960886
SPAC343.10	-0.0053114	0.566714	-0.320052	0.000737192
SPBC725.07	-0.0303621	0.178748	0.0651531	0.0457101
SPBC725.14	-0.0427624	0.200139	1.86691	3.42571e-05
SPAC3C7.02c	0.0615166	0.239902	-0.203179	0.0379137
SPBC800.11	-0.0706054	0.100018	-4.03246	0.000303432
SPAC3C7.05c	-0.131599	0.0456909	-5.01311	0.000396573
SPBC839.06	-0.0557948	0.117164	-5.90914	0.000210548
SPAC3F10.05c	-0.0606746	0.154922	0.0973746	0.0631037
SPBC839.15c	-0.379383	0.116212	-5.53096	0.00773729
SPAC3G6.03c	0.0119273	0.552075	0.0664284	0.0566292
SPBC8E4.03	-0.0347744	0.304862	0.100471	0.0536552
SPAC3G6.06c	-0.0285616	0.438312	-0.0285853	0.437996
SPAC3H1.07	-0.0481296	0.426947	0.325938	0.0167052
SPBP4G3.02	-0.0142805	0.692184	-5.9344	0.000478639
SPAC3H1.11	-1.04688	0.0056505	0.437287	0.0118881
SPAC3H8.02	-0.128814	0.490448	0.206701	0.270033
SPBC23G7.04c	-6.6256	0.00124209	-6.90024	0.0012377
SPAC27D7.11c	0.00824364	0.774951	-0.0148396	0.618693
SPAC29B12.10c	-0.490408	0.0765155	-5.79455	0.00734934
SPBC26H8.03	0.30804	0.0426139	0.334657	0.0358018
SPBC2D10.04	-0.0212514	0.112692	1.91101	3.78919e-06
SPBC2G2.14	-0.0563656	0.0145527	0.109116	0.00351958
SPAC343.16	-0.00382581	0.878582	-0.139393	0.0265358
SPBC30D10.10c	-0.967005	0.00379073	-5.64219	0.000945714
SPAC3C7.01c	-0.0104872	0.755499	-0.0448127	0.27107
SPBC31E1.01c	0.041695	0.378198	-5.86352	0.000705295
SPAC3F10.13	-0.0665809	0.142519	0.0394348	0.284569
SPBC31E1.02c	0.297469	0.0192894	0.207758	0.0407731
SPAC3G9.05	0.0412658	0.261825	-5.88554	0.000363597
SPBC354.09c	-0.051498	0.452227	-0.174112	0.0953579
SPAC3H5.04	-0.0304012	0.351719	0.0755339	0.0900057
SPBC354.10	-0.00784621	0.897089	-0.09717	0.22098
SPAC4A8.03c	-0.253095	0.241846	-6.05506	0.00972711
SPBP8B7.10c	-0.217816	0.0484711	0.130769	0.0975665
SPAC458.04c	-0.0882632	0.0765298	0.00723619	0.800173
SPBPB7E8.01	-0.0809358	0.129927	-0.286309	0.0144234
SPCC1020.10	0.0694362	0.0274257	0.24482	0.00202637
SPAC664.07c	-0.00448291	0.827514	-5.90283	0.000162293
SPCC11E10.05c	-0.0204065	0.607534	-0.506868	0.00611579
SPAC688.06c	-0.00407722	0.816557	0.867034	0.000168416
SPCC11E10.09c	0.00233847	0.911474	0.941032	0.000196795
SPAC688.11	-0.0872093	0.156753	-0.210623	0.0358609
SPAC6G10.12c	-5.67632	0.00379883	-5.04146	0.00388351
SPCC1235.12c	0.0360166	0.309362	0.0653893	0.131558
SPAC750.06c	-0.0645612	0.132915	-0.177288	0.0228324
SPCC1259.11c	-0.0367924	0.0419203	-0.229035	0.00131299
SPAC8C9.04	-0.0470737	0.0647868	-0.077807	0.0257648
SPAC8E11.05c	0.00954469	0.616845	-5.56809	0.000133578
SPAC8E11.10	0.00254181	0.947561	0.129184	0.0586601
SPCC1322.02	-0.0639875	0.395043	-0.00747682	0.909845
SPAC9E9.05	-0.027413	0.550762	0.127369	0.073305
SPBC3E7.08c	-0.357139	0.0101839	-0.871657	0.00240952
SPAC4F10.16c	-0.237214	0.0147198	0.0295816	0.381309
SPBC3E7.12c	0.192883	0.0171965	-0.139939	0.0397594
SPAC4G8.13c	0.0846877	0.227137	-0.208309	0.0618981
SPAC4G9.09c	-0.0965143	0.123897	-5.79471	0.000656874
SPBC428.10	-0.0646537	0.157088	0.297279	0.00739031
SPAC4H3.02c	0.0561114	0.176546	0.998862	0.000374345
SPBC4F6.06	-4.60214	0.00353098	-3.22703	0.00406563
SPBC530.06c	-1.23152	0.00312945	-3.86681	0.00119243
SPBC691.03c	0.0105383	0.31486	-5.77539	3.15146e-05
SPAC589.05c	-0.0276903	0.383371	-0.0333632	0.314361
SPBC691.05c	-0.0820368	0.0604474	-0.100461	0.042038
SPAC5H10.10	0.0512309	0.112277	-0.0206865	0.395216
SPBC800.03	0.0372203	0.356758	-0.0468961	0.283161
SPAC631.02	-0.0659419	0.634875	-0.128823	0.400067
SPBC887.04c	0.0447256	0.282915	0.0825621	0.112648
SPAC637.13c	0.000948683	0.982819	-0.271461	0.0240117
SPBC947.10	-0.167421	0.10244	-5.94679	0.00149312
SPAC6G10.03c	-0.0153479	0.768463	0.0760641	0.227206
SPBP8B7.07c	0.00857028	0.894478	0.0517989	0.454379
SPAC7D4.03c	-0.20593	0.420762	-6.81436	0.0173739
SPAPB1A10.12c	-0.217066	0.00617019	-0.0841905	0.0357985
SPAPB24D3.07c	-0.00866119	0.757026	0.506371	0.00161101
SPCC16A11.04	0.0119613	0.625917	0.762282	0.000439194
SPBC11B10.02c	-0.0951363	0.0201623	-5.0375	9.00518e-05
SPCC16C4.06c	0.0348404	0.0244611	2.21036	1.15254e-06
SPBC11B10.05c	0.0558247	0.0874137	6.18264	3.04445e-08
SPBC1289.14	0.105827	0.0455256	1.05057	0.000246378
SPCC1753.02c	-0.0454385	0.399507	0.278779	0.0182444
SPBC1347.09	0.00768753	0.751993	0.0629883	0.0941588
SPCC1795.09	-0.00449135	0.938053	0.0375613	0.533987
SPBC14C8.03	-0.00649576	0.711706	-0.254531	0.00422839
SPBC14C8.05c	-0.136405	0.0314	0.0105685	0.697385
SPBC14F5.03c	-0.0860004	0.223898	0.0445126	0.445449
SPBC1683.03c	-0.090189	0.0789417	-0.135273	0.0386176
SPCC188.09c	-0.0474769	0.520446	0.0220056	0.748851
SPBP8B7.18c	-0.293624	0.0330886	-0.314579	0.0294024
SPAC821.09	-0.094431	0.260008	-0.203738	0.0837659
SPBPB10D8.01	0.192008	0.0225053	0.245279	0.0134642
SPAC8F11.08c	0.140104	0.0460065	0.292798	0.00999361
SPBPB2B2.13	-1.10878	0.0169203	-5.54426	0.00517384
SPAC9E9.12c	0.066879	0.0481417	-5.54479	0.000121889
SPCC11E10.04	0.00107222	0.940798	-5.35305	8.256e-05
SPACUNK4.17	-0.0401485	0.103798	1.50961	2.70432e-05
SPAP8A3.13c	-0.0589307	0.00588279	0.118992	0.00128379
SPCC1322.03	0.0504465	0.0929402	-3.71269	0.000159815
SPAPB1E7.04c	-5.21159	0.00623094	-4.62107	0.0064078
SPCC1494.10	0.033045	0.106742	0.340406	0.000958596
SPAPB2C8.01	0.00219318	0.868391	-5.81718	6.80407e-05
SPCC162.02c	-0.0475091	0.1409	0.00367749	0.868891
SPAPYUG7.02c	-0.0450634	0.0428676	-0.404267	0.000724337
SPCC1827.07c	-0.213729	0.00191997	-0.00710949	0.501338
SPBC106.11c	-0.106447	0.0182533	0.0560023	0.0555929
SPCC1840.05c	-0.081709	0.0042434	0.0137986	0.116247
SPBC106.19	-Inf	0.00392101	-5.88333	0.00405649
SPCC188.08c	-0.0477961	0.520549	0.0672681	0.375193
SPBC11B10.07c	0.0192971	0.619602	0.139298	0.0483951
SPCC188.13c	-0.0209842	0.768127	-6.43918	0.00187259
SPBC11C11.11c	-0.145586	0.327573	-0.142332	0.33552
SPCC18B5.01c	-0.742962	0.0353724	-6.50965	0.00612749
SPCC18B5.03	0.190944	0.0548803	-2.88897	0.00159538
SPCC18B5.11c	0.13922	0.0250661	0.465948	0.00183402
SPBC1711.09c	-0.261885	0.115854	-5.37943	0.00401488
SPCC417.12	0.079708	0.000669009	-5.20411	2.28304e-06
SPBC1773.06c	0.0277639	0.616024	-4.85183	0.00116929
SPCC4G3.10c	0.0623338	0.0962364	-3.64171	0.000258293
SPBC211.06	0.0947162	0.0811376	1.41083	0.000154227
SPCC553.01c	-2.28463	0.00363276	-5.42192	0.00240997
SPCC584.01c	0.00173341	0.98217	0.171576	0.117834
SPCC584.13	-0.0131416	0.50671	-5.5106	0.00013361
SPBC2D10.17	-0.141226	0.00317877	0.292205	0.000550573
SPBC30D10.13c	-0.0124872	0.582133	0.222302	0.00626567
SPBC32F12.05c	-Inf	0.0086143	-6.11916	0.00886425
SPCC757.05c	-Inf	0.00251256	-0.201625	0.121762
SPBC3B8.05	-Inf	0.0147557	0.0929004	0.642437
SPCC18B5.07c	-0.204264	0.0922251	-0.231949	0.0749895
SPBC1271.09	-0.0317358	0.701588	-0.368737	0.0444496
SPBC1271.14	0.208623	0.0404398	0.380307	0.0112572
SPCC1919.10c	-1.78322	0.00672167	0.918878	0.00428087
SPBC1289.10c	0.0973088	0.110558	0.805889	0.00114621
SPCC23B6.04c	-0.662054	0.0287205	-4.96124	0.00431018
SPBC1289.16c	0.05781	0.0585484	-4.71685	0.000115806
SPBC12C2.08	0.0866034	0.00837207	0.0994996	0.00630512
SPCC338.16	0.204046	0.056122	2.99781	2.89394e-05
SPBC13G1.08c	-0.0246561	0.600287	1.3877	0.000288775
SPBC1604.02c	0.0732711	0.536	0.533573	0.0238212
SPCC622.16c	0.00261614	0.881434	-5.78246	0.000119815
SPBC1683.04	-0.00299684	0.877632	0.468334	0.000961565
SPCC63.02c	-Inf	0.00775005	-5.22004	0.00817797
SPBC1683.12	-0.0203208	0.303227	-5.55118	0.000108207
SPBC1685.15c	-0.0567507	0.0999998	0.19388	0.00832947
SPCC663.15c	0.0105258	0.318799	-0.0600343	0.0181347
SPBC16A3.19	0.126323	0.196415	0.0346402	0.662492
SPBC16G5.07c	0.203186	0.177912	-0.211938	0.206394
SPCPB16A4.03c	-0.22423	0.033528	-0.439575	0.0104354
SPBC3B9.09	-0.177208	0.124487	-0.49881	0.0229953
SPBC4.06	0.241284	0.00650059	-6.24433	0.000223329
SPAC1071.05	0.109229	0.0660438	-6.04379	0.00046663
SPBC405.03c	0.0959132	0.021997	-5.8223	0.000111362
SPAC110.02	0.0113915	0.823359	-5.30747	0.0010252
SPBC405.04c	0.122127	0.125626	2.14723	0.000102144
SPAC11D3.06	0.0986006	0.0547996	-3.93321	0.000341592
SPBC409.11	0.0196724	0.403846	6.94476	1.14486e-08
SPAC11E3.04c	0.0473604	0.138365	2.91126	4.54103e-06
SPBC418.01c	0.0756509	0.0403304	-4.83902	0.000133505
SPAC11E3.08c	0.0561558	0.0330099	0.882989	7.67431e-05
SPBC428.03c	-0.00389281	0.790964	-5.51978	8.30269e-05
SPAC11G7.01	0.0184882	0.518842	0.232091	0.00894161
SPBC428.08c	-0.0287181	0.233244	0.77026	0.000273342
SPAC1296.03c	0.150991	0.199971	-5.57313	0.00355244
SPBC428.11	-0.269946	0.00888984	0.759489	0.000546059
SPAC12G12.09	-0.0887458	0.00534075	0.248145	0.000543594
SPBC428.17c	-0.0146688	0.106327	0.17345	0.000789466
SPAC13F5.04c	-0.0266572	0.628865	0.263518	0.0251411
SPBC4F6.11c	0.207996	0.0644856	0.135809	0.139982
SPAC13G7.04c	-Inf	0.00298987	-0.0545988	0.567869
SPBC530.14c	-Inf	0.00722566	-0.198829	0.270954
SPCC970.02	-0.349952	0.057027	-0.443659	0.0388555
SPBC1709.13c	-0.158532	0.135034	-0.113685	0.217897
SPCP1E11.05c	0.179781	0.11952	0.366134	0.0292544
SPCP1E11.06	0.365797	0.0160479	0.950798	0.00156969
SPCP25A2.02c	0.125807	0.0880116	-5.31262	0.000882642
SPBC17A3.05c	0.31644	0.0589605	-4.65732	0.00418764
SPCP31B10.06	0.0270136	0.797389	-3.87282	0.00477192
SPBC18A7.02c	0.00487885	0.951117	0.283931	0.0470848
SPCP31B10.07	0.11488	0.260047	-3.3711	0.00346047
SPBC18E5.11c	-0.0468281	0.615056	2.15258	0.000246766
SPBC1921.03c	0.00994595	0.888004	0.226183	0.0595984
SPAC1039.03	-0.0217216	0.795667	0.764924	0.00519967
SPAC1039.09	0.00397836	0.966195	1.14722	0.00225025
SPAC1071.03c	-0.0975164	0.261558	0.899017	0.00237304
SPBC21C3.02c	-0.169975	0.164384	0.686557	0.00710958
SPAC1093.03	0.0115098	0.805676	-7.03472	0.000829012
SPBC23G7.08c	-Inf	0.00785068	-7.56039	0.00793353
SPAC13G7.05	-0.443651	0.146005	-0.331215	0.213877
SPBC543.03c	-0.172875	0.372019	0.052506	0.743975
SPAC13G7.13c	0.114403	0.542929	0.343366	0.141613
SPBC56F2.06	-1.13095	0.0212643	-5.9225	0.00663733
SPAC1486.02c	0.272703	0.198071	0.529469	0.0560207
SPBC649.03	0.0807519	0.591155	0.906631	0.0106207
SPAC14C4.15c	-0.137651	0.422469	1.05354	0.00707549
SPBC651.05c	-0.15873	0.413424	-4.9946	0.0108485
SPAC15A10.03c	-0.141847	0.456199	-4.10268	0.0115685
SPAC15E1.05c	-0.202797	0.382661	-3.58238	0.0162192
SPBC660.07	-0.262901	0.252309	-4.42399	0.0118276
SPAC1687.09	-0.176701	0.342437	-5.16546	0.00910354
SPBC691.04	0.013366	0.928659	1.56045	0.00222065
SPAC1687.13c	-0.256349	0.244871	0.948391	0.0113582
SPBC6B1.06c	-0.0569334	0.686267	-5.52295	0.00708948
SPAC16E8.13	-0.070847	0.631194	-5.43097	0.00755715
SPAC17A2.02c	-0.174533	0.230511	-5.75721	0.00461
SPBP22H7.04	-0.121932	0.375853	-6.04247	0.00526403
SPAC17A2.13c	-0.125151	0.464431	0.592492	0.0317053
SPBP26C9.02c	-0.0645148	0.568408	0.148374	0.235749
SPAC17A5.04c	0.056028	0.554558	0.0680774	0.481065
SPBC25B2.07c	3.432	1.66236e-05	-0.107149	0.214886
SPCC1393.09c	3.14155	3.62642e-05	0.206985	0.0819848
SPBC25H2.03	3.1253	2.13536e-05	0.00408024	0.943993
SPBC29A10.03c	2.32985	8.11446e-06	-0.0493105	0.0994842
SPCC1672.03c	1.74846	2.79513e-05	-0.0270642	0.274809
SPBC29A10.06c	2.22251	2.06309e-05	-0.104243	0.0526302
SPCC16A11.01	7.13636	1.24163e-08	-0.144046	0.0257987
SPCC18B5.05c	6.86055	1.85009e-08	-0.0445618	0.191776
SPBC2G2.09c	6.25101	2.41106e-08	-0.124045	0.0194824
SPBC31A8.01c	5.49009	1.18795e-09	-0.176121	0.000173664
SPCC24B10.20	0.956963	0.000146957	-0.109948	0.0233406
SPBC31F10.10c	0.389766	0.0945114	0.0803649	0.633375
SPCC306.08c	0.783228	0.000187492	-0.0300731	0.17187
SPBC32F12.11	4.7432	5.53284e-07	0.0467861	0.2278
SPBC354.07c	4.11196	5.21045e-06	-0.220138	0.0626332
SPBC359.05	3.60747	3.48496e-05	0.172044	0.195214
SPCC4G3.15c	3.56873	8.97334e-06	0.226572	0.0347387
SPAC869.06c	3.4375	6.86961e-06	-0.0362428	0.437355
SPAC6B12.09	3.42096	5.66689e-06	0.0520722	0.252814
SPAP32A8.02	3.22677	9.25486e-05	0.180633	0.239174
SPAC732.02c	3.32866	7.42588e-05	0.129827	0.350576
SPAPB24D3.02c	3.31755	2.29759e-05	0.0302879	0.670559
SPAC806.04c	2.58564	0.000161253	-0.0473737	0.661686
SPAPB24D3.08c	2.03463	2.37625e-05	0.000800561	0.974013
SPAC8F11.10c	-4.23603	0.00678702	-0.282835	0.151197
SPBC1198.01	0.952108	2.47542e-05	-0.052942	0.0162538
SPAC9E9.09c	0.940431	0.00302395	-0.709575	0.0165801
SPBC1271.12	-0.112339	0.0505466	-0.0895206	0.0752885
SPACUNK4.09	-0.526832	0.0008048	-0.139416	0.00877101
SPBC1683.07	5.98139	3.44392e-08	0.0436627	0.116825
SPAPB1A10.14	0.159799	0.285337	-0.371492	0.107361
SPBC16C6.03c	1.29569	0.00146814	-0.286071	0.0842816
SPBC1271.06c	0.365431	0.0035704	-0.143462	0.0317166
SPBC16C6.09	-5.84743	0.00409834	-6.06762	0.00407803
SPBC1271.08c	-1.45397	0.00295043	-0.0239344	0.681019
SPBC1709.11c	4.52271	1.06672e-06	-0.135051	0.0589235
SPBC13E7.06	4.50151	2.94422e-06	-0.155957	0.110161
SPBC1773.17c	-2.28936	0.00349044	-0.115514	0.244053
SPBC16G5.13	3.65997	4.69309e-05	0.111239	0.420681
SPBC16H5.06	3.5794	1.44131e-05	0.184195	0.0819512
SPBC3B9.15c	3.42618	4.98324e-06	-0.00590968	0.86834
SPBC660.06	2.90432	7.43642e-06	0.158364	0.022465
SPCC663.08c	2.19729	4.10282e-05	0.0370345	0.375106
SPBC776.16	3.10752	5.3996e-06	0.0461599	0.207704
SPBC800.05c	1.33281	0.000163517	-0.418151	0.00590753
SPCC757.07c	0.120494	0.0790637	0.0305653	0.497706
SPBC887.17	7.00461	3.22342e-08	-0.165579	0.0417407
SPCC794.01c	5.87225	1.51182e-07	-0.386791	0.00894059
SPBC8D2.12c	6.15581	8.45452e-08	0.0690484	0.138599
SPCC965.05c	1.41999	0.000107763	0.024176	0.433857
SPBC902.06	0.728787	0.0015332	0.019076	0.656881
SPAC1071.11	0.847676	0.000870728	-0.0794303	0.151356
SPBC947.01	4.92734	1.75401e-07	0.0246154	0.297427
SPBC947.09	-1.66931	0.00244206	-0.0101333	0.855714
SPBP23A10.16	3.64127	7.71366e-06	0.00523078	0.919689
SPAC12G12.10	3.27904	1.29674e-05	0.167393	0.0592405
SPBP35G2.13c	3.54633	2.12752e-05	0.275837	0.0505817
SPBC1861.06c	3.68489	2.61893e-05	0.134513	0.248697
SPBC18E5.08	3.59093	5.46346e-07	0.0246102	0.169749
SPBC20F10.02c	3.16132	1.22519e-06	-0.00750252	0.615142
SPBC20F10.10	-4.37482	0.000322641	-5.91595	0.000302225
SPBC215.11c	1.41266	0.000142638	0.0592144	0.169296
SPBC215.10	0.812326	4.97744e-05	-0.0781509	0.0100792
SPBC23E6.10c	0.197909	4.34465e-05	-5.98604	9.69696e-07
SPBC29A10.01	6.73844	8.08941e-08	-0.0906363	0.180275
SPBC29A10.05	0.839378	0.00136983	-0.00621048	0.896686
SPBC29A10.11c	4.8751	1.96287e-07	-0.0341958	0.203155
SPBC2G5.02c	-1.26435	0.00462861	-0.205069	0.0797787
SPBC2A9.07c	-1.50431	0.00183404	-0.115495	0.10932
SPBC31F10.03	4.12101	8.02741e-09	-0.0433152	0.00245884
SPBC2G5.06c	4.40372	3.93871e-06	0.130833	0.141097
SPBC336.10c	3.86387	9.64313e-06	-0.150691	0.142655
SPBC32F12.03c	3.70188	3.13502e-05	0.169953	0.20417
SPAC13F5.03c	-2.72227	0.00679064	-0.620639	0.0381101
SPBP4G3.03	3.69572	3.35038e-06	0.121493	0.0568202
SPAC14C4.12c	3.67948	1.9252e-05	0.27456	0.0560442
SPBP4H10.09	-2.46458	0.0145081	-6.1145	0.0100821
SPAC15A10.05c	-2.79114	8.12327e-06	0.0449052	0.00589594
SPCC1020.08	3.27356	8.86138e-08	0.0228641	0.0251249
SPAC15A10.09c	2.51407	1.47738e-07	0.170605	0.000208123
SPCC1753.03c	-1.06436	5.54662e-06	0.0112152	0.0239124
SPAC186.05c	-0.279955	0.0026917	0.0924954	0.0186438
SPCC24B10.11c	4.69106	3.40368e-06	0.0421541	0.583859
SPAC18B11.02c	1.80303	7.34378e-06	0.00582619	0.609541
SPAC1952.06c	1.30551	6.47557e-06	0.030148	0.0300431
SPCC306.05c	-0.954658	0.000279892	-0.0129615	0.384565
SPCC31H12.04c	4.80184	1.27969e-07	-0.0698903	0.0389825
SPAC1B3.03c	-1.63257	0.00354203	0.0355997	0.599595
SPCC364.06	4.00239	5.16636e-07	0.100031	0.0218902
SPAC1B3.16c	3.38737	4.43535e-05	-0.0969286	0.410941
SPCC417.05c	3.63528	3.12779e-05	-0.0942924	0.426489
SPBC36.06c	3.68994	4.69888e-05	-0.128391	0.40634
SPBC342.01c	2.55012	5.96296e-07	0.171747	0.000878917
SPBC365.16	3.81629	1.63564e-05	0.0213393	0.804756
SPBC3B9.13c	3.55141	9.83238e-06	-0.159927	0.0891807
SPBC359.04c	3.35838	1.02827e-07	-0.0501426	0.00746529
SPBC3B9.04	3.5283	1.81476e-07	-0.0969032	0.00474138
SPBC3D6.06c	0.14893	0.0138687	-0.0391455	0.174501
SPBC609.04	7.96	8.75444e-10	-0.196752	0.00329644
SPBC685.03	7.51209	3.7944e-09	0.0603123	0.0622745
SPBC660.17c	6.68142	3.5875e-09	-0.0793924	0.0126812
SPBC685.04c	2.01251	1.79333e-05	-0.103396	0.0328405
SPBC839.13c	1.12335	0.00050036	-0.699527	0.00467797
SPBPB10D8.02c	5.17122	1.06264e-08	-0.00507166	0.433681
SPBPB10D8.05c	4.55993	8.92543e-07	-0.0294742	0.443321
SPBC947.05c	4.45484	6.79672e-07	0.0335728	0.305671
SPBC947.15c	3.90553	9.79472e-07	0.0755012	0.0604192
SPCC1235.13	3.67598	2.59977e-05	0.0941445	0.378301
SPAC1D4.02c	3.0586	4.74918e-05	-0.0994432	0.318151
SPAC1D4.03c	3.32212	1.39143e-05	0.118218	0.126036
SPCC548.05c	-3.33105	4.95065e-05	-0.0177531	0.193386
SPAC1D4.06c	3.16392	7.53272e-06	-0.0650948	0.180978
SPAC1F12.05	-3.83866	0.00021196	-0.0871307	0.0494728
SPAC20G4.04c	0.384418	0.00049355	-0.0489853	0.0389202
SPCC594.02c	1.04338	2.62383e-05	-0.0285123	0.0692256
SPAC212.08c	1.47572	9.21301e-05	-0.192895	0.0181583
SPCC594.04c	7.3603	8.73049e-08	-0.554051	0.0221396
SPAC222.08c	-0.754334	0.00417756	-5.14625	0.000737265
SPCC645.11c	0.0247153	0.298385	-0.0780443	0.0512917
SPAC227.06	2.09483	2.71723e-06	-0.0444387	0.0301885
SPCC663.06c	1.14061	2.80991e-05	-0.0441833	0.0420265
SPAC23H3.05c	1.66883	3.78634e-05	0.0401011	0.17036
SPCC663.10	-1.22697	0.000601439	-0.15921	0.0176146
SPAC24B11.06c	-1.51017	7.20832e-05	-0.0478446	0.0273656
SPAC24B11.13	-1.88508	0.0203859	-0.287502	0.229652
SPCC736.04c	-2.59619	0.00108614	-5.69392	0.000787061
SPAC26H5.07c	3.41109	2.29658e-06	0.154201	0.0163533
SPCC736.13	3.35067	2.93239e-05	0.142993	0.171653
SPBCPT2R1.01c	2.82693	0.000132491	-0.0887355	0.484792
SPCC1281.07c	2.99177	1.14312e-05	-0.130496	0.0666194
SPBP23A10.14c	-3.156	0.000464136	-0.108657	0.063048
SPBP4H10.18c	3.00108	8.03631e-06	-0.0920011	0.0896677
SPCC1020.05	-3.62069	0.000122351	-0.117303	0.0165187
SPCC1682.14	3.09085	6.86582e-07	-0.183295	0.0027164
SPCC1259.08	1.26664	0.000411435	-1.22745	0.00247018
SPCC1259.14c	1.3956	3.26713e-05	-0.0603255	0.0481144
SPCC2H8.05c	6.47142	3.86438e-09	0.0664094	0.0131405
SPCC31H12.06	1.21109	1.30746e-05	-0.0909361	0.00600554
SPCC550.08	5.2526	5.41594e-08	-0.226113	0.00352809
SPCC1494.08c	-1.24997	0.00040379	-0.484181	0.00166541
SPCC584.16c	-2.28655	0.000398935	-0.00876799	0.73958
SPCC613.10	4.13397	1.36633e-06	0.245208	0.0107375
SPCC162.03	3.20553	1.07428e-05	0.0379349	0.427173
SPCC622.08c	3.06628	6.68679e-05	0.0714686	0.488448
SPAC27F1.08	3.36794	3.46222e-05	-0.0114587	0.898566
SPCC757.11c	-3.30307	0.000393115	-0.199604	0.0185017
SPCC777.12c	3.0073	2.23057e-05	0.00783027	0.885038
SPAC3C7.03c	8.61802	1.93164e-08	0.0521491	0.568847
SPCP1E11.04c	1.95327	4.68261e-06	0.0313199	0.0716984
SPAC3C7.09	8.06268	1.68187e-10	-0.0274615	0.0319658
SPAC1002.06c	7.34979	2.02532e-10	-0.379817	9.9342e-05
SPAC458.02c	6.86027	9.0395e-09	-0.187876	0.00794827
SPAC1002.07c	0.815226	0.00399928	-5.44425	0.00242289
SPAC4H3.04c	2.15304	5.65053e-07	0.0708532	0.00264012
SPAC1071.09c	1.70634	1.24469e-05	0.0693552	0.0252967
SPAC521.03	-4.33426	2.00609e-05	0.0568381	0.0110374
SPAC1142.05	-1.18522	9.83048e-05	0.0258661	0.0827566
SPAC1142.07c	-1.83854	0.00103079	-0.0165215	0.671466
SPAC589.03c	-2.14763	0.0013305	0.0467365	0.364309
SPAC11D3.05	3.74562	6.11322e-06	0.0027443	0.956177
SPAC589.07c	3.3409	4.39596e-06	0.0795225	0.0977192
SPAC11E3.13c	3.16561	4.51891e-05	-0.195191	0.142135
SPCC162.12	-2.02936	0.00490063	-0.344673	0.0570387
SPCC70.10	4.39312	2.67026e-06	-0.10889	0.15625
SPCC1840.09	4.50463	1.87616e-05	-0.102191	0.542551
SPCC24B10.10c	-2.20842	0.000174465	-0.015587	0.408277
SPCC777.06c	-2.37098	8.86088e-05	0.0446525	0.0537032
SPCC825.05c	-1.93557	0.000558037	0.00335696	0.906044
SPCC306.07c	9.24599	1.11588e-11	-0.152984	0.000404823
SPAC1002.02	2.88209	4.15598e-07	-5.76948	1.75108e-05
SPCC330.03c	3.02729	9.73016e-05	-5.35605	0.00519054
SPAC1002.12c	2.01559	1.2212e-05	0.0196394	0.326457
SPCC338.08	3.85049	6.63105e-05	-0.576466	0.0947595
SPAC1002.17c	1.56378	8.70369e-06	-0.111826	0.00593466
SPCC364.01	3.3764	1.05635e-06	0.11909	0.012333
SPAC1002.18	-3.5123	2.26157e-05	0.0969946	0.00387013
SPAC1039.02	0.74091	0.00176517	-5.60333	0.000830215
SPAC11D3.03c	6.02223	5.11276e-08	-0.0499175	0.143158
SPCC613.03	6.07628	2.86363e-08	-5.76466	0.000131303
SPCC736.09c	4.77799	8.5322e-07	0.0260104	0.533911
SPAC12B10.11	4.37356	5.04005e-06	0.131722	0.163547
SPAC13G6.08	8.3012	6.91765e-09	-0.13711	0.0740827
SPAC5H10.09c	8.36743	3.45922e-09	0.0917613	0.0770409
SPAC5H10.13c	8.52951	3.80399e-10	0.0306131	0.0963611
SPAC15A10.07	1.75923	4.33277e-05	-0.201917	0.0141454
SPAC15E1.02c	1.68175	5.85124e-05	-5.67747	0.000296685
SPAC637.03	6.80959	4.1369e-10	0.118739	0.00069407
SPAC17A5.07c	6.90638	1.06032e-08	0.046395	0.11645
SPAC644.11c	6.81319	1.05139e-08	0.197545	0.00601035
SPAC17A5.10	5.99672	2.74098e-09	-0.035867	0.0174905
SPAC869.10c	5.55563	6.91146e-08	-0.295819	0.00423434
SPAC1834.09	5.28869	1.97342e-07	0.098636	0.0526993
SPAC890.05	7.20035	2.44931e-08	0.0848813	0.117701
SPAC1952.12c	0.721493	0.0023856	-0.265947	0.0337778
SPAC19D5.02c	3.86644	4.12211e-07	0.0449883	0.0681662
SPAC9G1.07	3.23057	1.42144e-06	-0.296211	0.00288921
SPAC1B1.04c	2.57163	1.45848e-06	0.0971009	0.00727696
SPAC9G1.08c	2.98145	2.98904e-06	-0.0020826	0.914779
SPAC1F5.08c	2.7945	3.27794e-05	0.23778	0.0341674
SPAC9G1.11c	8.86019	9.74122e-09	0.272821	0.0450926
SPAC20H4.06c	8.4655	3.27953e-08	0.138112	0.256175
SPAC144.04c	6.42397	1.93745e-08	-0.0935683	0.0336082
SPCC777.08c	6.6293	2.6109e-07	-6.36085	0.00255961
SPAC14C4.06c	7.1101	1.20829e-07	-0.440253	0.0313245
SPCC965.08c	0.0126687	0.758639	0.017345	0.677188
SPAC17A5.02c	-0.182259	0.501578	0.722743	0.0468647
SPCC965.13	-0.325674	0.00464244	-5.73894	0.000198194
SPAC17G8.11c	-0.0250042	0.782933	-5.28381	0.00312986
SPCC970.05	11.6335	4.61712e-11	-2.25677	0.000744055
SPAC1952.05	11.6342	8.14471e-11	0.260005	0.0204439
SPCP31B10.05	5.23235	5.28374e-07	-5.40069	0.000741371
SPAC1142.06	3.68899	5.87421e-07	-0.294439	0.00243077
SPAC20H4.11c	3.35177	4.84833e-07	-0.17216	0.00323371
SPAC14C4.01c	5.50634	7.43688e-07	0.0643159	0.356409
SPAC21E11.03c	-1.23686	0.000195817	-0.162459	0.00567514
SPAC16C9.01c	-0.994634	6.48684e-05	0.0378501	0.0220307
SPAC23C4.07	1.70928	1.45917e-05	-6.0302	7.75354e-05
SPAC29A4.18	0.749488	0.00219597	-0.192721	0.0595974
SPAC17A5.09c	0.686553	0.00098745	-0.0371267	0.316106
SPAC31A2.09c	1.31608	0.00242991	-5.58989	0.00559816
SPAC17G6.17	7.01929	6.06068e-08	0.242807	0.0286142
SPAP27G11.02	5.80465	1.31523e-06	-0.251287	0.126366
SPAP27G11.14c	6.25648	3.77337e-06	0.201358	0.414305
SPAC22F8.02c	0.486437	0.019785	-0.759675	0.019005
SPAPB1A10.05	6.0524	1.1688e-09	-5.89306	5.16649e-06
SPAC22F8.05	-1.34607	0.00035022	0.0732711	0.0443694
SPAPJ696.01c	5.2415	7.33079e-07	0.363816	0.0118729
SPAC23D3.04c	5.43914	6.60687e-08	0.323334	0.00187544
SPBC119.16c	10.3875	1.81711e-11	-0.0166473	0.182048
SPAC23D3.11	3.76514	1.2518e-07	0.100234	0.00381503
SPBC1198.14c	3.75613	2.19134e-06	0.138751	0.0320506
SPAC23H3.08c	3.56956	1.07711e-06	0.113945	0.0183352
SPBC12C2.04	2.78913	2.12311e-05	0.0822499	0.164115
SPAC25B8.01	2.43863	6.35444e-06	0.00251165	0.89012
SPBC12C2.07c	4.4218	9.11474e-07	-0.863921	0.00186956
SPAC25B8.15c	-3.20018	0.000980585	0.112734	0.100575
SPAC25G10.02	1.05173	0.000130128	-0.08886	0.039524
SPBC15D4.09c	5.62599	3.70814e-07	0.203305	0.0358781
SPAC26H5.10c	-0.121623	0.220083	0.274519	0.0447223
SPAC29E6.09	6.44444	2.69752e-08	-6.12685	0.000205711
SPBC1683.08	-0.184512	0.157182	0.0683024	0.465505
SPAC2E1P5.03	6.02812	1.31821e-06	0.223305	0.151342
SPAC17G8.10c	3.80011	1.67696e-05	-0.126819	0.252946
SPAC3H8.08c	3.65265	7.51261e-07	-0.0575201	0.0600306
SPAC1834.10c	3.64006	1.38142e-05	0.175315	0.0937543
SPAC4F10.17	3.71704	1.20307e-06	0.198141	0.00809558
SPAC186.08c	4.02088	5.7695e-07	0.0699997	0.0501278
SPAC4F8.01	-3.84194	0.00125267	0.151493	0.0783297
SPAC18G6.04c	3.00801	9.04591e-06	-5.79165	0.000465246
SPAC4F8.03	-3.22027	0.000519439	-5.35158	0.000435049
SPAC1952.10c	8.40262	2.06867e-10	0.322742	0.000374484
SPAC4G9.11c	1.90687	2.73256e-05	0.251454	0.00565169
SPAC19G12.09	1.77581	6.96538e-05	-5.68504	0.000425539
SPAC5H10.01	0.0563896	0.112658	-5.66734	0.000223151
SPAC5H10.12c	-5.10535	0.000949219	0.182265	0.046032
SPAC227.04	-4.84003	0.00163632	0.0324808	0.619135
SPAC630.04c	-1.03453	0.000728579	-5.69625	0.000198602
SPAC22F3.13	-2.21574	0.000339577	-0.0636615	0.0963257
SPAC664.12c	-2.14147	0.000167246	-6.23531	0.000102744
SPAC22G7.07c	-1.77635	0.000640254	0.350142	0.00423153
SPAC806.07	3.91802	2.92347e-05	0.390417	0.0553596
SPBC1685.07c	-2.98895	0.0173152	-6.67869	0.0135674
SPAC3G9.07c	3.35689	8.03731e-06	0.139363	0.0607667
SPBC16A3.14	3.09906	2.67931e-05	0.233138	0.0464478
SPBC16D10.07c	1.68236	0.00163574	-6.10476	0.00814264
SPAC4G8.10	2.62013	3.34906e-05	-5.92488	0.000916322
SPBC1773.04	0.856526	0.00169943	-5.83591	0.00115795
SPAC4H3.14c	6.89908	5.20931e-08	-5.85959	0.000754624
SPBC1773.08c	6.19074	2.13013e-07	-5.81865	0.00114397
SPAC5H10.05c	-6.17983	0.00156838	0.36808	0.0176244
SPBC19C7.08c	-5.97182	0.00109489	0.250496	0.0282907
SPAC6B12.12	5.39355	3.35672e-06	0.300396	0.0912761
SPBC19C7.12c	4.83561	2.01759e-07	0.0378038	0.165103
SPAC6C3.06c	4.47429	1.02667e-06	0.33782	0.00658016
SPBC20F10.07	4.03154	2.39762e-07	0.632363	0.000186722
SPAC6F6.02c	3.41243	3.05955e-06	-6.31511	0.000291923
SPBC25B2.06c	3.35303	2.57559e-05	-6.7083	0.00222359
SPAC23G3.10c	2.9522	3.21684e-05	-0.116663	0.179185
SPAC823.05c	2.58208	1.17332e-05	-5.85519	0.000302148
SPAC24C9.12c	2.68437	2.03719e-05	0.174882	0.0342933
SPAC922.04	2.79945	6.77186e-06	0.0773742	0.0709544
SPAC26A3.07c	1.64771	0.0145705	-4.96668	0.0653346
SPAC977.05c	-3.7644	0.000445248	-0.441436	0.00545817
SPAC26H5.09c	1.88662	2.9702e-06	0.117948	0.00296515
SPAPB8E5.06c	2.03924	1.95212e-05	-0.0695427	0.075716
SPAC29A4.09	0.83898	0.0105702	-0.665219	0.0456423
SPAPYUG7.04c	6.984	5.38126e-09	0.280284	0.00184076
SPAC31G5.11	5.99651	4.53197e-08	-0.0836525	0.0520378
SPBC1105.02c	0.183478	0.00176791	0.206641	0.00137192
SPAC323.01c	6.60174	3.76449e-06	-0.353761	0.363857
SPBC119.03	5.13633	2.68733e-07	0.332496	0.0046385
SPAC4A8.02c	0.482156	0.00101553	-5.91744	0.000165556
SPBC1289.13c	-6.44622	0.00109356	-5.83816	0.00110696
SPBC12C2.01c	4.37148	4.16436e-07	0.06603	0.0664228
SPAC4F8.15	-2.51038	0.000593371	0.0944101	0.0780741
SPBC15D4.12c	3.75436	2.4137e-06	0.112709	0.0526115
SPAC4G9.13c	3.44586	2.96016e-06	-5.87679	0.000299941
SPBC16A3.13	1.71996	9.97417e-05	-0.226501	0.0239821
SPAC13D6.01	1.79804	7.42326e-06	-0.257908	0.00169595
SPBC16D10.11c	1.67187	0.00177085	-0.048476	0.75416
SPAC13D6.02c	1.29038	0.000930312	-0.272099	0.0600477
SPBC1709.16c	1.67488	0.000207443	5.6973	3.85364e-07
SPAC14C4.10c	1.72742	3.2166e-05	5.69399	6.66757e-08
SPBC1711.11	-0.342281	0.0014552	1.22998	3.5926e-05
SPBC20F10.03	-0.312263	0.000728192	0.179652	0.00156649
SPAC1783.06c	4.00636	2.96157e-07	-0.118029	0.0107254
SPBC23E6.03c	3.87486	1.30965e-07	-0.227635	0.00114679
SPAC17G8.08c	3.68858	7.92448e-07	-0.0148391	0.435759
SPBC25B2.10	3.28731	5.93722e-06	0.00415428	0.904936
SPAC18B11.03c	2.81706	2.0345e-06	-0.0850659	0.0219489
SPBC27B12.08	-0.575305	0.0151844	0.0202132	0.763517
SPAC18G6.01c	-1.73459	5.9493e-05	0.000163253	0.985171
SPAC19G12.04	2.99509	2.51518e-06	-0.0456551	0.106307
SPBC2A9.05c	3.34793	9.43244e-07	0.11238	0.0119014
SPBC317.01	3.99388	1.2699e-06	0.145649	0.0241858
SPAC1B3.06c	-0.7176	0.00119988	0.160203	0.0131212
SPBC337.15c	-3.23052	0.00079611	-6.18172	0.000653528
SPAC20H4.03c	-0.967279	0.0211783	0.0279282	0.812096
SPBC31F10.15c	1.49627	0.000198784	-0.0966566	0.127653
SPBC20F10.05	1.67942	0.000353329	-0.0624295	0.41411
SPBC36B7.06c	1.38952	0.00135148	0.198376	0.13194
SPBC29A10.16c	1.70258	0.000650095	0.13493	0.23041
SPBC409.17c	1.76186	0.000138076	5.70767	3.00548e-07
SPBC2G2.03c	-Inf	0.000632981	-0.268724	0.0212407
SPBP4H10.17c	-0.280592	0.0102327	1.09215	0.000253287
SPBC2G2.08	-0.56084	0.00412751	0.576812	0.00177848
SPBP8B7.28c	-0.0300954	0.3278	0.000475016	0.985519
SPBC31F10.08	-1.33253	0.0019038	-5.94062	0.000716451
SPCC1020.09	-1.7038	8.17739e-05	-0.113877	0.0067497
SPBC405.05	-1.97418	0.000291259	-0.141704	0.0180046
SPBC800.12c	-1.43657	0.000120887	-0.11208	0.00849487
SPCC613.11c	-0.5726	0.000716538	-0.28853	0.00233474
SPCC24B10.16c	3.26017	5.90539e-06	-0.0912358	0.0989076
SPCC622.01c	3.60351	7.20206e-06	0.149558	0.0675901
SPCC320.14	3.7913	8.59629e-06	0.201969	0.0574549
SPCC63.06	4.3344	6.29258e-06	0.137153	0.17385
SPCC70.08c	-0.545271	0.0129013	0.237232	0.0384571
SPCC63.13	-0.87025	0.00773293	0.24672	0.0431773
SPAC20H4.08	-0.648784	0.0315075	0.0417066	0.699612
SPBC3E7.07c	1.35804	0.000250438	-6.98352	0.000621539
SPBC405.06	1.66575	0.000157417	0.0476629	0.343143
SPAC22E12.05c	1.9183	3.78203e-06	-0.0942593	0.00722675
SPBC409.16c	1.55993	8.21553e-06	5.63364	1.3179e-08
SPAC23A1.14c	1.58094	3.79072e-05	5.4978	7.70211e-08
SPBC646.06c	0.0124071	0.810589	1.26157	0.000512791
SPAC31A2.12	-1.36854	0.000422099	-0.187035	0.0105557
SPBC6B1.03c	4.46785	4.0016e-07	-0.185692	0.0120269
SPBC725.15	4.05914	1.62162e-06	-6.42418	0.00040735
SPAC31A2.13c	3.08257	1.14409e-05	0.405575	0.00600594
SPAC3G9.11c	-1.34446	0.00267026	0.0907342	0.174549
SPBC839.05c	-0.57934	0.0313852	-0.651239	0.0262241
SPCC794.08	-2.70682	8.04928e-05	0.166153	0.00385235
SPBP4H10.19c	3.82373	3.79132e-07	-0.320163	0.00165354
SPAC630.06c	3.92792	4.99692e-06	-0.0331388	0.549122
SPBPB2B2.08	4.54381	1.37839e-06	0.0802489	0.160802
SPAC6G10.11c	-0.211754	0.141968	-0.261842	0.102832
SPBPB2B2.09c	-0.600331	0.0323328	0.0839975	0.440143
SPCC645.07	1.60603	0.000171013	-0.0589089	0.273181
SPAC222.04c	-Inf	0.000871795	-6.99302	0.000885627
SPAC31A2.14	-Inf	0.000273916	-0.0306248	0.332192
SPAC14C4.04	-4.92386	0.000229384	5.64591	8.9117e-08
SPAC7D4.08	-4.9245	0.00053755	5.74463	1.81729e-07
SPAC186.06	0.134377	0.0638516	1.22881	0.000372035
SPAC823.15	-0.28509	0.0247035	-0.148643	0.0763226
SPAC25H1.06	-5.57508	0.000398969	0.187547	0.0192816
SPAC823.16c	-1.25416	0.00213484	-0.419813	0.0111429
SPAC4A8.07c	4.66148	6.93418e-07	0.142053	0.0361999
SPBC106.07c	-1.4263	0.00349145	-6.23877	0.00141822
SPAC6G9.01c	-0.166738	0.0486405	-6.49454	0.000638109
SPAC869.09	-0.57122	0.00664656	0.0508394	0.312497
SPAC926.05c	4.92628	2.60221e-06	-0.137442	0.195484
SPBC354.04	-0.00381489	0.951398	0.0773291	0.287789
SPAC959.05c	-0.30502	0.00935658	0.0810388	0.0895761
SPBC365.03c	-5.46974	0.0095656	-5.67325	0.00950858
SPCC1235.08c	1.52343	6.65855e-05	-6.85515	0.000238061
SPAC977.14c	1.72369	1.24214e-05	0.100273	0.0124775
SPCC1281.04	2.00238	9.29339e-05	0.198541	0.0364997
SPAPB1A10.10c	1.86605	2.18177e-05	-0.079891	0.0487923
SPCC1393.08	-4.6561	0.00187837	0.0064299	0.924436
SPAPB21F2.02	1.68717	2.23901e-05	5.68776	4.32033e-08
SPCC162.04c	-5.70178	0.000124794	1.29955	5.62055e-05
SPBC12C2.09c	-0.926102	0.000704949	-0.161469	0.0138326
SPCC1682.11c	-1.00078	0.00241943	-6.02484	0.000626232
SPBC13E7.07	4.69989	5.17919e-07	0.143664	0.028257
SPBC15C4.06c	-1.85055	0.000985198	0.199793	0.0225709
SPCC1919.13c	0.505697	0.0017297	-6.34912	0.000313124
SPBC16C6.04	-0.40244	0.0320077	0.267306	0.0448577
SPCC24B10.12	0.886264	0.00122879	-2.84315	0.0011941
SPBC1773.05c	-1.34169	0.00165104	0.0795715	0.147935
SPCC330.12c	4.53358	2.00155e-06	0.21257	0.0368592
SPBC17D11.03c	4.93969	1.20015e-07	0.209167	0.00431787
SPCC569.03	-1.37531	0.00183846	0.123621	0.0770613
SPBC215.03c	0.683481	0.000402519	0.105489	0.0247534
SPCC663.12	0.0848524	0.439451	-0.08737	0.45114
SPBC25H2.09	-0.0818049	0.564955	-0.0143037	0.913851
SPAP7G5.05	1.30696	0.000247646	-0.0901974	0.120626
SPBC3B8.04c	1.61597	8.86918e-05	-0.103749	0.0703799
SPAPB8E5.10	-5.16748	0.000312451	0.0603337	0.130918
SPBC115.03	1.23085	0.00170465	-0.305284	0.0757039
SPBC21C3.06	0.252903	0.000509266	1.0344	1.70266e-05
SPCC70.09c	-6.36858	0.000100024	0.502415	0.000562115
SPBC3B8.10c	5.03847	6.57325e-08	-0.0401005	0.0785008
SPCP31B10.02	5.1008	2.52158e-07	0.0320006	0.312014
SPBC409.20c	-1.30442	0.000159905	0.200713	0.00253275
SPBC651.04	-5.06235	0.000191579	0.0600471	0.087008
SPBC8D2.04	-0.858818	0.0017075	0.100214	0.0605912
SPAP27G11.12	-1.50761	0.000239994	-6.31405	0.000103475
SPCC11E10.06c	-0.600803	0.00187012	-5.64407	0.000226469
SPBC1271.07c	-5.44091	0.00032003	0.155253	0.0228659
SPCC1795.10c	0.350514	0.0066861	-0.275883	0.0164462
SPBC16D10.01c	-0.18288	0.247079	-0.145489	0.322228
SPCC777.15	1.0702	0.000288369	-0.379249	0.006466
SPCC794.10	1.59758	8.26501e-06	-0.0991303	0.00760867
SPBC902.05c	-4.87354	4.83627e-07	0.0725156	0.000169753
SPBP35G2.02	0.938452	0.000163007	5.94001	3.75468e-08
SPAC14C4.08	0.18264	0.00108782	1.32581	8.7415e-06
SPBP35G2.04c	0.0294223	0.170094	0.391458	0.000985685
SPAC14C4.09	0.847933	0.000398498	0.229529	0.00847027
SPBP4H10.05c	4.73354	3.68765e-07	0.0215179	0.435767
SPAC1610.01	3.19843	9.55289e-05	0.395489	0.0586659
SPCC622.15c	-0.980641	0.00158982	-6.08344	0.000399167
SPAC16E8.17c	-4.45586	0.00012584	-6.08821	0.00011808
SPCC663.11	0.670988	0.00637262	0.205954	0.0839298
SPAC17G8.14c	1.77878	9.30378e-06	0.202733	0.00240739
SPCC663.13c	5.51554	5.65823e-08	-6.39245	0.00011601
SPAC1805.03c	5.76196	3.69438e-07	0.216495	0.0377364
SPCC70.03c	5.91009	1.59612e-07	0.299902	0.0102927
SPAC1B3.02c	-0.545022	0.0066961	0.228651	0.0219555
SPCC736.02	-0.0685867	0.514282	-0.0071457	0.94097
SPAC23H4.10c	0.484029	0.0132775	-0.067985	0.425713
SPCC965.07c	-0.014071	0.914869	-0.377816	0.103092
SPCC777.09c	1.24752	0.000992503	-0.545484	0.0184187
SPBC1709.01	1.5423	9.91788e-05	-0.263595	0.0127633
SPCC965.09	-4.56779	3.02841e-05	0.228045	0.000946134
SPBC215.14c	-4.56753	0.00066717	0.064546	0.205775
SPCC965.14c	-4.7533	0.000100596	-0.323753	0.00230084
SPAC17A2.07c	0.848707	0.00384583	1.64886	0.000543432
SPBC651.06	-5.40503	5.6455e-05	-5.41807	5.64304e-05
SPAC22F3.02	5.94762	3.39004e-08	-0.126569	0.0172584
SPCC16A11.07	6.02678	1.7444e-07	-0.0703854	0.217745
SPAC31G5.03	2.13089	9.4041e-05	0.187017	0.0517701
SPAC1952.08c	-4.32731	0.000141377	-6.17077	0.000131264
SPAC3H5.10	-2.08884	0.0560109	-4.8482	0.0362897
SPAC23G3.04	0.54672	0.00721121	-5.97885	0.00159412
SPAC4D7.06c	-0.148633	0.304521	0.237276	0.129649
SPAC4F10.19c	7.09262	4.14461e-07	-0.0823853	0.589662
SPAC8F11.05c	1.75286	0.000119137	0.0366936	0.424339
SPBC1778.05c	0.459613	0.0193747	-0.17722	0.160924
SPAC25B8.09	2.77179	2.37998e-05	-0.0212701	0.658059
SPAC25G10.05c	-3.09161	0.00163393	-6.61922	0.00130001
SPAC13D6.04c	-3.19269	0.000148255	0.469104	0.000795708
SPAC29B12.06c	-3.55348	7.86982e-05	-0.518754	0.000721337
SPAC13G7.06	2.77629	1.78101e-05	6.57542	6.8466e-08
SPAC2G11.04	2.25878	0.000112143	-4.6821	0.00173602
SPAC3A11.04	3.07141	7.43084e-07	0.289458	0.000824611
SPAC1610.02c	1.64465	4.05978e-06	-6.07882	1.89172e-05
SPAC3C7.14c	1.46829	1.35864e-05	0.129644	0.00476399
SPAC16A10.03c	1.67544	0.000114719	-0.00464661	0.903706
SPAC16E8.01	1.88131	0.00104415	-5.07559	0.00790708
SPAC589.10c	-2.18383	0.00621138	0.194589	0.144329
SPAC17C9.14	3.25457	5.38203e-06	0.140043	0.0357903
SPAC5H10.02c	-1.67575	0.000309816	0.0223317	0.326155
SPAC17C9.15c	2.03409	5.65347e-07	0.330869	8.15258e-05
SPAC607.07c	1.69972	6.09036e-05	-0.0434275	0.233112
SPAC1834.08	1.71052	0.00030862	-0.0347184	0.611982
SPAC6B12.05c	8.77868	2.25703e-08	0.259003	0.0961678
SPAC19D5.06c	3.55124	6.26814e-05	0.171515	0.27539
SPAC24C9.16c	1.93663	0.000710981	0.0114199	0.925726
SPAC869.07c	5.66684	3.38738e-07	-7.38707	0.000849228
SPBC19C7.05	6.08387	1.2737e-08	-7.11304	5.77142e-05
SPAC8C9.09c	-0.219712	0.0964806	0.535321	0.0109389
SPBC4F6.08c	6.26704	6.51625e-08	0.259703	0.00954055
SPBC8D2.16c	-0.538528	0.00590364	-0.0818268	0.148822
SPBC11C11.01	-0.71748	0.0002061	-4.43483	3.4796e-05
SPCC1672.04c	-0.450366	0.0552596	-5.32706	0.00452174
SPBC1773.02c	10.8881	3.25195e-11	0.0137765	0.46811
SPAC11G7.03	10.611	1.40627e-09	-0.477637	0.0406304
SPBC19C7.01	4.93585	1.35865e-06	0.0365668	0.534506
SPAC9E9.11	4.69238	3.79571e-06	0.0879221	0.323909
SPBC11B10.08	-0.275472	0.0324187	0.147112	0.0788892
SPBC30D10.05c	5.319	1.49868e-07	-0.0158529	0.543639
SPAC6G9.03c	2.85063	1.3777e-05	-0.21233	0.0272406
SPAC3H1.14	3.20196	7.94728e-06	0.118379	0.0659606
SPAC7D4.05	-3.063	0.000113439	0.308177	0.00154688
SPAC3H8.04	-2.59148	0.000179392	0.568005	0.000535854
SPAP8A3.07c	-2.26123	0.121216	0.913917	0.100621
SPAC4D7.07c	3.01041	4.9072e-06	-0.0598831	0.121505
SPAPB24D3.03	-2.98916	0.00846773	-4.2854	0.00720121
SPAPB8E5.08	3.41407	1.83746e-06	-5.58151	0.00017879
SPBC1604.03c	2.2254	4.87863e-05	0.25463	0.0172416
SPBC1271.03c	2.24935	2.18139e-05	-5.82815	0.000318504
SPBC1711.06	1.53635	0.000583112	-1.31532	0.00584055
SPBC1347.13c	1.48704	0.000152218	-0.0404216	0.340179
SPBC21C3.20c	1.59265	0.000418441	-0.2234	0.073671
SPBC13G1.04c	-1.99967	0.000854485	0.0958413	0.0886378
SPBC8D2.11	-2.55856	0.00759352	0.217254	0.155123
SPBC146.02	-1.70158	0.00523326	-5.94574	0.00260377
SPBC902.03	2.02957	6.9238e-05	-0.136426	0.0721891
SPBC1683.10c	2.28823	9.18782e-05	0.39017	0.0140751
SPBP35G2.12	1.80442	2.76295e-05	-6.1837	0.000176486
SPBC1711.12	2.1049	3.44879e-05	0.200821	0.0164408
SPCC13B11.03c	-3.16887	0.00175544	0.0925163	0.217699
SPBC32F12.12c	2.88713	4.91705e-05	-0.444609	0.0274441
SPBC365.11	-2.9303	0.0011349	-Inf	0.000857018
SPCC1235.02	3.58627	2.13528e-07	-6.16495	2.6624e-05
SPBC4B4.03	3.61365	1.06352e-05	0.705688	0.00335906
SPBC776.11	2.96488	3.04076e-05	0.156968	0.0921601
SPBP8B7.04	-2.78238	0.000111902	1.35664	3.35523e-05
SPCC306.02c	3.54704	9.54377e-06	0.31467	0.0178651
SPAC11H11.02c	2.0676	0.000128596	0.04554	0.469132
SPAC15F9.01c	1.89426	0.000153165	0.0795289	0.234025
SPAC1556.05c	0.498434	0.305909	-4.12501	0.0894599
SPAC23H3.06	4.46257	2.32032e-06	-6.03832	0.00105826
SPAC1687.16c	-1.24437	0.00108595	0.0131206	0.678997
SPAC25H1.09	2.11993	6.81221e-06	0.464738	0.000527801
SPAC17A5.16	2.59796	2.21768e-05	-6.06313	0.000583367
SPAC26H5.04	9.28427	7.69813e-10	-0.357897	0.00612381
SPAC32A11.01	4.00446	2.60499e-06	-0.306651	0.015713
SPAC1952.17c	2.97527	3.91392e-05	-0.0551954	0.474251
SPBC18A7.01	-3.94592	0.00269223	-0.32653	0.053071
SPBC1921.04c	3.00957	1.04853e-05	0.679814	0.0014366
SPBC1921.06c	-2.45729	0.000522983	-0.370181	0.0067669
SPCC1840.08c	2.82527	1.41044e-07	-0.0409972	0.00659284
SPCC645.12c	-4.12077	4.46424e-05	1.38283	1.53423e-05
SPBC24C6.10c	-2.09968	0.000200667	-5.77928	0.000122385
SPAC17A5.05c	1.54578	0.000153838	-6.16147	0.000582689
SPAC17C9.10	1.47237	2.14138e-05	0.175281	0.00401748
SPBC2G5.01	-1.83687	4.90492e-05	0.155823	0.0019494
SPAC186.03	-2.62218	0.000436856	0.0721694	0.0994622
SPBC2G5.03	-1.37558	0.00285604	0.0535888	0.369193
SPAC1F12.04c	1.94554	4.14722e-07	-5.63135	3.51318e-06
SPBC530.03c	8.89778	4.55214e-10	0.638724	0.000332307
SPAC22E12.03c	2.06636	3.95211e-06	0.378044	0.000447335
SPCC1183.09c	2.0482	7.82092e-05	0.391545	0.00781934
SPCC1235.03	-Inf	8.44153e-05	0.0128085	0.434156
SPAC29B12.12	2.09303	0.000546893	0.085237	0.509305
SPAC8F11.09c	1.59186	0.000368815	-Inf	0.00149401
SPBC16H5.12c	1.02422	0.00293503	-6.23997	0.00322043
SPAC29A4.19c	2.00712	1.67267e-05	-0.462829	0.00201914
SPBC21C3.19	1.78918	3.29164e-05	-0.315303	0.00511326
SPAC3G9.01	-4.26524	0.000201117	-4.43002	0.000198757
SPAC688.12c	-3.57277	0.000547901	0.945102	0.000536875
SPBC839.03c	0.836153	0.00533228	-0.101371	0.359805
SPBC947.03c	0.779808	0.00103111	0.0841221	0.121063
SPAPB8E5.04c	0.730708	0.00133264	-0.00364988	0.926061
SPCC569.04	7.16498	4.45932e-10	0.0628243	0.00454033
SPBC1347.11	-2.65661	0.000723903	-0.0677962	0.179922
SPCPB16A4.06c	-3.4117	0.00115271	0.0344428	0.514788
SPBC146.11c	-2.52811	0.000760596	0.216088	0.0193531
SPBC19G7.03c	1.5602	0.00104453	-5.69677	0.00410611
SPBC21C3.17c	0.163063	0.0300209	0.380263	0.00491172
SPAC29E6.05c	2.81332	1.25366e-05	0.234488	0.0143166
SPBC21H7.07c	-Inf	0.000729754	-11.2702	0.000730344
SPAC31G5.18c	1.0654	0.00612271	-0.138457	0.398326
SPAC3G6.01	0.227767	0.0917652	-0.076182	0.453387
SPAC513.04	-5.72503	0.000937498	0.348511	0.0118877
SPAC694.04c	-5.32	0.00188976	-0.985094	0.00727755
SPCC16A11.15c	0.445747	0.00598655	-5.19592	0.000835669
SPAC6B12.14c	0.513557	0.00176585	-5.91126	0.00033454
SPAC6C3.07	5.83063	1.58592e-07	0.191545	0.0237199
SPCC18B5.09c	5.79762	1.88559e-07	0.0210038	0.599419
SPAC890.06	-0.370332	0.0249055	-0.0130192	0.828138
SPAC922.07c	-0.681008	0.00901207	0.229497	0.0408557
SPCC338.14	1.93735	9.46176e-05	-6.35086	0.000775918
SPBC1604.16c	-4.73918	0.000219254	0.194691	0.0095951
SPCC663.09c	-3.76195	0.00188998	-6.34519	0.00166283
SPBC1683.06c	6.47818	1.62937e-09	0.368807	0.000149192
SPCP20C8.02c	-0.303056	0.0101399	-6.23186	0.000379429
SPAC1093.02	0.718777	0.00164103	0.127459	0.0718529
SPBC30B4.01c	0.0372334	0.666395	-0.0201999	0.815048
SPAPB1A10.09	-0.350448	0.0195317	-0.426434	0.0139899
SPBC543.08	-0.0998348	0.210794	-0.0794147	0.282718
SPBC1198.03c	0.0504774	0.272521	0.0612321	0.209429
SPBC336.13c	0.218828	0.0101317	6.23473	4.99826e-08
SPCC1322.07c	-0.227613	0.0168913	-5.74527	0.00038309
SPBC776.14	-0.299009	0.00166789	-6.27905	6.01222e-05
SPCC1393.05	0.571153	0.000488312	0.211526	0.00459136
SPBP8B7.02	4.96399	6.71361e-08	0.000967767	0.939496
SPBPJ4664.05	5.03922	1.05365e-07	-0.0398401	0.119115
SPAC11H11.05c	5.14833	2.80481e-07	0.15596	0.0246232
SPCC16C4.20c	-0.953591	0.000942925	-6.32936	0.000226404
SPAC1687.07	1.76592	8.47743e-06	0.131416	0.00533001
SPAC1142.01	-5.3576	9.54343e-06	-0.117054	0.00149234
SPAC212.02	1.98874	2.67687e-05	-0.117355	0.0365541
SPAC15A10.15	-0.957025	0.000621832	0.066415	0.0600541
SPAC23C11.13c	5.65486	2.42445e-07	0.106734	0.0873359
SPAC22F3.09c	5.84596	3.60064e-07	0.160767	0.0737328
SPAC31G5.15	6.0949	2.08178e-07	0.149537	0.0708602
SPAP7G5.03	-7.52227	0.00121569	0.0505078	0.412575
SPAP8A3.02c	0.295841	0.000110804	0.00392498	0.373409
SPBC725.09c	-0.213976	0.119734	-0.235313	0.10332
SPCC1020.11c	-0.549364	0.0114346	-0.420355	0.0177763
SPCC622.14	-0.200324	0.0182214	-0.30298	0.00866071
SPCC1919.07	-0.27838	0.236559	-0.0811348	0.65435
SPCP1E11.03	-0.342921	0.08742	-0.0434336	0.701407
SPAC15A10.08	0.119469	0.308058	-0.113087	0.358177
SPAC13C5.02	-6.09267	0.00021017	-0.186783	0.0135605
SPAC1687.10	0.119444	0.0179068	-0.240442	0.00576664
SPAC458.06	-0.127368	0.0287128	-0.239543	0.00902796
SPAC1834.07	-0.285685	0.0141784	-0.260804	0.0166673
SPAC4H3.01	-0.334329	0.0145549	-0.226982	0.0287488
SPAC1F3.09	-0.318988	0.00397383	-0.228732	0.00723853
SPAC1F7.06	-0.369583	0.0192646	-0.266743	0.0337624
SPAC6G10.06	-0.328555	0.0116424	-0.243153	0.0198248
SPAC2H10.02c	-0.247345	0.0350379	-0.259574	0.0322187
SPBC1289.11	-0.212558	0.0399981	-0.269749	0.0263662
SPBC106.20	-0.238926	0.028787	-0.289025	0.0206045
SPAC3H8.10	-0.226241	0.0164193	-0.282758	0.0110093
SPBC36.04	0.0215519	0.655211	0.127068	0.0863882
SPBC30B4.08	-0.26048	0.0319269	-0.201946	0.0496546
SPBC1861.09	-0.569514	0.100131	-0.494599	0.121815
SPAC23H4.12	-0.520883	0.00143883	-0.13349	0.0165364
SPAC959.07	-0.483735	0.117733	0.0587305	0.736327
SPAC25B8.13c	-0.478329	0.0537279	0.0494844	0.659738
SPBC776.17	-5.86606	0.00638856	-2.38279	0.00940365
SPCC645.08c	-0.0922682	0.0626427	-0.0482044	0.181031
SPAC3C7.07c	-0.235825	0.0125581	-0.125191	0.0396412
SPAC23H4.09	-0.0331292	0.158238	-0.168966	0.00856581
SPAC17G6.15c	-0.194543	0.0642447	-0.179313	0.0736995
SPAC1F7.12	-0.10368	0.0596831	-0.183269	0.0214188
SPAC343.09	-5.73449	0.00523448	-0.26437	0.143252
SPBC36B7.03	-0.229351	0.00938515	-0.216163	0.0104546
SPAC2F7.06c	-0.387859	0.00324039	-0.204731	0.0101807
SPBC2D10.11c	-0.302023	0.00991229	-0.24875	0.0140118
SPAC1805.04	-0.0969689	0.277983	-0.188611	0.108549
SPBC1105.01	-0.169244	0.0467131	-0.219757	0.0294581
SPAPB2B4.03	-0.25143	0.00123726	-0.130124	0.00423551
SPAC22G7.03	-0.190776	0.11959	-0.0954709	0.307556
SPAC1F8.05	-6.99881	0.00252148	-0.0139647	0.864794
SPAC1F3.07c	-6.40374	0.00960607	-6.20133	0.00964025
SPCC777.02	-0.228534	0.223758	-0.169623	0.318088
SPAC26F1.12c	-0.0110654	0.880221	-0.0215011	0.77254
SPBC1711.04	0.169125	0.0758971	0.202609	0.053551
SPAC14C4.13	0.185337	0.0253091	0.181733	0.0263478
SPCC188.12	0.455874	0.00605068	0.155586	0.0593015
SPAC19B12.12c	0.268683	0.0131153	0.0777435	0.144318
SPAC29A4.05	-5.9599	0.000867912	0.0339327	0.498168
SPCC794.02	0.0704465	0.0223679	0.0239759	0.158659
SPBC428.06c	-5.94681	0.00403645	0.218367	0.121033
SPAC3F10.09	0.112331	0.000989812	0.0603177	0.00354655
SPCC13B11.04c	-0.0065927	0.0892925	0.0571544	0.00130663
SPBC56F2.10c	0.123366	0.303402	0.0661017	0.545744
SPCC1183.06	-0.115294	0.0306811	0.0130411	0.577454
SPCC550.01c	0.0316498	0.0220639	0.0252344	0.0342131
SPAC16.04	0.0601397	0.194095	0.0656418	0.169908
SPAC17A2.01	-0.0606502	0.0126276	0.0609496	0.0115126
SPAC16C9.02c	0.206963	0.00925811	0.059027	0.10777
SPAPB1A10.15	0.055222	0.390915	0.157344	0.0849933
SPAC823.11	-0.343887	0.151376	-0.348456	0.148621
SPBC725.11c	-0.231764	0.0687448	-0.190809	0.0945275
SPBC1734.09	0.122081	0.312688	0.185891	0.172536
SPBC13G1.02	0.386099	0.007078	0.0771018	0.168695
SPBC577.15c	0.435833	0.00925754	0.252356	0.0305044
SPBC14F5.12c	-5.51595	0.00896624	-0.40432	0.119935
SPAC22E12.06c	0.233108	0.00150348	0.0378316	0.0598137
SPBC649.04	-0.247353	0.00578966	0.0115044	0.574522
SPBC106.03	0.0627446	0.0536042	0.0559163	0.06643
SPAC24B11.10c	0.0397747	0.0352707	0.128011	0.00336186
SPBC530.15c	-6.04216	0.000192854	0.0566098	0.0996663
SPBC1734.06	-0.0178722	0.572554	0.0765989	0.0976066
SPAC144.11	-0.0298788	0.442772	0.0858594	0.104899
SPAC3C7.10	-5.97568	1.63249e-06	0.0114573	0.023979
SPAC18B11.04	-6.70137	5.23167e-05	0.0133198	0.324733
SPAC17C9.07	0.203415	0.197333	0.333505	0.0822088
SPBC1683.02	0.0255197	0.483436	-0.000855736	0.979959
SPAC343.06c	-0.0131613	0.657639	0.00637779	0.82497
SPAC2F7.02c	-6.24621	0.00624025	-0.136613	0.367924
SPAC664.13	-0.287296	0.2073	-0.229703	0.272609
SPAC959.08	-0.770061	0.0389971	-1.12229	0.0233859
SPCC1259.07	-5.54868	0.000612441	-0.123218	0.0775519
SPBC16G5.06	0.58461	0.000159908	0.0774344	0.0128793
SPBC25H2.10c	0.779827	9.30048e-05	0.0385965	0.0593053
SPBC428.04	0.449883	0.000567438	0.0306799	0.13264
SPAC31G5.17c	0.401613	0.0289262	-0.249093	0.104762
SPAP8A3.04c	-0.0925981	0.00144953	0.000928822	0.811263
SPAPJ695.01c	-0.0324617	0.0468271	0.0340762	0.0409577
SPBC713.05	-0.194175	0.00113793	-0.0130065	0.169206
SPBC530.04	-0.071753	0.0401531	0.0492297	0.0742626
SPBC660.14	-0.238659	0.0452999	-0.0610671	0.342726
SPAC17C9.05c	-0.0808738	0.010563	0.0610356	0.0166547
SPBC1734.15	-6.44489	0.000309208	-0.0362568	0.289611
SPBC31F10.02	0.0255097	0.552891	-0.0413722	0.37908
SPCC553.12c	-0.236454	0.00110169	-0.0258549	0.0714729
SPAC23C4.03	-0.114588	0.546399	-0.285819	0.232293
SPAC19G12.11	0.244253	0.130329	-0.189414	0.238456
SPCC338.06c	0.469669	0.0158894	0.191267	0.10191
SPBC3D6.08c	1.1505	0.00151199	-0.0573498	0.498095
SPAC23C4.06c	-5.83368	0.000615321	0.0364892	0.403672
SPAC1D4.09c	0.981457	0.000258764	-0.0334458	0.281329
SPBC14F5.11c	-5.76586	0.000101699	-0.0191729	0.313958
SPBC15D4.01c	0.489301	0.000123418	0.0488015	0.0165791
SPBC13E7.03c	0.377645	0.00550513	0.0646441	0.176137
SPBC1734.05c	0.216405	0.000646594	0.0419982	0.0188789
SPBC3B8.06	-5.97605	5.38923e-05	-0.0484285	0.044712
SPAC6G10.10c	0.114623	0.00246479	-0.0388274	0.0231608
SPAC16C9.07	0.176999	0.00358202	-0.0905517	0.0161777
SPBC16G5.02c	0.240049	0.00243775	0.0587576	0.0434062
SPAC25G10.01	0.221652	0.000898149	0.0545592	0.0162904
SPBP35G2.03c	0.268579	0.00340959	-0.041576	0.141129
SPAC4F10.07c	-0.259801	0.0103089	-0.308233	0.00759668
SPBPB2B2.14c	-0.084794	0.0336317	0.0209425	0.306485
SPCP31B10.04	0.285363	0.0765689	-0.239178	0.140607
SPAC7D4.13c	-6.34595	0.000479049	0.01268	0.722675
SPAC17A2.10c	-4.99078	0.000413458	-0.0642216	0.15769
SPAC8C9.16c	-5.26857	7.50927e-06	-0.0197289	0.0365206
SPBC12D12.09	-5.3731	0.000338027	0.0121043	0.684939
SPAC3H5.05c	-5.4664	0.000410212	-0.00214661	0.946982
SPCC962.05	-5.57256	0.000377869	0.0422532	0.258842
SPBC405.02c	0.283108	0.0119146	-0.106544	0.0965077
SPAC17C9.16c	0.358634	0.000254835	0.000122579	0.986667
SPBC11C11.08	-5.40932	0.000163353	0.0139712	0.517221
SPAC30C2.08	0.279583	0.00472233	0.0033242	0.890064
SPCC16C4.10	0.860197	0.0017527	-0.204602	0.0607853
SPBC16A3.12c	0.509491	0.0159759	0.0581368	0.52717
SPAC1687.21	0.390533	0.00106701	0.000866749	0.958223
SPBC409.08	-5.57614	0.000846856	-0.0627781	0.273856
SPBC609.05	0.175399	0.00925303	-0.155152	0.0147506
SPAC6F6.17	0.0414379	0.229654	-1.34761e-05	0.999613
SPCC4E9.01c	0.0142548	0.935836	-0.328688	0.203072
SPAC521.05	0.34066	0.0200634	-0.267035	0.0477368
SPAC12B10.05	0.480551	0.00378937	0.0305971	0.472367
SPAC17C9.08	1.10178	0.000145679	0.0061888	0.785411
SPBC887.01	1.53867	3.91642e-05	0.0124507	0.54285
SPBC17G9.08c	-4.75513	0.00137887	0.00540255	0.926089
SPBC14F5.09c	-5.26048	0.00348644	0.0758021	0.448223
SPBP35G2.07	0.577199	0.00242198	0.0979939	0.101314
SPAPJ760.02c	0.61671	0.000239151	0.0474464	0.0558349
SPCC364.02c	0.569219	0.000785613	0.0135788	0.557885
SPAC13F5.01c	0.416788	0.000233535	0.0358255	0.0390478
SPCC338.18	0.290875	0.00457961	0.0358972	0.238616
SPAC1556.01c	-0.903728	0.0035898	-0.0363063	0.46795
SPAC3A11.11c	0.281863	0.00129297	0.0445974	0.0560885
SPAC19A8.14	-5.76394	5.40627e-05	-0.0155695	0.275342
SPAC23H4.01c	-5.75616	4.62e-05	0.0104839	0.388411
SPBC14C8.11c	-5.95635	9.15339e-05	-0.0115756	0.485336
SPAC2G11.03c	-5.32291	0.00316458	0.182501	0.13369
SPAC6G9.12	-5.95505	0.000613278	-0.148568	0.0568181
SPAC18G6.05c	0.166286	0.0750949	-0.10848	0.178184
SPAC3H1.04c	-0.228883	0.0534955	-0.41096	0.0197556
SPCC794.07	-7.52652	0.021231	-0.220283	0.437759
SPBC800.02	0.264275	0.0596145	-0.223487	0.107958
SPAC11D3.04c	0.376153	0.0022028	0.0240218	0.353326
SPAC144.14	-6.14154	0.000170856	-0.000809632	0.969232
SPAC12B10.13	-5.41714	0.000333937	0.0479576	0.198802
SPAC1556.04c	1.41952	0.000168902	0.0318953	0.412472
SPAC20G4.01	-5.26888	5.62622e-05	-0.0492854	0.0442145
SPBP8B7.13	0.610379	0.000585167	-0.110416	0.0286456
SPAC3G6.05	0.207502	0.00739104	0.00732794	0.740001
SPBC30D10.04	0.229968	0.112338	0.0309558	0.764853
SPBC13G1.12	-5.66656	0.00384569	-0.331306	0.0780914
SPBC685.02	0.0100499	0.846163	0.118782	0.113945
SPBC725.04	0.0483475	0.158781	-0.0780046	0.0767641
SPBP8B7.21	-6.00767	0.000179241	-0.0325043	0.233077
SPBC17A3.02	-6.07174	0.00024493	-0.0335869	0.27416
SPAC22H10.08	0.0757624	0.0640045	-0.0725695	0.0758372
SPAC18G6.10	-6.11782	0.0219332	-1.77444	0.041279
SPBC1683.09c	-5.68124	0.000142148	-0.077009	0.0470504
SPAC3F10.04	-5.87353	6.75025e-05	-0.0104644	0.465292
SPBC1773.14	-5.33634	0.000300046	-0.0162403	0.575794
SPBC1921.01c	1.81025	1.51441e-05	-0.0276048	0.191548
SPAC1002.01	-4.7981	0.000121477	-0.0220041	0.29036
SPBC887.06c	1.12182	1.60521e-05	-0.0844393	0.00680174
SPBC530.07c	0.826346	8.97995e-05	-0.0642679	0.0271378
SPAC2E1P3.04	-5.32442	0.000244737	-0.010076	0.693003
SPBC6B1.04	0.0234975	0.80598	-0.0656615	0.527655
SPCC1919.12c	0.551701	0.00332219	0.0555509	0.282085
SPAPJ691.02	-5.56785	0.000182124	-0.038949	0.181348
SPAC22G7.01c	0.627761	3.49381e-05	-0.0683887	0.00480974
SPAC607.10	0.726906	0.00014313	-0.0738703	0.0237827
SPAC1687.08	0.686878	0.000690826	-0.22767	0.0118519
SPCC1919.15	0.971883	0.00814218	0.311389	0.110032
SPAC644.06c	0.285402	0.0294564	-0.154972	0.117582
SPAC25B8.07c	1.61961	0.00227022	-0.31355	0.187032
SPAC3G9.03	0.273907	0.466355	-9.85374	0.0508528
SPAC26A3.02	2.34554	1.08622e-06	0.0875354	0.00459478
SPAC19B12.09	-3.30446	5.24221e-05	-0.0152866	0.246745
SPAC6C3.03c	-3.24361	3.99344e-05	-0.0419392	0.0367849
SPBC1198.08	-3.31326	0.000414643	-0.0751295	0.109373
SPCC417.03	-3.95681	2.12225e-05	-0.0256319	0.0550109
SPCC548.04	-4.0681	0.000111106	-0.0824236	0.0304215
SPCC1840.04	-3.76429	0.000141311	-0.00733384	0.69045
SPBC1289.01c	2.21271	3.5318e-05	0.00848544	0.810439
SPCC70.02c	1.35129	4.24531e-05	-0.102907	0.0208862
SPAC1071.07c	-4.41013	0.00486828	-0.378387	0.0744523
SPCC4G3.09c	-5.77993	0.00197897	-0.418601	0.0288645
SPAC1399.03	2.05711	4.57272e-05	-0.00591105	0.865986
SPAC19G12.12	2.51207	8.63098e-06	-0.0131891	0.577915
SPAC3A11.07	-4.21073	0.00123018	-0.0750264	0.266565
SPAC6G9.16c	-3.35278	8.22198e-05	-0.0271161	0.1506
SPAC20G4.08	2.53338	3.09319e-06	-0.0571746	0.0439213
SPAC3A11.14c	2.40447	1.08209e-05	-0.0240452	0.362542
SPAC1F5.07c	2.11596	5.10477e-06	-0.0536797	0.0400184
SPAC1952.15c	-4.18884	0.000192738	-0.158272	0.0155817
SPAC2E1P5.02c	1.86674	1.49483e-05	-0.173441	0.0080648
SPBC16A3.10	-3.89649	3.90934e-05	-0.13219	0.00440873
SPAC1F5.05c	-3.654	0.00274864	-0.403064	0.0371848
SPBC1539.02	-4.12235	5.8211e-06	-0.0190032	0.0289005
SPBC14C8.09c	-4.6765	9.44309e-05	-0.0740981	0.0330751
SPBC17D1.05	-4.96901	5.27373e-06	-0.0661462	0.00245195
SPAC24H6.07	1.45716	0.00263779	-0.599271	0.0632895
SPCC1753.05	1.72833	5.99996e-05	0.091387	0.0675749
SPAC4F10.11	0.424484	0.0520243	-0.229092	0.212417
SPAC1805.01c	0.560071	0.011124	-0.342873	0.0524492
SPBC119.14	0.587873	0.00187344	0.00431087	0.903403
SPBC1685.06	-5.6333	5.52157e-05	0.0278045	0.116123
SPAC23A1.06c	-5.27422	2.11808e-05	-0.104634	0.00408189
SPBC530.11c	-4.90124	0.000230436	-0.0430072	0.183309
SPBC1718.03	-4.80908	0.00122345	0.0682539	0.287756
SPCC24B10.08c	1.31564	7.64218e-05	0.113693	0.0242942
SPBC2D10.05	-5.13693	0.000250133	-0.141627	0.0259691
SPCC1259.13	0.927328	0.000137975	-0.0228675	0.275964
SPCC622.19	-5.17611	7.32063e-05	-0.055709	0.0450121
SPAC664.03	0.745499	0.011806	0.0686866	0.578449
SPAC17A2.11	0.925789	7.56892e-05	-0.405351	0.00101974
SPAC15F9.02	0.750651	0.000111763	0.000599482	0.959309
SPBC1778.02	-7.3788	0.000559419	-0.0610461	0.220207
SPBC902.04	0.595952	0.00327442	-0.103652	0.141945
SPBC428.12c	0.442528	0.000298977	-0.0720684	0.0158497
SPCC188.07	-7.06873	0.0095273	-0.218053	0.287131
SPBC56F2.02	0.102023	0.211609	-0.242743	0.061899
SPBC337.13c	0.344972	0.00809763	0.0521525	0.271223
SPAC29B12.02c	0.653404	0.00119176	-0.00182051	0.954996
SPCC364.04c	0.917144	1.89459e-05	-0.0884716	0.00419967
SPCC970.01	-5.47162	0.00571549	0.12306	0.353071
SPCC306.09c	0.364265	0.000270896	0.0876085	0.0056556
SPBC21C3.16c	0.138523	0.0836839	0.0749074	0.229163
SPAC1B3.07c	-5.83201	0.000119686	0.0450758	0.0981168
SPAC16E8.06c	-5.7527	1.41755e-05	0.0466342	0.0124166
SPAC3H1.03	0.424499	0.00140477	-0.0157287	0.48719
SPCC4G3.08	0.118951	0.0249752	0.0327653	0.238906
SPBC6B1.10	0.0653093	0.00808599	-0.0229879	0.0636162
SPAC9E9.10c	0.0371195	0.0684601	-0.0480526	0.0449981
SPAC23H3.14	0.245861	0.00496439	0.0401841	0.164593
SPAC23H3.11c	-6.28522	0.000107908	-0.0390605	0.121188
SPBC2D10.03c	-7.40338	3.52531e-05	-0.0514268	0.0272544
SPAC11D3.10	0.227649	0.0135331	-0.0217173	0.534543
SPBC14C8.15	-0.010125	0.32457	-0.0277879	0.0716027
SPAC212.04c	-0.659289	0.00588518	-0.614632	0.00657314
SPBC776.05	-0.108146	0.0853638	0.0324272	0.41995
SPBC557.05	-0.196653	0.201477	-0.140718	0.304693
SPBC16A3.18	-0.0345243	0.498004	-0.0732252	0.227944
SPCC18B5.06	-0.164302	0.30584	0.18645	0.222581
SPAC6G9.14	0.142793	0.115529	0.0586636	0.396876
SPAC12B10.04	0.388146	0.00733903	0.0542962	0.286002
SPAC140.03	0.337284	0.000802968	0.0107625	0.421609
SPAC17H9.04c	0.0836281	0.1134	0.0160118	0.66257
SPAC19G12.08	-0.0810568	0.167316	0.0016618	0.968295
SPAC1527.03	0.055718	0.175858	0.0157326	0.62447
SPAC27D7.12c	-6.09521	0.000268636	0.0107326	0.689315
SPAC4F10.08	-5.96085	0.000168639	0.100613	0.029906
SPAC3G6.04	-5.9817	0.000398058	0.116928	0.0500961
SPBC1711.08	0.361843	0.0109819	-0.0100454	0.839234
SPAC17G6.06	-0.500496	0.000801584	0.0375844	0.0863625
SPAC1687.19c	-0.260148	0.00133329	0.0607494	0.019102
SPCC1259.10	-0.439098	0.00117728	0.00988274	0.525285
SPCC962.04	-0.342441	0.0419921	0.0508257	0.506778
SPCC1393.13	-0.144777	0.00877651	-0.0187199	0.288553
SPBC405.07	-Inf	0.0439965	-0.942434	0.157635
SPAC1F8.06	-0.396363	0.0360161	-0.20855	0.102875
SPAC644.07	-0.0592799	0.738978	0.31926	0.142916
SPAC27D7.05c	-0.244145	0.109346	0.14082	0.20964
SPAC922.06	-5.99079	0.00231234	0.0831208	0.337477
SPBC17D11.01	0.0359935	0.439522	0.0496974	0.315513
SPBC21D10.12	-0.12734	0.0468697	0.0414607	0.264005
SPBC21H7.03c	-0.354344	0.0226325	0.027182	0.625812
SPBC30D10.03c	-0.392751	0.0105701	0.0568797	0.24503
SPBC21C3.15c	-0.301079	0.0270012	0.139625	0.0845801
SPBC354.01	-0.116486	0.073688	0.162919	0.0331021
SPBC2D10.12	-0.922992	0.00255545	-0.515553	0.00628591
SPBC776.03	-6.16291	0.000159086	0.252017	0.00421981
SPBC530.09c	-0.16716	0.0389401	0.0863044	0.10927
SPCC1322.16	-0.239614	0.0210709	-0.122213	0.0692958
SPBC6B1.08c	-0.518538	0.00960418	0.0630721	0.272527
SPAC22F8.09	-0.381749	0.00579014	-0.0451756	0.224876
SPBC1711.03	-0.302901	0.00040534	0.0747095	0.00511
SPAC22E12.04	-0.29701	0.00039563	0.0397392	0.0171206
SPAC26A3.11	0.444973	0.00577809	0.0428824	0.388202
SPAC1952.03	0.173663	0.064267	0.192326	0.0526846
SPAC869.01	0.0729262	0.265629	0.0871297	0.207577
SPAC890.02c	0.34181	0.00777688	-0.0379917	0.387453
SPAC869.11	0.486034	0.000249377	-0.0658673	0.0195129
SPBC11C11.02	-6.03367	0.000221199	0.100716	0.0386761
SPAC8C9.05	0.411134	0.00065474	-0.042454	0.0752923
SPBC1539.04	0.232773	0.00301642	-0.110422	0.0166832
SPBC4B4.12c	0.500142	0.000705634	0.0267755	0.231045
SPBC577.06c	0.386259	2.99485e-05	0.0201346	0.0139918
SPAC2G11.15c	0.378228	0.0018274	-0.0460335	0.134149
SPAC1F5.09c	0.430604	0.00334764	0.0463513	0.246982
SPCC1020.01c	-5.49846	0.00535878	-0.87966	0.0239032
SPAC2G11.10c	0.402772	0.00404214	0.114629	0.0564991
SPCC777.03c	0.357179	0.00883224	0.101315	0.111563
SPCC4G3.04c	0.226786	0.175214	-0.0127229	0.924976
SPAC27D7.08c	0.0697386	0.748587	-0.290036	0.309286
SPBC1105.14	0.445885	0.0349073	-0.0348829	0.763808
SPACUNK4.10	-0.0670841	0.325392	-0.0536241	0.408333
SPBC119.04	0.0384761	0.683521	0.126807	0.249951
SPAP8A3.12c	0.0920923	0.329347	0.0477359	0.581012
SPBC1347.02	0.383729	0.0409305	0.0905875	0.415533
SPBC1348.02	-5.64997	0.0024772	-0.514065	0.0255662
SPBC16A3.08c	0.478723	0.00864275	-0.0767785	0.294577
SPBC15C4.04c	0.410719	0.00181788	-0.141285	0.0219736
SPBC16D10.05	0.311523	0.00354073	-0.0873386	0.0550241
SPBC16A3.02c	0.295853	0.00139064	-0.0802811	0.0237674
SPBC1778.04	0.405038	0.00169706	-0.063505	0.0843661
SPBC16G5.17	-6.32276	0.000642949	0.0156106	0.706455
SPBC1861.05	-1.70428	0.00517113	-2.36315	0.00383539
SPBC359.01	0.406353	0.00300325	-0.0189655	0.540888
SPBC1861.07	0.469656	0.0018199	-0.115578	0.0426867
SPBP8B7.09c	0.299344	0.0065411	-0.100358	0.0697418
SPBC215.02	0.254336	0.00598022	-0.270949	0.00756295
SPCC1183.11	0.518083	0.00523976	0.0603343	0.306794
SPCC1672.12c	0.421162	0.0082429	0.0283215	0.587638
SPBC26H8.05c	0.52486	0.0108991	0.115274	0.213513
SPCC1840.03	-6.16624	0.0023823	-0.0367075	0.654279
SPBC27B12.09c	0.127658	0.0268455	-0.497048	0.00280642
SPBC1289.06c	0.317609	0.000847543	-0.00442068	0.71128
SPBC337.08c	0.149459	0.0419459	0.0647488	0.185126
SPBC2G2.13c	0.0519305	0.661019	-0.250013	0.157462
SPAC25A8.01c	0.0425477	0.826998	-0.172772	0.447798
SPCC550.12	0.392907	0.00126599	-0.0119812	0.53548
SPBC3B8.02	0.20353	0.294606	0.35685	0.121025
SPCC895.07	0.734624	0.0165251	0.289432	0.12385
SPCC594.06c	0.187164	0.011874	-0.0326873	0.279144
SPCC5E4.10c	0.474202	0.00174081	-0.0295629	0.338454
SPAC12B10.03	0.370524	0.00185399	0.044405	0.131687
SPCC550.03c	0.428042	0.0326461	-0.0370364	0.730294
SPAC4G9.19	0.265172	0.00538968	-0.102135	0.0442402
SPAC869.02c	0.393852	0.00247222	-0.0632789	0.111078
SPAC644.15	-5.65378	0.0042403	-0.301137	0.0987068
SPAC13F5.05	0.404813	0.00162535	0.0818146	0.0467223
SPCC417.02	0.111452	0.257279	0.0243166	0.771462
SPBPB2B2.01	0.476165	0.0164318	-0.0650572	0.476572
SPBC16A3.16	0.535251	0.0178743	-0.0388263	0.705259
SPAC14C4.11	-6.20785	0.00253129	0.000732005	0.992783
SPAC2F3.07c	0.332908	0.0298297	-0.100604	0.279643
SPAPB1E7.12	-6.22226	0.00511999	-1.64071	0.0107092
SPCC31H12.02c	0.056738	0.2426	-0.0703638	0.190941
SPBC29A10.10c	0.0526431	0.357828	0.0144406	0.778849
SPCC4B3.03c	-6.30234	0.00174409	-0.144681	0.147022
SPBC29A3.07c	0.422246	0.0672025	-0.0121864	0.936102
SPCC4B3.07	0.200436	0.0303238	-0.0064279	0.882476
SPBC2D10.06	0.0776791	0.139396	-0.0310576	0.454667
SPCC4B3.12	0.135617	0.0638955	-0.0206169	0.642218
SPBC30D10.14	-6.64418	0.000331431	-0.00910476	0.760429
SPCC4G3.19	0.118389	0.00310123	-0.0369151	0.0339008
SPBC32F12.07c	-0.0402709	0.199233	-0.0231974	0.387602
SPCC550.09	0.264486	0.00426071	0.0520749	0.108071
SPBC32H8.03	0.0770264	0.003521	0.0468114	0.00964676
SPCC5E4.05c	0.271984	0.000964373	-0.00574053	0.600702
SPBC336.01	0.126151	0.1796	-0.067407	0.417435
SPCC736.07c	-6.28274	0.00212421	0.206309	0.077756
SPBC354.03	0.449482	0.000360448	0.0951856	0.0102019
SPCPJ732.02c	0.333552	0.00340133	0.0637639	0.0970609
SPBC3D6.10	0.305629	0.00398551	0.0271152	0.331894
SPAC24B11.07c	0.445136	0.00728017	-0.0861865	0.202388
SPBC543.07	-5.6052	0.00821569	0.0394774	0.785518
SPAC25H1.05	0.550561	0.01138	-0.203191	0.119433
SPBC56F2.08c	0.0714444	0.325352	-0.244232	0.0581172
SPAC26H5.08c	0.157784	0.433306	-0.262219	0.296791
SPAC767.01c	0.0558123	0.345054	-0.0831583	0.223897
SPBC530.13	-6.49548	6.06194e-05	-0.19916	0.00354701
SPAC11E3.03	-0.0543641	0.375286	-0.0315877	0.575737
SPAC1296.02	0.128954	0.00322891	0.171877	0.00176726
SPAC3A11.13	0.0326197	0.0998212	0.00525996	0.686504
SPAC18G6.13	0.189534	0.00654772	0.0553677	0.0756197
SPAC1639.02c	-0.00107363	0.979111	0.010807	0.793379
SPCC584.11c	0.4658	0.0589973	-0.0305069	0.849069
SPAC1782.09c	0.196259	0.0196698	0.00846209	0.803396
SPCC613.12c	0.721099	0.011401	0.254323	0.110001
SPAC3H8.05c	0.236404	0.140023	-0.318859	0.117468
SPBC582.08	-0.178122	0.0085783	-0.0238955	0.268512
SPAC824.09c	-0.200845	0.0687817	-0.00377134	0.94874
SPBC725.05c	-0.186813	0.109007	0.131749	0.160497
SPBC12C2.03c	-0.201134	0.0181648	-0.0849868	0.0845482
SPBC16C6.08c	-6.59512	0.000274684	0.00623558	0.816475
SPBC725.10	0.0361862	0.207273	0.0453593	0.146865
SPBC1815.01	-0.175099	0.0128078	0.0370421	0.184685
SPBPJ4664.06	0.105757	0.000451466	-0.0164042	0.0198389
SPBC30D10.16	0.12666	0.0247142	-0.045962	0.166535
SPBC337.07c	0.155197	0.00784678	0.0771109	0.0323379
SPCC1322.14c	0.158523	0.00299712	-0.0055906	0.605638
SPBC36B7.05c	0.150848	0.0227026	-0.0285828	0.365479
SPBC3E7.15c	0.13524	0.0975684	0.0513176	0.389017
SPCC162.10	0.242971	0.032433	-0.121673	0.139529
SPBC409.10	0.0908421	0.685018	-0.242708	0.379766
SPBC365.14c	0.0956993	0.111923	-Inf	0.000629558
SPAC24H6.11c	-0.20948	0.0214084	0.0614596	0.16275
SPAC25G10.09c	-0.367557	0.0559883	-0.263538	0.0952477
SPCC24B10.09	0.0823618	0.553593	-0.0302672	0.826385
SPAC4G9.16c	-1.85496	0.00598186	-0.568609	0.0285153
SPACUNK4.07c	-5.99999	0.00262201	-0.0199083	0.811562
SPAC644.13c	0.378395	0.00360233	-0.00489984	0.86832
SPAC1783.04c	-5.98748	0.000383539	0.185297	0.0192234
SPAC6B12.03c	0.194593	0.0549912	0.0407802	0.502377
SPAC6C3.05	-0.0193225	0.0437201	0.0411249	0.00975478
SPAC6F6.06c	0.17716	0.00664629	0.0773438	0.0357681
SPACUNK4.08	0.377139	0.0153078	0.0876248	0.236008
SPAC8C9.07	-6.41391	0.0246184	-2.61251	0.033873
SPAC1805.07c	0.242647	0.344519	-0.200991	0.475367
SPCC132.01c	0.79027	0.000540117	-0.0341286	0.301972
SPCC24B10.15	0.704531	0.00099684	0.0656992	0.143958
SPCC1919.11	0.832904	0.00169857	0.0958089	0.166932
SPCC24B10.07	0.80811	0.000536165	0.138121	0.0286908
SPCPB16A4.05c	0.903482	0.000383936	0.0643227	0.116156
SPAC1399.02	1.35512	0.000100151	0.0605081	0.110931
SPAC23H3.12c	1.35398	0.000134321	0.215317	0.012326
SPAP27G11.08c	1.14925	5.67196e-06	0.0249734	0.026506
SPCC777.17c	1.16427	0.000280644	0.0635344	0.16281
SPBC3B8.03	1.24132	0.000326222	0.0407333	0.365163
SPBC3B9.11c	-5.03282	0.00795891	-0.85659	0.0357495
SPAC26F1.03	6.0614	1.29187e-07	-0.0116083	0.766932
SPAPB24D3.09c	5.82562	4.64255e-08	-0.0475723	0.11401
SPAC23H4.14	5.85239	8.18105e-08	0.0224785	0.435573
SPAPB8E5.03	5.99143	2.70814e-07	0.0339203	0.541297
SPBC1306.02	-0.908034	0.00076058	0.319142	0.0026991
SPAC26A3.01	-0.584472	0.0531952	-5.43701	0.00664886
SPAC17A5.18c	6.21423	8.50162e-08	0.0443399	0.281378
SPBC16H5.07c	-0.764736	0.015414	0.153045	0.162734
SPAC17G8.05	-0.409571	0.0257871	-0.0394731	0.573521
SPBC1703.12	-0.435334	0.00103418	0.00703341	0.618889
SPAC18B11.09c	-0.442415	0.00559972	0.138295	0.0367824
SPBC1706.03	5.98115	6.74368e-07	0.0966072	0.307762
SPAC1B1.02c	-1.09246	0.00262726	0.113745	0.0950377
SPAC2G11.09	-0.246646	0.206348	-5.28607	0.00755551
SPBC1778.10c	6.33925	1.81132e-07	0.116997	0.131133
SPAC513.06c	6.47118	1.35194e-07	0.0617199	0.308122
SPBC18E5.05c	0.3597	0.0350695	-0.54604	0.0286061
SPCC965.10	0.675825	3.65842e-05	-0.0151649	0.101586
SPBC418.02	0.630642	0.00123092	-0.162155	0.0312675
SPCC970.07c	0.610487	0.000293076	-0.0980968	0.0183132
SPBC646.02	0.597599	0.000252872	-0.0759202	0.0244275
SPAC105.01c	0.864524	0.000486545	-0.0274584	0.40719
SPBC6B1.05c	-5.75949	0.000245819	0.0147753	0.572486
SPAC1399.01c	1.15226	0.000177013	0.0547671	0.140481
SPBC947.06c	0.931781	0.000665243	0.0954421	0.0999946
SPAC14C4.07	0.926201	0.000315885	0.0755502	0.0783437
SPCC1393.02c	-6.21345	0.000369809	0.0209141	0.52206
SPAC1783.01	1.17743	0.000297272	-0.0130516	0.719117
SPAC1851.04c	-5.3703	0.000722205	0.167403	0.0425949
SPCC553.03	-5.45126	0.000516496	0.108682	0.0720178
SPAC23D3.13c	1.05171	0.000787014	0.0688013	0.24632
SPCC61.03	1.12899	0.000582359	-0.00999337	0.832099
SPAC23G3.12c	1.13634	0.000894082	0.0133216	0.820029
SPAC1805.16c	1.23434	0.000812766	0.0459892	0.489597
SPAC323.03c	1.30407	8.66997e-05	-0.121607	0.0274699
SPAC1F8.03c	0.921584	0.0220026	-0.386488	0.223554
SPBC216.05	-0.145166	0.00336338	-0.014105	0.222555
SPBC24C6.11	-0.570338	0.522923	-0.557992	0.529494
SPBC1347.07	-0.212801	0.009987	0.0248802	0.334855
SPBC27B12.03c	-0.0011938	0.8851	0.0504493	0.0195977
SPBC16D10.02	-7.2451	8.86461e-05	0.0154808	0.367986
SPBC365.12c	-6.76471	0.000111399	-0.0288413	0.198949
SPBC3E7.06c	0.327015	0.00110301	-0.0380434	0.0913483
SPBC725.02	-6.18602	0.00208023	-0.993021	0.0080991
SPBPB21E7.01c	-6.84218	0.000759044	0.0742225	0.193084
SPBC725.06c	0.306013	0.0326643	0.0464844	0.532518
SPCP1E11.11	0.195324	0.028891	-0.00196253	0.961871
SPBP23A10.10	-6.08544	0.00756116	0.0246689	0.859865
SPAC1002.14	0.325164	0.0143136	0.0144123	0.773823
SPBP35G2.05c	0.122247	0.171418	-0.205258	0.088267
SPAC105.03c	0.15242	0.518963	-0.231286	0.410724
SPAC212.01c	-0.238697	0.00354361	-0.078749	0.0281235
SPAC4A8.10	-0.147081	0.043473	-0.075205	0.135651
SPAC9E9.03	-6.40962	0.00165639	-5.8779	0.00167406
SPBC216.01c	-7.54591	0.000783262	0.100036	0.123272
SPBC29A10.07	0.426753	6.8197e-05	-0.0485518	0.00729764
SPBC1604.12	-7.19625	0.000100054	0.0752829	0.0327204
SPBC3D6.13c	0.246272	0.0100686	0.0108478	0.727183
SPCC16A11.03c	0.304055	0.0163547	0.0580641	0.308989
SPCC16A11.16c	0.131775	0.599019	-0.175673	0.535382
SPBP4H10.10	-0.0706097	0.176649	-0.0133294	0.730967
SPAC11E3.11c	0.0101513	0.791676	0.0712325	0.163469
SPAC12G12.03	0.0510485	0.159673	0.0102334	0.707063
SPCC16C4.13c	-5.8154	0.0484658	-1.25288	0.122671
SPAC17C9.11c	-6.79918	0.000129413	0.043897	0.111373
SPCC320.12	-6.98979	3.93055e-05	-0.0489927	0.0329982
SPCC550.14	0.0789861	0.0401591	-0.17872	0.00981815
SPAC23G3.03	-6.16909	0.000266783	0.043491	0.197855
SPCC569.05c	0.461331	0.00300884	0.114247	0.0577688
SPAC23H4.02	0.33148	0.0236593	0.116322	0.17358
SPCC5E4.07	-6.29865	0.00139023	-3.01707	0.00176305
SPCC1884.02	-0.203959	0.011933	-0.092427	0.0507016
SPCC1682.15	-6.38754	0.00475586	-0.416441	0.0669965
SPCC594.05c	0.106222	0.168812	0.168446	0.0756176
[truncated: 648 more rows]

## Sheet: YES_Interacting_Genes
Interacting_Genes (YES)
Background	Positive_Interacting_Genes	Negative_Interacting_Genes
SPAPB2B4.06	SPAC11G7.02	SPAC1486.04c
SPAC1002.20	SPAC23A1.04c	SPAC23H3.03c
SPAPB8E5.02c	SPAC144.02	SPBC24C6.05
SPAC11E3.10	SPAC14C4.05c	SPAC15A10.11
SPAPJ691.03	SPAC22F3.07c	SPAC1782.05
SPAC11E3.12	SPBPB8B6.04c	SPAC3G6.02
SPBC106.05c	SPAC3A11.10c	SPAC17H9.08
SPAC1296.04	SPBC1604.08c	SPAC6B12.15
SPBC1105.09	SPBC1683.13c	SPAC8C9.14
SPAC13A11.03	SPBC1703.04	SPAC8E11.07c
SPBC11C11.07	SPCC553.08c	SPAC3F10.02c
SPBC1348.01	SPAPB24D3.01	SPAPB1E7.07
SPAC13G7.07	SPBC23G7.11	SPAPB2B4.02
SPBC1348.14c	SPBP35G2.10	SPAC4D7.03
SPAC13G7.11	SPAC26F1.09	SPCC1682.08c
SPBC14C8.04	SPAC23H3.13c	SPBC16H5.03c
SPAC1486.01	SPBC646.08c	SPBC409.19c
SPBC1539.08	SPBC26H8.03	SPAC824.02
SPAC1142.08	SPBC31E1.02c	SPAC824.04
SPAC22F3.06c	SPBPB10D8.01	SPAC8C9.11
SPAC11D3.07c	SPBC1271.14	SPAC1006.03c
SPAC22F3.08c	SPCC338.16	SPBC685.06
SPAC11D3.17	SPCP1E11.06	SPAC9G1.03c
SPAC11D3.18c	SPCC1393.09c	SPBC887.10
SPAC22F8.04	SPCC4G3.15c	SPBC106.12c
SPAC11E3.01c	SPBC16H5.06	SPBC29A3.05
SPAC22F8.11	SPBC660.06	SPBC2G2.01c
SPAC11E3.09	SPAC12G12.10	SPAC977.17
SPAC22G7.02	SPBP35G2.13c	SPBC146.13c
SPAC11G7.02	SPAC14C4.12c	SPBC32H8.02c
SPAC22G7.06c	SPAC15A10.09c	SPBC15D4.10c
SPAC22G7.08	SPBC342.01c	SPBC1861.01c
SPAC1250.05	SPAC26H5.07c	SPAC323.05c
SPAC22H10.04	SPCC613.10	SPBC23G7.04c
SPAC12B10.07	SPAC644.11c	SPAC29B12.10c
SPAC12B10.09	SPAC1F5.08c	SPBC30D10.10c
SPAC22H10.09	SPAC9G1.11c	SPAC6G10.12c
SPAC14C4.16	SPAC1952.05	SPBC3E7.08c
SPBC1539.10	SPAC17G6.17	SPBC4F6.06
SPAC1527.02	SPAPJ696.01c	SPBC530.06c
SPBC15D4.06	SPAC23D3.04c	SPBP8B7.18c
SPAC15E1.09	SPBC15D4.09c	SPBPB2B2.13
SPBC1604.09c	SPAC1834.10c	SPAPB1E7.04c
SPBC1604.18c	SPAC4F10.17	SPBC106.19
SPAC16E8.08	SPAC1952.10c	SPCC18B5.01c
SPBC16C6.05	SPAC4G9.11c	SPCC553.01c
SPAC16E8.18	SPAC806.07	SPBC32F12.05c
SPAC1751.04	SPBC16A3.14	SPCC18B5.07c
SPBC1703.08c	SPAC6B12.12	SPCC23B6.04c
SPAC1782.04	SPAC6C3.06c	SPCC63.02c
SPBC1703.11	SPBC20F10.07	SPCPB16A4.03c
SPBC1709.18	SPAC24C9.12c	SPCC970.02
SPAC1786.04	SPAPYUG7.04c	SPBC23G7.08c
SPAC12G12.01c	SPBC1105.02c	SPBC56F2.06
SPAC23A1.04c	SPBC119.03	SPBC16C6.09
SPAC12G12.07c	SPBC1709.16c	SPBC20F10.10
SPAC23A1.07	SPAC14C4.10c	SPBC2G5.02c
SPAC12G12.12	SPBC409.17c	SPAC13F5.03c
SPAC23C11.14	SPCC320.14	SPBP4H10.09
SPAC139.04c	SPBC409.16c	SPAC222.08c
SPAC23C4.02	SPAC23A1.14c	SPCC663.10
SPAC13C5.03	SPAC31A2.13c	SPCC736.04c
SPAC23D3.01	SPCC1281.04	SPCC1494.08c
SPAC13C5.07	SPAPB21F2.02	SPCC757.11c
SPAC23D3.03c	SPCC330.12c	SPCC162.12
SPAC13D6.03c	SPBC17D11.03c	SPCC965.13
SPAC23D3.09	SPBC21C3.06	SPAC21E11.03c
SPAC13G6.09	SPBP35G2.02	SPAC4F8.03
SPAC23E2.01	SPAC14C4.08	SPAC630.04c
SPAC144.02	SPAC14C4.09	SPAC664.12c
SPAC23G3.02c	SPAC1610.01	SPBC1685.07c
SPAC144.05	SPCC663.11	SPAC977.05c
SPAC23G3.05c	SPAC17G8.14c	SPBC1289.13c
SPAC1486.04c	SPAC1805.03c	SPBC337.15c
SPAC23G3.08c	SPCC70.03c	SPBC2G2.03c
SPAC14C4.05c	SPAC17A2.07c	SPBC31F10.08
SPAC23H3.03c	SPAC31G5.03	SPCC613.11c
SPBC1711.15c	SPAC13G7.06	SPAC31A2.12
SPAC17G8.09	SPAC3A11.04	SPBC839.05c
SPBC18E5.14c	SPAC17C9.15c	SPAC222.04c
SPAC1805.08	SPAC6B12.05c	SPAC823.16c
SPAC1851.02	SPBC4F6.08c	SPBC106.07c
SPBC19F8.01c	SPBC1604.03c	SPAC6G9.01c
SPAC1952.02	SPBC1683.10c	SPBC365.03c
SPBC215.04	SPBC1711.12	SPBC12C2.09c
SPAC19A8.11c	SPBC4B4.03	SPCC1682.11c
SPAC19D5.11c	SPBC776.11	SPAP27G11.12
SPBC21C3.11	SPCC306.02c	SPCC11E10.06c
SPAC1D4.11c	SPAC25H1.09	SPCC622.15c
SPBC21D10.08c	SPBC1921.04c	SPAC16E8.17c
SPAC1F8.08	SPAC17C9.10	SPCC965.14c
SPBC23E6.05	SPBC530.03c	SPBC651.06
SPBC23G7.16	SPAC22E12.03c	SPAC1952.08c
SPAC22F3.07c	SPCC1183.09c	SPAC3H5.10
SPBC24C6.05	SPBC21C3.17c	SPAC25G10.05c
SPAC1556.03	SPAC29E6.05c	SPAC29B12.06c
SPAC24B11.08c	SPAC6C3.07	SPBC11C11.01
SPAC24B11.12c	SPBC1683.06c	SPCC1672.04c
SPAC15A10.06	SPBC336.13c	SPAPB24D3.03
SPAC24C9.08	SPCC1393.05	SPBC146.02
SPAC15A10.10	SPAC11H11.05c	SPBC365.11
SPAC24C9.14	SPAC22F3.09c	SPBC18A7.01
SPAC15A10.11	SPBC1711.04	SPBC1921.06c
SPAC25B8.11	SPAC14C4.13	SPBC24C6.10c
SPAC15A10.16	SPCC188.12	SPAC3G9.01
SPAC1610.03c	SPBC577.15c	SPBC21H7.07c
SPAC25H1.02	SPAC1952.03	SPAC694.04c
SPAC1635.01	SPAC23H3.12c	SPCC663.09c
SPAC26A3.10	SPAC23A1.09	SPCP20C8.02c
SPAC26A3.16	SPAC1039.08	SPAPB1A10.09
SPAC26F1.02	SPBC23E6.09	SPCC1322.07c
SPAC1687.05	SPAC25B8.05	SPBC776.14
SPAC26F1.08c	SPAC1399.05c	SPCC16C4.20c
SPAC1687.06c	SPCC16C4.01	SPCC1020.11c
SPAC26F1.10c	SPAC26F1.04c	SPCC622.14
SPAC22H10.02	SPAC4G8.07c	SPAC13C5.02
SPBC29A10.12	SPAC19G12.05	SPAC1834.07
SPAC23A1.03	SPBC17A3.08	SPAC4H3.01
SPAC23C11.08	SPAC12B10.12c	SPAC1F3.09
SPAC23C11.10	SPAC31F12.01	SPAC1F7.06
SPBC2D10.20	SPCC1235.06	SPAC6G10.06
SPAC23C4.16c	SPAC589.08c	SPAC2H10.02c
SPBC30D10.09c	SPAC4A8.04	SPBC1289.11
SPAC25B8.10	SPAC7D4.04	SPBC106.20
SPBC31F10.05	SPBC15C4.01c	SPAC3H8.10
SPAC25G10.06	SPBC2D10.09	SPBC30B4.08
SPBC32F12.08c	SPCC320.07c	SPBC776.17
SPAC27E2.01	SPCC417.07c	SPAC17G6.15c
SPBC32H8.05	SPBC36.01c	SPBC36B7.03
SPAC27F1.10	SPCC4G3.12c	SPAC2F7.06c
SPBC337.09	SPBC336.06c	SPBC2D10.11c
SPAC29A4.14c	SPCC550.10	SPBC1105.01
SPBC337.16	SPBC530.01	SPAC1F3.07c
SPAC1687.15	SPBC713.02c	SPBC725.11c
SPAC26H5.02c	SPBC4F6.09	SPAC959.08
SPAC16A10.02	SPBC119.08	SPAC4F10.07c
SPAC27D7.02c	SPBC56F2.09c	SPAC3H1.04c
SPAC16C9.05	SPCC622.18	SPBC13G1.12
SPAC27D7.13c	SPCC63.03	SPAC18G6.10
SPAC16C9.06c	SPCC16C4.17	SPAC1071.07c
SPAC1705.02	SPCC645.14c	SPCC4G3.09c
SPAC27E2.03c	SPCC777.07	SPAC1952.15c
SPAC1782.01	SPCC338.04	SPAC1F5.05c
SPAC27F1.05c	SPBC1348.07	SPAC212.04c
SPAC1782.05	SPBC776.04	SPBC2D10.12
SPAC27F1.06c		SPCC1020.01c
SPAC1782.06c		SPBC1348.02
SPAC29A4.02c		SPBC1861.05
SPAC17A2.05		SPAC644.15
SPAC29A4.13		SPAPB1E7.12
SPAC17A2.06c		SPBC530.13
SPAC2C4.14c		SPAC25G10.09c
SPAC17A2.12		SPAC4G9.16c
SPAC2C4.17c		SPAC8C9.07
SPAC17A2.14		SPBC3B9.11c
SPAC2F3.02		SPAC26A3.01
SPAC29A4.17c		SPBC725.02
SPAC2C4.05		SPAC9E9.03
SPBC3B9.05		SPCC5E4.07
SPAC2C4.08		SPCC1682.15
SPBC3D6.09		SPAC2F7.07c
SPAC2C4.09		SPAP11E10.02c
SPBC4B4.06		SPAC926.03
SPAC2F3.12c		SPCC1235.01
SPAC2F3.18c		SPBC16C6.06
SPBC56F2.14		SPAC23C4.09c
SPAC343.20		SPCC569.06
SPBC577.04		SPBC660.05
SPAC3G6.02		SPAC1296.05c
SPAC3G6.13c		SPAC1556.08c
SPBC839.14c		SPAC15E1.07c
SPAC4G9.06c		SPBC1703.07
SPBC887.08		SPAC1F3.10c
SPAC17A5.01		SPAC17A5.08
SPAC2F3.15		SPAC19G12.16c
SPAC17A5.11		SPBC947.08c
SPAC2F3.16		SPAC1F7.10
SPAC17C9.09c		SPAC23C4.08
SPAC2F7.08c		SPBC16C6.10
SPAC17D4.03c		SPAC24C9.15c
SPAC2F7.09c		SPAC25B8.08
SPAC17G6.02c		SPAC26A3.04
SPAC2F7.10		SPAC26F1.14c
SPAC17G6.05c		SPBC1773.13
SPAC2G11.05c		SPAC2C4.06c
SPAC17G6.13		SPBC17A3.03c
SPAC2G11.12		SPAC2C4.10c
SPAC17G8.07		SPAC1F8.04c
SPAC2H10.01		SPAC25B8.06c
SPAC17H9.08		SPAC27E2.07
SPAC30.02c		SPAC27F1.03c
SPAC17H9.11		SPBP4H10.07
SPAC30.03c		SPAC2E1P3.02c
SPAC17H9.14c		SPBP8B7.27
SPAC30.04c		SPBC19C7.09c
SPAC1805.02c		SPAC31A2.02
SPBC8D2.02c		SPCC1259.12c
SPAC589.11		SPAC4F10.15c
SPBC947.14c		SPAC458.05
SPBCPT2R1.02		SPAC4G9.10
SPAC630.11		SPAC4H3.13
SPBP22H7.08		SPBC23E6.08
SPAC630.15		SPBC25H2.14
SPBP4H10.08		SPAC652.01
SPAC664.10		SPAC6B12.08
SPBP4H10.12		SPBC27B12.11c
SPAC683.03		SPBC1198.11c
SPAC694.03		SPCC1827.04
SPBP8B7.26		SPCC18B5.10c
SPAC6B12.06c		SPBC16G5.15c
SPBP8B7.31		SPAC8C9.06c
SPAC6B12.15		SPBC32F12.01c
SPBPB2B2.02		SPCC306.11
SPAC6F6.09		SPBC1778.07
SPBPB7E8.02		SPBC19C7.11
SPAC1805.09c		SPCC4B3.14
SPAC1805.12c		SPBC36.03c
SPAC31A2.16		SPAP27G11.10c
SPAC1834.03c		SPBC365.13c
SPAC31G5.19		SPBC36B7.02
SPAC1834.05		SPAPB1E7.02c
SPAC328.01c		SPBC3E7.10
SPAC1851.03		SPBC29A10.08
SPAC328.04		SPCC548.06c
SPAC18B11.07c		SPAPJ696.02
SPAC328.06		SPBC4F6.15c
SPAC18G6.15		SPBC530.05
SPAC328.09		SPBC11C11.09c
SPAC1952.07		SPCC24B10.04
SPAC328.10c		SPCC794.06
SPAC1952.16		SPBC12D12.04c
SPAC343.04c		SPBC651.03c
SPAC19A8.03		SPCP1E11.09c
SPAC343.07		SPCC4B3.02c
SPAC19A8.04		SPCC4B3.06c
SPAC343.11c		SPAC1071.06
SPAC19A8.10		SPCC4B3.10c
SPAC343.18		SPAC1093.01
SPAC6G9.09c		SPCC4B3.11c
SPBPB8B6.04c		SPCC569.08c
SPAC750.08c		SPAC13C5.01c
SPBPB8B6.05c		SPAC14C4.03
SPAC823.02		SPCC777.04
SPBPJ4664.02		SPCC970.06
SPAC824.07		SPAC1F7.07c
SPCC1183.10		SPCP20C8.01c
SPAC890.07c
SPAC8C9.14
SPCC1259.04
SPAC8C9.19
SPAC8E11.04c
SPCC16C4.04
SPAC8E11.07c
SPCC16C4.11
SPACUNK4.19
SPCC24B10.17
SPAP11E10.01
SPCC24B10.18
SPAP27G11.16
SPAC19B12.04
SPAC3A11.10c
SPAC19B12.07c
SPAC19B12.08
SPAC19B12.10
SPAC19B12.11c
SPAC1B3.04c
SPAC1B3.05
SPAC3F10.02c
SPAC3F10.06c
SPAC1F3.05
SPAC1F3.06c
SPAC3G6.11
SPAC1F7.11c
SPAC3G9.04
SPCC794.15
SPAC1093.06c
SPAC1006.06
SPAC1039.05c
SPAC1071.02
SPAPB18E9.01
SPAC1071.08
SPAPB18E9.04c
SPAPB1E7.07
SPAPB21F2.03
SPAPB2B4.02
SPAC1142.03c
SPAC1F8.01
SPAC3G9.08
SPAC3H1.05
SPAC3H1.06c
SPAC20H4.05c
SPAC3H1.10
SPAC20H4.10
SPAC3H1.13
SPAC222.14c
SPAC3H5.07
SPAC222.15
SPAC3H5.08c
SPAC227.03c
SPAC3H5.12c
SPAC227.10
SPAC3H8.03
SPAC3H8.07c
SPAC22E12.14c
SPAC4A8.05c
SPAC22F3.03c
SPAC4D7.03
SPAC4F10.02
SPAC4F8.10c
SPBC1271.05c
SPAC4F8.11
SPBC12C2.05c
SPAC4G8.04
SPAC4G8.08
SPBC1347.03
SPAC4G9.02
SPBC1347.12
SPAC4G9.14
SPBC13E7.09
SPAC4G9.20c
SPAC4H3.07c
SPBC13G1.10c
SPCC1183.04c
SPCC11E10.07c
SPBC29A3.18
SPCC11E10.08
SPBC2A9.03
SPBC2A9.04c
SPBC2D10.15c
SPCC1235.05c
SPBC30B4.02c
SPCC1259.03
SPBC30B4.03c
SPBC30B4.06c
SPCC132.02
SPBC31F10.07
SPCC132.04c
SPAC513.02
SPBC146.04
SPAC521.04c
SPBC14F5.07
SPBC14F5.10c
SPBC14F5.13c
SPBC15C4.05
SPBC15D4.03
SPBC15D4.15
SPBC1604.08c
SPBC1683.13c
SPBC1685.01
SPAC589.09
SPBC16A3.17c
SPCC1322.08
SPBC31F10.12
SPBC31F10.16
SPBC32C12.03c
SPBC32F12.02
SPCC1682.08c
SPCC1795.01c
SPBC32H8.06
SPCC1840.02c
SPBC32H8.08c
SPBC32H8.11
SPCC24B10.03
SPBC32H8.13c
SPCC24B10.13
SPBC336.03
SPCC320.03
SPBC336.14c
SPAC5H10.11
SPAC630.09c
SPAC631.01c
SPBC16G5.05c
SPAC637.06
SPBC16G5.16
SPBC16H5.03c
SPAC644.14c
SPBC16H5.04
SPAC664.01c
SPBC16H5.05c
SPAC664.02c
SPBC16H5.08c
SPAC688.14
SPBC16H5.11c
SPAC694.06c
SPBC1703.04
SPAC6B12.02c
SPBC1703.06
SPBC337.03
SPCC330.02
SPBC337.04
SPCC330.07c
SPBC342.05
SPCC338.11c
SPBC342.06c
SPCC417.06c
SPBC354.13
SPCC417.09c
SPBC359.06
SPCC4B3.15
SPBC36.07
SPCC553.08c
SPBC365.01
SPCC569.07
SPBC365.10
SPCC61.05
SPBC36B7.08c
SPCC613.02
SPBC3E7.05c
SPCC63.04
SPBC3F6.01c
SPCC645.13
SPAC6B12.04c
SPBC1703.14c
SPAC6B12.07c
SPAC6C3.08
SPBC1709.14
SPAC6G9.04
SPBC1734.07c
SPAC6G9.05
SPBC1734.12c
SPAC7D4.02c
SPBC1734.13
SPAC7D4.12c
SPBC1773.03c
SPAC806.08c
SPBC1773.16c
SPAC821.05
SPBC1778.03c
SPAC821.06
SPBC1778.09
SPBC4.05
SPCC70.06
SPBC409.19c
SPBC428.15
SPCC736.08
SPBC4B4.04
SPBC4B4.07c
SPCC757.04
SPBC4B4.10c
SPCC794.11c
SPBC4C3.04c
SPCC895.05
SPBC4F6.12
SPBC543.02c
SPCC965.06
SPBC543.05c
SPCC965.11c
SPBC543.10
SPCC970.10c
SPAC821.07c
SPBC17A3.06
SPAC823.03
SPBC17A3.10
SPAC823.13c
SPBC17D1.06
SPAC823.14
SPBC17D1.07c
SPAC824.02
SPBC17D11.04c
SPAC824.04
SPBC17F3.01c
SPAC824.08
SPBC17G9.05
SPAC869.04
SPAC869.05c
SPBC1861.03
SPAC890.03
SPAC8C9.11
SPBC557.04
SPCP1E11.02
SPBC56F2.03
SPCP1E11.10
SPBC577.03c
SPAC1002.03c
SPBC577.13
SPAC1002.05c
SPBC582.09
SPAC1006.03c
SPBC609.02
SPBC609.03
SPBC646.13
SPAC11D3.14c
SPAC11E3.14
SPAC12B10.16c
SPBC660.12c
SPAC139.01c
SPBC685.06
SPAC13G6.01c
SPAC8C9.12c
SPBC19F5.01c
SPBC19F8.04c
SPAC8E11.03c
SPBC19F8.08
SPAC8F11.03
SPBC19G7.10c
SPAC922.03
SPBC215.01
SPAC926.07c
SPBC215.05
SPAC926.09c
SPBC215.06c
SPAC977.15
SPBC215.07c
SPAC9G1.02
SPBC216.02
SPAC9G1.03c
SPBC216.04c
SPAC13G7.02c
SPBC6B1.02
SPBC713.11c
SPAC16.01
SPBC725.01
SPAC1751.01c
SPBC776.01
SPAC1782.08c
SPAC1783.05
SPAC1783.07c
SPAC1786.02
SPBC839.07
SPAC17H9.01
SPBC887.10
SPAC17H9.06c
SPBC8D2.01
SPAC17H9.10c
SPBC8D2.19
SPAC18G6.02c
SPAC9G1.05
SPAC9G1.10c
SPACUNK12.02c
SPACUNK4.11c
SPACUNK4.13c
SPBC21C3.03
SPACUNK4.16c
SPAP14E8.04
SPBC21C3.09c
SPAP32A8.03c
SPAPB1A10.03
SPBC21D10.09c
SPAPB1A11.04c
SPAPB24D3.01
SPBC23G7.11
SPAPB8E5.05
SPBC25B2.03
SPBC902.02c
SPAC1952.09c
SPAC19A8.05c
SPAC19D5.07
SPAC19G12.02c
SPAC22H10.03c
SPBP19A11.02c
SPAC24H6.03
SPBP22H7.05c
SPAC26A3.09c
SPBP35G2.06c
SPAC26F1.01
SPBP35G2.10
SPAC26F1.09
SPBP4H10.13
SPAC26H5.05
SPBC25B2.04c
SPBC106.02c
SPBC25D12.06
SPBC106.10
SPBC106.12c
SPBC25H2.08c
SPBC1105.08
SPBC1105.10
SPBC1105.11c
SPBC27B12.05
SPBC115.02c
SPBC119.06
SPBC29A10.09c
SPBC119.12
SPBC1198.07c
SPBC29A3.03c
SPBC1198.12
SPBC29A3.05
SPAC27E2.09
SPBP8B7.06
SPAC29A4.11
SPBP8B7.23
SPAC29E6.10c
SPBP8B7.25
SPAC2F7.03c
SPBP8B7.30c
SPAC30.01c
SPBPB2B2.05
SPAC32A11.02c
SPBPB2B2.10c
SPAC32A11.03c
SPBPB2B2.11
SPAC3A11.06
SPBPB2B2.12c
SPAC3C7.08c
SPBPJ4664.03
SPAC3C7.13c
SPCC1020.12c
SPAC3G6.09c
SPCC1183.02
SPAC3H1.12c
SPAC4H3.03c
SPAC1142.02c
SPAC589.02c
SPAC11D3.09
SPAC630.13c
SPAC11H11.03c
SPAC637.11
SPAC1296.01c
SPAC688.10
SPAC12B10.01c
SPAC6F6.01
SPAC139.05
SPAC6F6.13c
SPAC13A11.04c
SPAC6G10.02c
SPAC13A11.06
SPAC6G9.10c
SPAC821.03c
SPAC144.17c
SPAC926.06c
SPAC1556.02c
SPBC23G7.12c
SPBP4H10.20
SPBC24C6.04
SPAC17H9.19c
SPAC186.01
SPBC24C6.09c
SPAC1952.11c
SPBC2G2.01c
SPAC1D4.01
SPBC2G2.02
SPBC2G2.06c
SPAC227.07c
SPBC2G5.04c
SPAC22H12.01c
SPAC23C11.04c
SPBC30B4.04c
SPAC977.17
SPAC16E8.14c
SPAC9G1.06c
SPAC17A2.09c
SPAPB1E7.05
SPAC1805.14
SPAPB1E7.06c
SPAC1805.15c
SPAPB1E7.08c
SPAC19G12.15c
SPAPYUG7.03c
SPAC1B3.17
SPBC1105.04c
SPAC1B9.02c
SPBC1105.05
SPAC1F7.01c
SPBC1198.06c
SPAC1F7.09c
SPBC146.06c
SPAC20G4.03c
SPBC146.13c
SPBC15D4.07c
SPBC32H8.02c
SPAC23D3.12
SPBC337.11
SPAC23H4.08
SPBC354.05c
SPAC24H6.10c
SPBC365.07c
SPAC25B8.17
SPBC3D6.02
SPAC25H1.04
SPBC3E7.09
SPAC29A4.20
SPBC3E7.11c
SPAC2C4.15c
SPBC3E7.16c
SPAC2E12.03c
SPBC428.14
SPAC2F3.05c
SPBC4C3.06
SPAC2G11.07c
SPBC530.08
SPAC30C2.02
SPBC56F2.11
SPBC15D4.10c
SPAC20H4.04
SPBC1652.02
SPAC222.07c
SPBC1685.13
SPAC222.13c
SPBC1685.14c
SPBC16A3.06
SPAC22H10.11c
SPAC23C4.05c
SPBC1706.01
SPAC23D3.10c
SPBC1861.01c
SPBC1921.05
SPAC23G3.07c
SPBC215.08c
SPAC23H3.13c
SPBC215.13
SPAC25A8.02
SPBC21C3.14c
SPAC25H1.07
SPBC582.10c
SPAC31G5.12c
SPBC646.08c
SPAC323.05c
SPBC713.07c
SPAC343.10
SPBC725.07
SPBC725.14
SPAC3C7.02c
SPBC800.11
SPAC3C7.05c
SPBC839.06
SPAC3F10.05c
SPBC839.15c
SPAC3G6.03c
SPBC8E4.03
SPAC3G6.06c
SPAC3H1.07
SPBP4G3.02
SPAC3H1.11
SPAC3H8.02
SPBC23G7.04c
SPAC27D7.11c
SPAC29B12.10c
SPBC26H8.03
SPBC2D10.04
SPBC2G2.14
SPAC343.16
SPBC30D10.10c
SPAC3C7.01c
SPBC31E1.01c
SPAC3F10.13
SPBC31E1.02c
SPAC3G9.05
SPBC354.09c
SPAC3H5.04
SPBC354.10
SPAC4A8.03c
SPBP8B7.10c
SPAC458.04c
SPBPB7E8.01
SPCC1020.10
SPAC664.07c
SPCC11E10.05c
SPAC688.06c
SPCC11E10.09c
SPAC688.11
SPAC6G10.12c
SPCC1235.12c
SPAC750.06c
SPCC1259.11c
SPAC8C9.04
SPAC8E11.05c
SPAC8E11.10
SPCC1322.02
SPAC9E9.05
SPBC3E7.08c
SPAC4F10.16c
SPBC3E7.12c
SPAC4G8.13c
SPAC4G9.09c
SPBC428.10
SPAC4H3.02c
SPBC4F6.06
SPBC530.06c
SPBC691.03c
SPAC589.05c
SPBC691.05c
SPAC5H10.10
SPBC800.03
SPAC631.02
SPBC887.04c
SPAC637.13c
SPBC947.10
SPAC6G10.03c
SPBP8B7.07c
SPAC7D4.03c
SPAPB1A10.12c
SPAPB24D3.07c
SPCC16A11.04
SPBC11B10.02c
SPCC16C4.06c
SPBC11B10.05c
SPBC1289.14
SPCC1753.02c
SPBC1347.09
SPCC1795.09
SPBC14C8.03
SPBC14C8.05c
SPBC14F5.03c
SPBC1683.03c
SPCC188.09c
SPBP8B7.18c
SPAC821.09
SPBPB10D8.01
SPAC8F11.08c
SPBPB2B2.13
SPAC9E9.12c
SPCC11E10.04
SPACUNK4.17
SPAP8A3.13c
SPCC1322.03
SPAPB1E7.04c
SPCC1494.10
SPAPB2C8.01
SPCC162.02c
SPAPYUG7.02c
SPCC1827.07c
SPBC106.11c
SPCC1840.05c
SPBC106.19
SPCC188.08c
SPBC11B10.07c
SPCC188.13c
SPBC11C11.11c
SPCC18B5.01c
SPCC18B5.03
SPCC18B5.11c
SPBC1711.09c
SPCC417.12
SPBC1773.06c
SPCC4G3.10c
SPBC211.06
SPCC553.01c
SPCC584.01c
SPCC584.13
SPBC2D10.17
SPBC30D10.13c
SPBC32F12.05c
SPCC757.05c
SPBC3B8.05
SPCC18B5.07c
SPBC1271.09
SPBC1271.14
SPCC1919.10c
SPBC1289.10c
SPCC23B6.04c
SPBC1289.16c
SPBC12C2.08
SPCC338.16
SPBC13G1.08c
SPBC1604.02c
SPCC622.16c
SPBC1683.04
SPCC63.02c
SPBC1683.12
SPBC1685.15c
SPCC663.15c
SPBC16A3.19
SPBC16G5.07c
SPCPB16A4.03c
SPBC3B9.09
SPBC4.06
SPAC1071.05
SPBC405.03c
SPAC110.02
SPBC405.04c
SPAC11D3.06
SPBC409.11
SPAC11E3.04c
SPBC418.01c
SPAC11E3.08c
SPBC428.03c
SPAC11G7.01
SPBC428.08c
SPAC1296.03c
SPBC428.11
SPAC12G12.09
SPBC428.17c
SPAC13F5.04c
SPBC4F6.11c
SPAC13G7.04c
SPBC530.14c
SPCC970.02
SPBC1709.13c
SPCP1E11.05c
SPCP1E11.06
SPCP25A2.02c
SPBC17A3.05c
SPCP31B10.06
SPBC18A7.02c
SPCP31B10.07
SPBC18E5.11c
SPBC1921.03c
SPAC1039.03
SPAC1039.09
SPAC1071.03c
SPBC21C3.02c
SPAC1093.03
SPBC23G7.08c
SPAC13G7.05
SPBC543.03c
SPAC13G7.13c
SPBC56F2.06
SPAC1486.02c
SPBC649.03
SPAC14C4.15c
SPBC651.05c
SPAC15A10.03c
SPAC15E1.05c
SPBC660.07
SPAC1687.09
SPBC691.04
SPAC1687.13c
SPBC6B1.06c
SPAC16E8.13
SPAC17A2.02c
SPBP22H7.04
SPAC17A2.13c
SPBP26C9.02c
SPAC17A5.04c
SPBC25B2.07c
SPCC1393.09c
SPBC25H2.03
SPBC29A10.03c
SPCC1672.03c
SPBC29A10.06c
SPCC16A11.01
SPCC18B5.05c
SPBC2G2.09c
SPBC31A8.01c
SPCC24B10.20
SPBC31F10.10c
SPCC306.08c
SPBC32F12.11
SPBC354.07c
SPBC359.05
SPCC4G3.15c
SPAC869.06c
SPAC6B12.09
SPAP32A8.02
SPAC732.02c
SPAPB24D3.02c
SPAC806.04c
SPAPB24D3.08c
SPAC8F11.10c
SPBC1198.01
SPAC9E9.09c
SPBC1271.12
SPACUNK4.09
SPBC1683.07
SPAPB1A10.14
SPBC16C6.03c
SPBC1271.06c
SPBC16C6.09
SPBC1271.08c
SPBC1709.11c
SPBC13E7.06
SPBC1773.17c
SPBC16G5.13
SPBC16H5.06
SPBC3B9.15c
SPBC660.06
SPCC663.08c
SPBC776.16
SPBC800.05c
SPCC757.07c
SPBC887.17
SPCC794.01c
SPBC8D2.12c
SPCC965.05c
SPBC902.06
SPAC1071.11
SPBC947.01
SPBC947.09
SPBP23A10.16
SPAC12G12.10
SPBP35G2.13c
SPBC1861.06c
SPBC18E5.08
SPBC20F10.02c
SPBC20F10.10
SPBC215.11c
SPBC215.10
SPBC23E6.10c
SPBC29A10.01
SPBC29A10.05
SPBC29A10.11c
SPBC2G5.02c
SPBC2A9.07c
SPBC31F10.03
SPBC2G5.06c
SPBC336.10c
SPBC32F12.03c
SPAC13F5.03c
SPBP4G3.03
SPAC14C4.12c
SPBP4H10.09
SPAC15A10.05c
SPCC1020.08
SPAC15A10.09c
SPCC1753.03c
SPAC186.05c
SPCC24B10.11c
SPAC18B11.02c
SPAC1952.06c
SPCC306.05c
SPCC31H12.04c
SPAC1B3.03c
SPCC364.06
SPAC1B3.16c
SPCC417.05c
SPBC36.06c
SPBC342.01c
SPBC365.16
SPBC3B9.13c
SPBC359.04c
SPBC3B9.04
SPBC3D6.06c
SPBC609.04
SPBC685.03
SPBC660.17c
SPBC685.04c
SPBC839.13c
SPBPB10D8.02c
SPBPB10D8.05c
SPBC947.05c
SPBC947.15c
SPCC1235.13
SPAC1D4.02c
SPAC1D4.03c
SPCC548.05c
SPAC1D4.06c
SPAC1F12.05
SPAC20G4.04c
SPCC594.02c
SPAC212.08c
SPCC594.04c
SPAC222.08c
SPCC645.11c
SPAC227.06
SPCC663.06c
SPAC23H3.05c
SPCC663.10
SPAC24B11.06c
SPAC24B11.13
SPCC736.04c
SPAC26H5.07c
SPCC736.13
SPBCPT2R1.01c
SPCC1281.07c
SPBP23A10.14c
SPBP4H10.18c
SPCC1020.05
SPCC1682.14
SPCC1259.08
SPCC1259.14c
SPCC2H8.05c
SPCC31H12.06
SPCC550.08
SPCC1494.08c
SPCC584.16c
SPCC613.10
SPCC162.03
SPCC622.08c
SPAC27F1.08
SPCC757.11c
SPCC777.12c
SPAC3C7.03c
SPCP1E11.04c
SPAC3C7.09
SPAC1002.06c
SPAC458.02c
SPAC1002.07c
SPAC4H3.04c
SPAC1071.09c
SPAC521.03
SPAC1142.05
SPAC1142.07c
SPAC589.03c
SPAC11D3.05
SPAC589.07c
SPAC11E3.13c
SPCC162.12
SPCC70.10
SPCC1840.09
SPCC24B10.10c
SPCC777.06c
SPCC825.05c
SPCC306.07c
SPAC1002.02
SPCC330.03c
SPAC1002.12c
SPCC338.08
SPAC1002.17c
SPCC364.01
SPAC1002.18
SPAC1039.02
SPAC11D3.03c
SPCC613.03
SPCC736.09c
SPAC12B10.11
SPAC13G6.08
SPAC5H10.09c
SPAC5H10.13c
SPAC15A10.07
SPAC15E1.02c
SPAC637.03
SPAC17A5.07c
SPAC644.11c
SPAC17A5.10
SPAC869.10c
SPAC1834.09
SPAC890.05
SPAC1952.12c
SPAC19D5.02c
SPAC9G1.07
SPAC1B1.04c
SPAC9G1.08c
SPAC1F5.08c
SPAC9G1.11c
SPAC20H4.06c
SPAC144.04c
SPCC777.08c
SPAC14C4.06c
SPCC965.08c
SPAC17A5.02c
SPCC965.13
SPAC17G8.11c
SPCC970.05
SPAC1952.05
SPCP31B10.05
SPAC1142.06
SPAC20H4.11c
SPAC14C4.01c
SPAC21E11.03c
SPAC16C9.01c
SPAC23C4.07
SPAC29A4.18
SPAC17A5.09c
SPAC31A2.09c
SPAC17G6.17
SPAP27G11.02
SPAP27G11.14c
SPAC22F8.02c
SPAPB1A10.05
SPAC22F8.05
SPAPJ696.01c
SPAC23D3.04c
SPBC119.16c
SPAC23D3.11
SPBC1198.14c
SPAC23H3.08c
SPBC12C2.04
SPAC25B8.01
SPBC12C2.07c
SPAC25B8.15c
SPAC25G10.02
SPBC15D4.09c
SPAC26H5.10c
SPAC29E6.09
SPBC1683.08
SPAC2E1P5.03
SPAC17G8.10c
SPAC3H8.08c
SPAC1834.10c
SPAC4F10.17
SPAC186.08c
SPAC4F8.01
SPAC18G6.04c
SPAC4F8.03
SPAC1952.10c
SPAC4G9.11c
SPAC19G12.09
SPAC5H10.01
SPAC5H10.12c
SPAC227.04
SPAC630.04c
SPAC22F3.13
SPAC664.12c
SPAC22G7.07c
SPAC806.07
SPBC1685.07c
SPAC3G9.07c
SPBC16A3.14
SPBC16D10.07c
SPAC4G8.10
SPBC1773.04
SPAC4H3.14c
SPBC1773.08c
SPAC5H10.05c
SPBC19C7.08c
SPAC6B12.12
SPBC19C7.12c
SPAC6C3.06c
SPBC20F10.07
SPAC6F6.02c
SPBC25B2.06c
SPAC23G3.10c
SPAC823.05c
SPAC24C9.12c
SPAC922.04
SPAC26A3.07c
SPAC977.05c
SPAC26H5.09c
SPAPB8E5.06c
SPAC29A4.09
SPAPYUG7.04c
SPAC31G5.11
SPBC1105.02c
SPAC323.01c
SPBC119.03
SPAC4A8.02c
SPBC1289.13c
SPBC12C2.01c
SPAC4F8.15
SPBC15D4.12c
SPAC4G9.13c
SPBC16A3.13
SPAC13D6.01
SPBC16D10.11c
SPAC13D6.02c
SPBC1709.16c
SPAC14C4.10c
SPBC1711.11
SPBC20F10.03
SPAC1783.06c
SPBC23E6.03c
SPAC17G8.08c
SPBC25B2.10
SPAC18B11.03c
SPBC27B12.08
SPAC18G6.01c
SPAC19G12.04
SPBC2A9.05c
SPBC317.01
SPAC1B3.06c
SPBC337.15c
SPAC20H4.03c
SPBC31F10.15c
SPBC20F10.05
SPBC36B7.06c
SPBC29A10.16c
SPBC409.17c
SPBC2G2.03c
SPBP4H10.17c
SPBC2G2.08
SPBP8B7.28c
SPBC31F10.08
SPCC1020.09
SPBC405.05
SPBC800.12c
SPCC613.11c
SPCC24B10.16c
SPCC622.01c
SPCC320.14
SPCC63.06
SPCC70.08c
SPCC63.13
SPAC20H4.08
SPBC3E7.07c
SPBC405.06
SPAC22E12.05c
SPBC409.16c
SPAC23A1.14c
SPBC646.06c
SPAC31A2.12
SPBC6B1.03c
SPBC725.15
SPAC31A2.13c
SPAC3G9.11c
SPBC839.05c
SPCC794.08
SPBP4H10.19c
SPAC630.06c
SPBPB2B2.08
SPAC6G10.11c
SPBPB2B2.09c
SPCC645.07
SPAC222.04c
SPAC31A2.14
SPAC14C4.04
SPAC7D4.08
SPAC186.06
SPAC823.15
SPAC25H1.06
SPAC823.16c
SPAC4A8.07c
SPBC106.07c
SPAC6G9.01c
SPAC869.09
SPAC926.05c
SPBC354.04
SPAC959.05c
SPBC365.03c
SPCC1235.08c
SPAC977.14c
SPCC1281.04
SPAPB1A10.10c
SPCC1393.08
SPAPB21F2.02
SPCC162.04c
SPBC12C2.09c
SPCC1682.11c
SPBC13E7.07
SPBC15C4.06c
SPCC1919.13c
SPBC16C6.04
SPCC24B10.12
SPBC1773.05c
SPCC330.12c
SPBC17D11.03c
SPCC569.03
SPBC215.03c
SPCC663.12
SPBC25H2.09
SPAP7G5.05
SPBC3B8.04c
SPAPB8E5.10
SPBC115.03
SPBC21C3.06
SPCC70.09c
SPBC3B8.10c
SPCP31B10.02
SPBC409.20c
SPBC651.04
SPBC8D2.04
SPAP27G11.12
SPCC11E10.06c
SPBC1271.07c
SPCC1795.10c
SPBC16D10.01c
SPCC777.15
SPCC794.10
SPBC902.05c
SPBP35G2.02
SPAC14C4.08
SPBP35G2.04c
SPAC14C4.09
SPBP4H10.05c
SPAC1610.01
SPCC622.15c
SPAC16E8.17c
SPCC663.11
SPAC17G8.14c
SPCC663.13c
SPAC1805.03c
SPCC70.03c
SPAC1B3.02c
SPCC736.02
SPAC23H4.10c
SPCC965.07c
SPCC777.09c
SPBC1709.01
SPCC965.09
SPBC215.14c
SPCC965.14c
SPAC17A2.07c
SPBC651.06
SPAC22F3.02
SPCC16A11.07
SPAC31G5.03
SPAC1952.08c
SPAC3H5.10
SPAC23G3.04
SPAC4D7.06c
SPAC4F10.19c
SPAC8F11.05c
SPBC1778.05c
SPAC25B8.09
SPAC25G10.05c
SPAC13D6.04c
SPAC29B12.06c
SPAC13G7.06
SPAC2G11.04
SPAC3A11.04
SPAC1610.02c
SPAC3C7.14c
SPAC16A10.03c
SPAC16E8.01
SPAC589.10c
SPAC17C9.14
SPAC5H10.02c
SPAC17C9.15c
SPAC607.07c
SPAC1834.08
SPAC6B12.05c
SPAC19D5.06c
SPAC24C9.16c
SPAC869.07c
SPBC19C7.05
SPAC8C9.09c
SPBC4F6.08c
SPBC8D2.16c
SPBC11C11.01
SPCC1672.04c
SPBC1773.02c
SPAC11G7.03
SPBC19C7.01
SPAC9E9.11
SPBC11B10.08
SPBC30D10.05c
SPAC6G9.03c
SPAC3H1.14
SPAC7D4.05
SPAC3H8.04
SPAP8A3.07c
SPAC4D7.07c
SPAPB24D3.03
SPAPB8E5.08
SPBC1604.03c
SPBC1271.03c
SPBC1711.06
SPBC1347.13c
SPBC21C3.20c
SPBC13G1.04c
SPBC8D2.11
SPBC146.02
SPBC902.03
SPBC1683.10c
SPBP35G2.12
SPBC1711.12
SPCC13B11.03c
SPBC32F12.12c
SPBC365.11
SPCC1235.02
SPBC4B4.03
SPBC776.11
SPBP8B7.04
SPCC306.02c
SPAC11H11.02c
SPAC15F9.01c
SPAC1556.05c
SPAC23H3.06
SPAC1687.16c
SPAC25H1.09
SPAC17A5.16
SPAC26H5.04
SPAC32A11.01
SPAC1952.17c
SPBC18A7.01
SPBC1921.04c
SPBC1921.06c
SPCC1840.08c
SPCC645.12c
SPBC24C6.10c
SPAC17A5.05c
SPAC17C9.10
SPBC2G5.01
SPAC186.03
SPBC2G5.03
SPAC1F12.04c
SPBC530.03c
SPAC22E12.03c
SPCC1183.09c
SPCC1235.03
SPAC29B12.12
SPAC8F11.09c
SPBC16H5.12c
SPAC29A4.19c
SPBC21C3.19
SPAC3G9.01
SPAC688.12c
SPBC839.03c
SPBC947.03c
SPAPB8E5.04c
SPCC569.04
SPBC1347.11
SPCPB16A4.06c
SPBC146.11c
SPBC19G7.03c
SPBC21C3.17c
SPAC29E6.05c
SPBC21H7.07c
SPAC31G5.18c
SPAC3G6.01
SPAC513.04
SPAC694.04c
SPCC16A11.15c
SPAC6B12.14c
SPAC6C3.07
SPCC18B5.09c
SPAC890.06
SPAC922.07c
SPCC338.14
SPBC1604.16c
SPCC663.09c
SPBC1683.06c
SPCP20C8.02c
SPAC1093.02
SPBC30B4.01c
SPAPB1A10.09
SPBC543.08
SPBC1198.03c
SPBC336.13c
SPCC1322.07c
SPBC776.14
SPCC1393.05
SPBP8B7.02
SPBPJ4664.05
SPAC11H11.05c
SPCC16C4.20c
SPAC1687.07
SPAC1142.01
SPAC212.02
SPAC15A10.15
SPAC23C11.13c
SPAC22F3.09c
SPAC31G5.15
SPAP7G5.03
SPAP8A3.02c
SPBC725.09c
SPCC1020.11c
SPCC622.14
SPCC1919.07
SPCP1E11.03
SPAC15A10.08
SPAC13C5.02
SPAC1687.10
SPAC458.06
SPAC1834.07
SPAC4H3.01
SPAC1F3.09
SPAC1F7.06
SPAC6G10.06
SPAC2H10.02c
SPBC1289.11
SPBC106.20
SPAC3H8.10
SPBC36.04
SPBC30B4.08
SPBC1861.09
SPAC23H4.12
SPAC959.07
SPAC25B8.13c
SPBC776.17
SPCC645.08c
SPAC3C7.07c
SPAC23H4.09
SPAC17G6.15c
SPAC1F7.12
SPAC343.09
SPBC36B7.03
SPAC2F7.06c
SPBC2D10.11c
SPAC1805.04
SPBC1105.01
SPAPB2B4.03
SPAC22G7.03
SPAC1F8.05
SPAC1F3.07c
SPCC777.02
SPAC26F1.12c
SPBC1711.04
SPAC14C4.13
SPCC188.12
SPAC19B12.12c
SPAC29A4.05
SPCC794.02
SPBC428.06c
SPAC3F10.09
SPCC13B11.04c
SPBC56F2.10c
SPCC1183.06
SPCC550.01c
SPAC16.04
SPAC17A2.01
SPAC16C9.02c
SPAPB1A10.15
SPAC823.11
SPBC725.11c
SPBC1734.09
SPBC13G1.02
SPBC577.15c
SPBC14F5.12c
SPAC22E12.06c
SPBC649.04
SPBC106.03
SPAC24B11.10c
SPBC530.15c
SPBC1734.06
SPAC144.11
SPAC3C7.10
SPAC18B11.04
SPAC17C9.07
SPBC1683.02
SPAC343.06c
SPAC2F7.02c
SPAC664.13
SPAC959.08
SPCC1259.07
SPBC16G5.06
SPBC25H2.10c
SPBC428.04
SPAC31G5.17c
SPAP8A3.04c
SPAPJ695.01c
SPBC713.05
SPBC530.04
SPBC660.14
SPAC17C9.05c
SPBC1734.15
SPBC31F10.02
SPCC553.12c
SPAC23C4.03
SPAC19G12.11
SPCC338.06c
SPBC3D6.08c
SPAC23C4.06c
SPAC1D4.09c
SPBC14F5.11c
SPBC15D4.01c
SPBC13E7.03c
SPBC1734.05c
SPBC3B8.06
SPAC6G10.10c
SPAC16C9.07
SPBC16G5.02c
SPAC25G10.01
SPBP35G2.03c
SPAC4F10.07c
SPBPB2B2.14c
SPCP31B10.04
SPAC7D4.13c
SPAC17A2.10c
SPAC8C9.16c
SPBC12D12.09
SPAC3H5.05c
SPCC962.05
SPBC405.02c
SPAC17C9.16c
SPBC11C11.08
SPAC30C2.08
SPCC16C4.10
SPBC16A3.12c
SPAC1687.21
SPBC409.08
SPBC609.05
SPAC6F6.17
SPCC4E9.01c
SPAC521.05
SPAC12B10.05
SPAC17C9.08
SPBC887.01
SPBC17G9.08c
SPBC14F5.09c
SPBP35G2.07
SPAPJ760.02c
SPCC364.02c
SPAC13F5.01c
SPCC338.18
SPAC1556.01c
SPAC3A11.11c
SPAC19A8.14
SPAC23H4.01c
SPBC14C8.11c
SPAC2G11.03c
SPAC6G9.12
SPAC18G6.05c
SPAC3H1.04c
SPCC794.07
SPBC800.02
SPAC11D3.04c
SPAC144.14
SPAC12B10.13
SPAC1556.04c
SPAC20G4.01
SPBP8B7.13
SPAC3G6.05
SPBC30D10.04
SPBC13G1.12
SPBC685.02
SPBC725.04
SPBP8B7.21
SPBC17A3.02
SPAC22H10.08
SPAC18G6.10
SPBC1683.09c
SPAC3F10.04
SPBC1773.14
SPBC1921.01c
SPAC1002.01
SPBC887.06c
SPBC530.07c
SPAC2E1P3.04
SPBC6B1.04
SPCC1919.12c
SPAPJ691.02
SPAC22G7.01c
SPAC607.10
SPAC1687.08
SPCC1919.15
SPAC644.06c
SPAC25B8.07c
SPAC3G9.03
SPAC26A3.02
SPAC19B12.09
SPAC6C3.03c
SPBC1198.08
SPCC417.03
SPCC548.04
SPCC1840.04
SPBC1289.01c
SPCC70.02c
SPAC1071.07c
SPCC4G3.09c
SPAC1399.03
SPAC19G12.12
SPAC3A11.07
SPAC6G9.16c
SPAC20G4.08
SPAC3A11.14c
SPAC1F5.07c
SPAC1952.15c
SPAC2E1P5.02c
SPBC16A3.10
SPAC1F5.05c
SPBC1539.02
SPBC14C8.09c
SPBC17D1.05
SPAC24H6.07
SPCC1753.05
SPAC4F10.11
SPAC1805.01c
SPBC119.14
SPBC1685.06
SPAC23A1.06c
SPBC530.11c
SPBC1718.03
SPCC24B10.08c
SPBC2D10.05
SPCC1259.13
SPCC622.19
SPAC664.03
SPAC17A2.11
SPAC15F9.02
SPBC1778.02
SPBC902.04
SPBC428.12c
SPCC188.07
SPBC56F2.02
SPBC337.13c
SPAC29B12.02c
SPCC364.04c
SPCC970.01
SPCC306.09c
SPBC21C3.16c
SPAC1B3.07c
SPAC16E8.06c
SPAC3H1.03
SPCC4G3.08
SPBC6B1.10
SPAC9E9.10c
SPAC23H3.14
SPAC23H3.11c
SPBC2D10.03c
SPAC11D3.10
SPBC14C8.15
SPAC212.04c
SPBC776.05
SPBC557.05
SPBC16A3.18
SPCC18B5.06
SPAC6G9.14
SPAC12B10.04
SPAC140.03
SPAC17H9.04c
SPAC19G12.08
SPAC1527.03
SPAC27D7.12c
SPAC4F10.08
SPAC3G6.04
SPBC1711.08
SPAC17G6.06
SPAC1687.19c
SPCC1259.10
SPCC962.04
SPCC1393.13
SPBC405.07
SPAC1F8.06
SPAC644.07
SPAC27D7.05c
SPAC922.06
SPBC17D11.01
SPBC21D10.12
SPBC21H7.03c
SPBC30D10.03c
SPBC21C3.15c
SPBC354.01
SPBC2D10.12
SPBC776.03
SPBC530.09c
SPCC1322.16
SPBC6B1.08c
SPAC22F8.09
SPBC1711.03
SPAC22E12.04
SPAC26A3.11
SPAC1952.03
SPAC869.01
SPAC890.02c
SPAC869.11
SPBC11C11.02
SPAC8C9.05
SPBC1539.04
SPBC4B4.12c
SPBC577.06c
SPAC2G11.15c
SPAC1F5.09c
SPCC1020.01c
SPAC2G11.10c
SPCC777.03c
SPCC4G3.04c
SPAC27D7.08c
SPBC1105.14
SPACUNK4.10
SPBC119.04
SPAP8A3.12c
SPBC1347.02
SPBC1348.02
SPBC16A3.08c
SPBC15C4.04c
SPBC16D10.05
SPBC16A3.02c
SPBC1778.04
SPBC16G5.17
SPBC1861.05
SPBC359.01
SPBC1861.07
SPBP8B7.09c
SPBC215.02
SPCC1183.11
SPCC1672.12c
SPBC26H8.05c
SPCC1840.03
SPBC27B12.09c
SPBC1289.06c
SPBC337.08c
SPBC2G2.13c
SPAC25A8.01c
SPCC550.12
SPBC3B8.02
SPCC895.07
SPCC594.06c
SPCC5E4.10c
SPAC12B10.03
SPCC550.03c
SPAC4G9.19
SPAC869.02c
SPAC644.15
SPAC13F5.05
SPCC417.02
SPBPB2B2.01
SPBC16A3.16
SPAC14C4.11
SPAC2F3.07c
SPAPB1E7.12
SPCC31H12.02c
SPBC29A10.10c
SPCC4B3.03c
SPBC29A3.07c
SPCC4B3.07
SPBC2D10.06
SPCC4B3.12
SPBC30D10.14
SPCC4G3.19
SPBC32F12.07c
SPCC550.09
SPBC32H8.03
SPCC5E4.05c
SPBC336.01
SPCC736.07c
SPBC354.03
SPCPJ732.02c
SPBC3D6.10
SPAC24B11.07c
SPBC543.07
SPAC25H1.05
SPBC56F2.08c
SPAC26H5.08c
SPAC767.01c
SPBC530.13
SPAC11E3.03
SPAC1296.02
SPAC3A11.13
SPAC18G6.13
SPAC1639.02c
SPCC584.11c
SPAC1782.09c
SPCC613.12c
SPAC3H8.05c
SPBC582.08
SPAC824.09c
SPBC725.05c
SPBC12C2.03c
SPBC16C6.08c
SPBC725.10
SPBC1815.01
SPBPJ4664.06
SPBC30D10.16
SPBC337.07c
SPCC1322.14c
SPBC36B7.05c
SPBC3E7.15c
SPCC162.10
SPBC409.10
SPBC365.14c
SPAC24H6.11c
SPAC25G10.09c
SPCC24B10.09
SPAC4G9.16c
SPACUNK4.07c
SPAC644.13c
SPAC1783.04c
SPAC6B12.03c
SPAC6C3.05
SPAC6F6.06c
SPACUNK4.08
SPAC8C9.07
SPAC1805.07c
SPCC132.01c
SPCC24B10.15
SPCC1919.11
SPCC24B10.07
SPCPB16A4.05c
SPAC1399.02
SPAC23H3.12c
SPAP27G11.08c
SPCC777.17c
SPBC3B8.03
SPBC3B9.11c
SPAC26F1.03
SPAPB24D3.09c
SPAC23H4.14
SPAPB8E5.03
SPBC1306.02
SPAC26A3.01
SPAC17A5.18c
SPBC16H5.07c
SPAC17G8.05
SPBC1703.12
SPAC18B11.09c
SPBC1706.03
SPAC1B1.02c
SPAC2G11.09
SPBC1778.10c
SPAC513.06c
SPBC18E5.05c
SPCC965.10
SPBC418.02
SPCC970.07c
SPBC646.02
SPAC105.01c
SPBC6B1.05c
SPAC1399.01c
SPBC947.06c
SPAC14C4.07
SPCC1393.02c
SPAC1783.01
SPAC1851.04c
SPCC553.03
SPAC23D3.13c
SPCC61.03
SPAC23G3.12c
SPAC1805.16c
SPAC323.03c
SPAC1F8.03c
SPBC216.05
SPBC24C6.11
SPBC1347.07
SPBC27B12.03c
SPBC16D10.02
SPBC365.12c
SPBC3E7.06c
SPBC725.02
SPBPB21E7.01c
SPBC725.06c
SPCP1E11.11
SPBP23A10.10
SPAC1002.14
SPBP35G2.05c
SPAC105.03c
SPAC212.01c
SPAC4A8.10
SPAC9E9.03
SPBC216.01c
SPBC29A10.07
SPBC1604.12
SPBC3D6.13c
SPCC16A11.03c
SPCC16A11.16c
SPBP4H10.10
SPAC11E3.11c
SPAC12G12.03
SPCC16C4.13c
SPAC17C9.11c
SPCC320.12
SPCC550.14
SPAC23G3.03
SPCC569.05c
SPAC23H4.02
SPCC5E4.07
SPCC1884.02
SPCC1682.15
SPCC594.05c
[truncated: 648 more rows]

## Sheet: YES+CAP_Interaction_Scores
SGA assays of ∆rst2 (YES+CAP)
Gene	SGA1	p-value1	SGA2	p-value2
SPAPB2B4.06	-0.185423	0.0519118	0.300724	0.0148946
SPAC1002.20	0.161416	0.0592542	0.369454	0.0105207
SPAPB8E5.02c	-0.0670075	0.00305113	0.436849	5.04766e-05
SPAC11E3.10	-0.0586159	0.0611804	0.402018	0.00103136
SPAPJ691.03	-0.0260471	0.0895493	0.293904	0.000646453
SPAC11E3.12	-0.0205961	0.246175	0.233296	0.00246852
SPBC106.05c	-0.0395595	0.194296	0.357289	0.00249408
SPAC1296.04	0.0396922	0.185214	0.332496	0.0029193
SPBC1105.09	0.0493067	0.117726	0.53394	0.000856618
SPAC13A11.03	0.0279206	0.16832	0.628326	0.000285599
SPBC11C11.07	-0.0553115	0.198626	-1.79804	0.000775587
SPBC1348.01	0.000963855	0.915113	0.44357	0.000237374
SPAC13G7.07	-0.0120224	0.441046	0.338066	0.00108501
SPBC1348.14c	-0.293388	0.0339152	0.30407	0.0212754
SPAC13G7.11	0.0317189	0.52705	0.51963	0.00453024
SPBC14C8.04	-0.0484539	0.437446	0.695178	0.00305961
SPAC1486.01	-0.157239	0.447851	0.538179	0.0546356
SPBC1539.08	0.117005	0.282917	0.387694	0.0336871
SPAC1142.08	-0.458026	0.213633	0.0936637	0.700516
SPAC22F3.06c	-0.0898372	0.418089	0.447964	0.0258119
SPAC11D3.07c	0.162996	0.0334595	0.514236	0.00273611
SPAC22F3.08c	-0.0124834	0.884682	0.155451	0.162439
SPAC11D3.17	0.0300069	0.715573	0.554038	0.0112542
SPAC11D3.18c	0.0352554	0.614893	0.420736	0.0149824
SPAC22F8.04	-0.13077	0.0753606	-0.405471	0.0104449
SPAC11E3.01c	-0.0516051	0.340692	0.677939	0.00222377
SPAC22F8.11	0.0418295	0.793769	0.112568	0.497385
SPAC11E3.09	0.00800399	0.746085	0.635519	0.000732181
SPAC22G7.02	-0.0748586	0.116101	0.717312	0.000861522
SPAC11G7.02	0.225591	0.191325	0.38868	0.0709485
SPAC22G7.06c	-0.00492042	0.932883	0.485668	0.00790178
SPAC22G7.08	0.0149521	0.304314	0.518725	0.000308901
SPAC1250.05	-0.00675332	0.868466	0.578391	0.00253686
SPAC22H10.04	0.00450166	0.90563	0.878273	0.000772682
SPAC12B10.07	-0.0677306	0.342594	-5.96675	0.00142395
SPAC12B10.09	-0.218236	0.0705953	0.697147	0.00400116
SPAC22H10.09	-0.318881	0.00932957	0.651856	0.00113855
SPAC14C4.16	-0.366979	0.271015	0.08378	0.727243
SPBC1539.10	-0.127744	0.524453	0.181308	0.350464
SPAC1527.02	0.291343	0.0508515	0.708456	0.00678266
SPBC15D4.06	-0.557061	0.0294273	0.0256563	0.779773
SPAC15E1.09	0.0846407	0.428991	0.33584	0.0507758
SPBC1604.09c	-0.00494981	0.950366	0.387815	0.0240718
SPBC1604.18c	0.0828463	0.475255	0.336619	0.0605766
SPAC16E8.08	-0.180917	0.245785	0.156839	0.254292
SPBC16C6.05	0.0181576	0.840164	0.562645	0.0131819
SPAC16E8.18	-0.111707	0.316593	-5.48508	0.00329732
SPAC1751.04	-0.0729319	0.134463	0.111862	0.0572684
SPBC1703.08c	0.0606543	0.434723	0.479747	0.0123804
SPAC1782.04	-0.561105	0.00561947	0.545384	0.00277624
SPBC1703.11	-0.249773	0.0917648	-3.60115	0.00317063
SPBC1709.18	-0.0873019	0.486932	-6.82682	0.00487526
SPAC1786.04	0.0330209	0.543731	0.674769	0.00285425
SPAC12G12.01c	-0.408063	0.241961	0.177738	0.473966
SPAC23A1.04c	-0.0197552	0.802384	0.403753	0.0211303
SPAC12G12.07c	0.270688	0.0822809	0.361373	0.0458829
SPAC23A1.07	0.162277	0.0859966	0.44952	0.0102862
SPAC12G12.12	0.194023	0.116319	0.672259	0.00815047
SPAC23C11.14	0.0553868	0.539881	0.226278	0.0862852
SPAC139.04c	0.128025	0.0251288	0.396365	0.00224129
SPAC23C4.02	-0.0393992	0.317087	0.374938	0.00468096
SPAC13C5.03	0.108208	0.142736	0.655043	0.003297
SPAC23D3.01	-0.00630169	0.789702	0.427145	0.00172443
SPAC13C5.07	-0.188237	0.220774	0.394238	0.0456784
SPAC23D3.03c	-0.0333655	0.226327	0.533297	0.000875081
SPAC13D6.03c	-0.140694	0.0634282	0.240529	0.0178745
SPAC23D3.09	0.0668525	0.653739	0.670104	0.0228177
SPAC13G6.09	-0.279795	0.33996	-4.66343	0.0211288
SPAC23E2.01	-0.784123	0.0168403	1.11168	0.00224577
SPAC144.02	-0.0115888	0.877859	0.462953	0.014443
SPAC23G3.02c	0.0741531	0.0817101	0.541164	0.0012457
SPAC144.05	0.0285433	0.585882	0.565807	0.00415621
SPAC23G3.05c	0.111675	0.0324016	0.285127	0.00458683
SPAC1486.04c	-10.4064	0.0110419	-5.37049	0.0115693
SPAC23G3.08c	-0.0665478	0.274819	0.74421	0.00200416
SPAC14C4.05c	0.174784	0.0663081	0.754293	0.00257614
SPAC23H3.03c	-Inf	0.00569871	-7.27751	0.00577225
SPBC1711.15c	0.0484901	0.832335	-0.0353464	0.880443
SPAC17G8.09	0.152566	0.0360333	0.523293	0.00246916
SPBC18E5.14c	0.238986	0.0246963	0.725525	0.00194324
SPAC1805.08	0.0475295	0.00645793	0.353931	9.46172e-05
SPAC1851.02	-0.352132	0.00322327	0.194113	0.0072448
SPBC19F8.01c	-0.0245355	0.516214	0.493752	0.00278213
SPAC1952.02	-0.172197	0.2577	-0.451294	0.0646267
SPBC215.04	-0.229131	0.17799	0.456358	0.0354086
SPAC19A8.11c	-0.02892	0.699794	0.548602	0.00916076
SPAC19D5.11c	-0.132293	0.0719111	0.664492	0.0018006
SPBC21C3.11	0.0376786	0.326442	0.61601	0.0014827
SPAC1D4.11c	0.0640337	0.422456	0.632865	0.0067181
SPBC21D10.08c	-0.210944	0.0219557	-4.72746	0.00045334
SPAC1F8.08	0.0749249	0.413635	0.559995	0.0118414
SPBC23E6.05	-0.0550656	0.0566411	0.504471	0.000494609
SPBC23G7.16	-0.432241	0.0139111	0.57578	0.00393471
SPAC22F3.07c	0.144928	0.0207258	0.675532	0.000669069
SPBC24C6.05	-Inf	0.00137663	-6.13693	0.00141652
SPAC1556.03	-0.232308	0.424057	0.0793182	0.741379
SPAC24B11.08c	-0.0260672	0.88769	0.381556	0.113983
SPAC24B11.12c	0.275245	0.0195416	0.74324	0.00195253
SPAC15A10.06	0.134134	0.493694	0.537459	0.0614152
SPAC24C9.08	0.00292342	0.72497	0.549286	0.000117071
SPAC15A10.10	-0.0387954	0.364543	0.407796	0.00483505
SPAC24C9.14	-0.128314	0.04443	0.136805	0.0331052
SPAC15A10.11	-0.443127	0.0134992	-5.52993	0.00100518
SPAC25B8.11	-0.00287259	0.945445	0.507105	0.00371487
SPAC15A10.16	-0.0882953	0.240158	0.54963	0.00594561
SPAC1610.03c	-0.206057	0.145535	0.322911	0.0482935
SPAC25H1.02	-0.021392	0.598195	0.355641	0.00712195
SPAC1635.01	-0.34567	0.0801559	0.402327	0.0376629
SPAC26A3.10	-0.136521	0.18052	0.351788	0.025162
SPAC26A3.16	0.0657319	0.0919345	0.455089	0.00167627
SPAC26F1.02	-0.0814512	0.042067	0.434454	0.00109337
SPAC1687.05	0.00988205	0.901851	0.395065	0.0236097
SPAC26F1.08c	-0.0124986	0.875019	0.419341	0.0199899
SPAC1687.06c	0.0235979	0.478449	0.528338	0.00185537
SPAC26F1.10c	-0.0410213	0.746024	0.472611	0.0358988
SPAC22H10.02	-0.201672	0.308058	0.124776	0.44702
SPBC29A10.12	-0.138933	0.204495	0.154495	0.149602
SPAC23A1.03	0.227511	0.0846843	0.642157	0.00886558
SPAC23C11.08	0.00690076	0.790897	-5.61118	0.000261902
SPAC23C11.10	-0.0612351	0.431762	0.313898	0.0293082
SPBC2D10.20	-0.0354938	0.517033	-5.34641	0.00101866
SPAC23C4.16c	-0.0717039	0.245268	0.599245	0.00333285
SPBC30D10.09c	0.0318133	0.374953	0.434818	0.00311868
SPAC25B8.10	0.0257269	0.142219	0.467699	0.000396202
SPBC31F10.05	-0.0782742	0.536798	0.395261	0.0477378
SPAC25G10.06	-0.449527	0.260063	-0.42155	0.278809
SPBC32F12.08c	-0.194205	0.0757684	0.430252	0.011027
SPAC27E2.01	-0.130588	0.157032	0.455149	0.0109039
SPBC32H8.05	-0.0256533	0.652631	0.250822	0.0299849
SPAC27F1.10	-0.0380502	0.130827	0.391461	0.00112662
SPBC337.09	-0.263798	0.425955	-4.02586	0.0307659
SPAC29A4.14c	-0.221648	0.0586866	-6.22324	0.00133684
SPBC337.16	0.118099	0.184182	0.501969	0.0103929
SPAC1687.15	-0.415693	0.188182	0.0385296	0.851351
SPAC26H5.02c	-0.0208942	0.778571	0.226267	0.0630304
SPAC16A10.02	0.131069	0.344097	0.486237	0.0353254
SPAC27D7.02c	0.1009	0.640941	0.518261	0.0832215
SPAC16C9.05	0.200862	0.0863871	0.596399	0.0083268
SPAC27D7.13c	0.0669062	0.668376	0.665409	0.0255371
SPAC16C9.06c	0.00326226	0.968025	0.62692	0.0083461
SPAC1705.02	0.0165676	0.78786	0.511561	0.00772416
SPAC27E2.03c	-0.569762	0.162177	0.00528511	0.98274
SPAC1782.01	-0.0229779	0.730378	0.792968	0.00295353
SPAC27F1.05c	0.0254372	0.244264	0.798641	0.000217187
SPAC1782.05	-1.62832	0.0430212	-4.58629	0.0221478
SPAC27F1.06c	0.0528224	0.171317	0.656759	0.000953
SPAC1782.06c	-0.0578321	0.585073	0.259847	0.0835386
SPAC29A4.02c	-0.0374672	0.592672	0.411689	0.0148112
SPAC17A2.05	-0.0388445	0.0875961	0.498523	0.000416507
SPAC29A4.13	0.108958	0.370805	0.506963	0.0254783
SPAC17A2.06c	-0.259734	0.0224291	0.30311	0.0113289
SPAC2C4.14c	-0.0884069	0.273667	0.470991	0.010448
SPAC17A2.12	-0.0832428	0.130298	0.461071	0.00355102
SPAC2C4.17c	-0.294785	0.0461862	0.55029	0.00776324
SPAC17A2.14	-0.0615384	0.380198	0.473772	0.00912298
SPAC2F3.02	-0.0282944	0.0490683	0.346956	0.000269992
SPAC29A4.17c	-0.293684	0.285586	-0.00862564	0.966974
SPAC2C4.05	0.186851	0.017429	0.193882	0.0161392
SPBC3B9.05	-0.135067	0.13525	0.20608	0.0526576
SPAC2C4.08	0.119168	0.0679638	0.44903	0.00417717
SPBC3D6.09	-0.165189	0.0895129	0.54655	0.00564281
SPAC2C4.09	0.0747084	0.278238	0.672367	0.00366472
SPBC4B4.06	-0.0550106	0.394579	0.549104	0.00559069
SPAC2F3.12c	0.095694	0.185319	-5.20418	0.00125652
SPAC2F3.18c	-0.0362094	0.548086	-4.9967	0.00127314
SPBC56F2.14	0.0486019	0.114026	0.893664	0.000218421
SPAC343.20	-0.0942729	0.394968	-4.8636	0.00369494
SPBC577.04	-0.00329741	0.97964	-0.116324	0.431517
SPAC3G6.02	-1.13096	0.00237239	-4.98772	0.000748656
SPAC3G6.13c	0.178694	0.0215495	0.466749	0.00264266
SPBC839.14c	-0.284756	0.0323132	0.241114	0.0313769
SPAC4G9.06c	0.0238174	0.787465	0.606965	0.0105356
SPBC887.08	0.0639861	0.266408	0.412365	0.00796513
SPAC17A5.01	-0.0464692	0.772254	0.0902748	0.569848
SPAC2F3.15	0.0966351	0.519131	0.150363	0.34379
SPAC17A5.11	0.109623	0.419644	0.42789	0.0478108
SPAC2F3.16	0.145364	0.20958	0.913426	0.00429555
SPAC17C9.09c	0.0906705	0.0781655	0.935227	0.000446634
SPAC2F7.08c	-0.114212	0.0394638	0.910366	0.000313861
SPAC17D4.03c	0.161278	0.0642521	-5.22337	0.00104731
SPAC2F7.09c	-0.148686	0.0150405	0.547159	0.000692983
SPAC17G6.02c	0.0710857	0.281395	0.660093	0.00352978
SPAC2F7.10	-0.050632	0.315684	0.728377	0.00156166
SPAC17G6.05c	-0.0166385	0.723181	0.971744	0.000856316
SPAC2G11.05c	0.0823198	0.325994	-5.29394	0.00217359
SPAC17G6.13	0.0335785	0.713122	0.78811	0.00580155
SPAC2G11.12	-0.461961	0.0706633	0.0951881	0.469076
SPAC17G8.07	0.117689	0.0933581	0.191445	0.0367167
SPAC2H10.01	0.161422	0.113785	0.450922	0.0139287
SPAC17H9.08	-4.27748	0.0249678	-4.02148	0.0254832
SPAC30.02c	0.320642	0.0398446	-5.7068	0.00271623
SPAC17H9.11	0.0264125	0.389965	0.411485	0.0026331
SPAC30.03c	0.103105	0.00144351	0.264733	0.000195655
SPAC17H9.14c	0.0713165	0.00639045	0.0398648	0.0204621
SPAC30.04c	-0.143891	0.126191	0.0980409	0.20047
SPAC1805.02c	-0.0898523	0.246577	-Inf	0.00138558
SPBC8D2.02c	0.000812398	0.966384	0.45325	0.00102758
SPAC589.11	0.175236	0.466042	0.764851	0.0402116
SPBC947.14c	0.295648	0.200739	1.28583	0.00699538
SPBCPT2R1.02	0.0727791	0.115888	-5.26824	0.000393863
SPAC630.11	-0.0564777	0.281215	0.536174	0.00338548
SPBP22H7.08	-1.52892	0.194194	-4.70299	0.105357
SPAC630.15	-0.0496846	0.582919	-4.87303	0.00290387
SPBP4H10.08	-0.0122117	0.786451	1.07037	0.00061386
SPAC664.10	0.0893202	0.238151	1.05185	0.00127774
SPBP4H10.12	0.00134498	0.965788	0.672181	0.00105219
SPAC683.03	0.0768493	0.0506633	0.579369	0.000670874
SPAC694.03	0.0164878	0.69334	0.285581	0.0130215
SPBP8B7.26	0.137645	0.0461822	0.397869	0.00489202
SPAC6B12.06c	0.0149583	0.544716	0.00383506	0.870501
SPBP8B7.31	-0.135188	0.0999879	-5.34108	0.000984872
SPAC6B12.15	-6.32704	0.000379313	-Inf	0.000369928
SPBPB2B2.02	-0.0794698	0.267462	-7.75807	0.00124941
SPAC6F6.09	-0.0807067	0.0153213	0.139093	0.00450037
SPBPB7E8.02	0.0868365	0.078538	-0.177215	0.024655
SPAC1805.09c	0.00257575	0.989201	0.298614	0.188292
SPAC1805.12c	0.321545	0.173354	1.20156	0.00843952
SPAC31A2.16	0.161022	0.132683	-4.95722	0.00244241
SPAC1834.03c	-0.0127638	0.618487	-5.00604	0.000242498
SPAC31G5.19	0.0044656	0.987895	1.90068	0.0043587
SPAC1834.05	-0.341934	0.113389	1.4726	0.00191707
SPAC328.01c	0.0428827	0.649951	1.33679	0.00139685
SPAC1851.03	0.336942	0.016777	-5.72521	0.00123506
SPAC328.04	-0.00694563	0.881482	1.29169	0.000385804
SPAC18B11.07c	-0.0177587	0.703774	-4.61561	0.000844491
SPAC328.06	0.0232216	0.731799	-5.37475	0.00177867
SPAC18G6.15	0.0549913	0.36464	-5.09103	0.00118127
SPAC328.09	0.0209422	0.437491	-5.09499	0.000244988
SPAC1952.07	-0.0146238	0.740988	0.754741	0.00149364
SPAC328.10c	-0.087277	0.546894	-0.00457368	0.972604
SPAC1952.16	0.0588588	0.317084	0.607833	0.00359391
SPAC343.04c	0.066404	0.264022	0.430131	0.00769038
SPAC19A8.03	-0.319909	0.00670329	0.269972	0.00626513
SPAC343.07	-0.346717	0.0217515	-0.253972	0.0371961
SPAC19A8.04	0.0551449	0.303967	-0.806288	0.00437761
SPAC343.11c	-0.027893	0.238084	-1.11943	0.000454453
SPAC19A8.10	-0.0340249	0.527777	-1.26432	0.00276648
SPAC343.18	0.0568095	0.550324	-1.66979	0.00669972
SPAC6G9.09c	-0.293023	0.255995	0.116937	0.54464
SPBPB8B6.04c	0.0118977	0.823317	1.09904	0.000814735
SPAC750.08c	0.246424	0.285329	-4.59326	0.0176075
SPBPB8B6.05c	0.131476	0.169736	-4.69824	0.00221169
SPAC823.02	0.0283606	0.562672	-4.54035	0.000908575
SPBPJ4664.02	0.0468096	0.454554	-4.2904	0.00142295
SPAC824.07	-0.048592	0.379269	-5.02409	0.000930085
SPCC1183.10	-0.0343591	0.60609	-5.30443	0.00158339
SPAC890.07c	-0.0674618	0.368374	1.657	0.000338801
SPAC8C9.14	-0.483238	0.0112052	-4.32633	0.00102112
SPCC1259.04	-0.344662	0.0241101	-5.99051	0.00116383
SPAC8C9.19	-0.0626966	0.667861	1.41531	0.00261359
SPAC8E11.04c	-0.118866	0.192842	1.27955	0.000819807
SPCC16C4.04	-0.0299399	0.384754	1.10916	0.000258498
SPCC16C4.11	-0.452318	0.0286175	0.618001	0.00748735
SPACUNK4.19	0.0997221	0.129705	-5.63557	0.000853145
SPCC24B10.17	-0.22378	0.0609887	-0.548205	0.0135711
SPAP11E10.01	0.132551	0.276246	-0.801145	0.0224056
SPCC24B10.18	-0.0695077	0.425341	-1.35073	0.00601646
SPAP27G11.16	-0.11724	0.0816926	-2.13564	0.000947327
SPAC19B12.04	-0.225965	0.386381	0.758563	0.0344897
SPAC3A11.10c	0.0471048	0.161657	1.29426	0.000110368
SPAC19B12.07c	0.308939	0.0312069	1.80322	0.000300902
SPAC19B12.08	0.104765	0.162393	-4.45793	0.00132162
SPAC19B12.10	-0.0401662	0.190779	2.46707	9.68543e-06
SPAC19B12.11c	-0.444415	0.0225447	1.73371	0.000303012
SPAC1B3.04c	-0.00424533	0.873028	-4.94152	0.00028135
SPAC1B3.05	-0.0721074	0.130813	-5.2536	0.000405367
SPAC3F10.02c	-0.810498	0.00210374	-4.83911	0.000418354
SPAC3F10.06c	0.0237476	0.611348	-5.15606	0.000818374
SPAC1F3.05	0.0465741	0.309412	0.699594	0.00151246
SPAC1F3.06c	-0.0139319	0.758414	-1.26266	0.0021832
SPAC3G6.11	-0.0564099	0.114585	-1.76893	0.00040557
SPAC1F7.11c	-0.0294928	0.717701	-2.17476	0.00387819
SPAC3G9.04	-0.0564369	0.35515	-2.6158	0.00147289
SPCC794.15	-0.0378163	0.665854	-2.86244	0.00356034
SPAC1093.06c	-0.485811	0.103628	-2.57589	0.0141259
SPAC1006.06	-0.026939	0.853326	-2.9293	0.010156
SPAC1039.05c	-0.0493891	0.477969	-2.99513	0.00197064
SPAC1071.02	-1.23995	0.0350449	3.43866	0.000126877
SPAPB18E9.01	-0.367388	0.175898	3.43791	0.000123355
SPAC1071.08	0.0409487	0.787456	2.85313	0.000225925
SPAPB18E9.04c	-0.0474791	0.505539	3.08098	2.90823e-05
SPAPB1E7.07	-0.607659	0.0185805	-3.84994	0.00259709
SPAPB21F2.03	-1.05594	0.00374512	0.848677	0.00157814
SPAC1142.03c	0.0032241	0.925134	-1.14492	0.00147644
SPAC1F8.01	-0.316157	0.186937	5.66448	4.01592e-06
SPAC3G9.08	-7.42868	0.00270257	-2.35716	0.00411522
SPAC3H1.05	-6.90873	0.0171148	-0.177076	0.472173
SPAC3H1.06c	0.00987693	0.950268	-0.0188752	0.906201
SPAC20H4.05c	0.0197952	0.867443	0.395832	0.0495876
SPAC3H1.10	-0.111007	0.408906	0.670701	0.0142671
SPAC20H4.10	-0.0718404	0.570712	0.000973585	0.993395
SPAC3H1.13	-0.258916	0.118204	0.142504	0.236689
SPAC222.14c	-0.124909	0.373164	7.09504	2.88504e-07
SPAC3H5.07	-0.0177669	0.909426	6.4859	1.15282e-06
SPAC222.15	-0.0603261	0.533668	0.392796	0.0294585
SPAC3H5.08c	-0.108123	0.433105	0.194792	0.190711
SPAC227.03c	-0.113032	0.424508	-0.117215	0.411072
SPAC3H5.12c	0.0483193	0.619853	-0.724673	0.0213205
SPAC227.10	-0.153159	0.31285	-0.631809	0.042249
SPAC3H8.03	-0.0589893	0.627341	0.33471	0.0658552
SPAC3H8.07c	-0.0302054	0.786697	-1.36864	0.0117818
SPAC22E12.14c	-0.0339672	0.735234	3.20152	5.34148e-05
SPAC4A8.05c	-0.00443005	0.925128	2.86497	2.11046e-05
SPAC22F3.03c	-0.0194337	0.742071	2.28918	8.30874e-05
SPAC4D7.03	-7.33029	0.000401615	-3.5944	0.000471425
SPAC4F10.02	0.153932	0.0454918	2.56126	2.57413e-05
SPAC4F8.10c	-0.17247	0.0607399	2.50392	3.88246e-05
SPBC1271.05c	-0.300824	0.0354125	2.49181	6.19116e-05
SPAC4F8.11	-0.340542	0.0253407	1.92289	0.000149347
SPBC12C2.05c	-0.421251	0.0155675	0.181441	0.0524663
SPAC4G8.04	-0.346518	0.0257913	0.0603696	0.346198
SPAC4G8.08	-0.154321	0.0120559	3.82434	7.28916e-07
SPBC1347.03	-0.27897	0.00896822	4.86047	3.57151e-07
SPAC4G9.02	-0.229468	0.00346514	2.23992	5.43208e-06
SPBC1347.12	-0.176779	0.0319788	0.789105	0.000841628
SPAC4G9.14	-0.0895354	0.0283054	0.522069	0.000562445
SPBC13E7.09	0.00379066	0.784463	0.907364	9.26405e-05
SPAC4G9.20c	-0.261569	0.0238475	2.07195	6.62051e-05
SPAC4H3.07c	0.0491903	0.173583	2.80801	7.74768e-06
SPBC13G1.10c	-6.7709	0.00463856	2.59892	0.000179181
SPCC1183.04c	0.242844	0.0497556	3.14247	2.94499e-05
SPCC11E10.07c	0.104506	0.00400587	2.84697	5.92686e-07
SPBC29A3.18	-0.0263242	0.372696	2.76637	7.47881e-06
SPCC11E10.08	-0.42227	0.007716	2.69045	1.68902e-05
SPBC2A9.03	-0.165935	0.0377948	2.27877	3.18511e-05
SPBC2A9.04c	-0.313905	0.0157321	0.423171	0.00525989
SPBC2D10.15c	-0.226681	0.0278972	0.269343	0.0142948
SPCC1235.05c	-0.096726	0.134003	3.00646	1.41609e-05
SPBC30B4.02c	-0.0819437	0.0290735	-3.93932	0.000106017
SPCC1259.03	-6.41967	0.00328074	1.34946	0.0013409
SPBC30B4.03c	-0.0777669	0.00333542	0.92449	1.1447e-05
SPBC30B4.06c	-0.325036	0.0281651	2.4371	6.1357e-05
SPCC132.02	0.313498	0.0279924	2.84185	4.52132e-05
SPBC31F10.07	0.185435	0.0619677	2.85397	3.30775e-05
SPCC132.04c	-0.165611	0.372923	2.77631	0.000264957
SPAC513.02	0.157352	0.26137	3.26423	7.46321e-05
SPBC146.04	0.132605	0.195344	3.03511	4.87068e-05
SPAC521.04c	-0.0403623	0.345412	2.79738	1.43298e-05
SPBC14F5.07	0.029339	0.17485	2.98855	2.05562e-06
SPBC14F5.10c	-0.0511335	0.0332522	1.24448	2.26255e-05
SPBC14F5.13c	-0.0680894	0.105272	0.844368	0.000418133
SPBC15C4.05	-0.140021	0.166738	-1.37545	0.00494903
SPBC15D4.03	-0.145491	0.0525687	3.38224	5.90487e-06
SPBC15D4.15	-0.106093	0.011771	5.52615	2.96349e-08
SPBC1604.08c	0.443454	0.0119565	0.39199	0.0157924
SPBC1683.13c	0.116352	0.0397166	1.53762	8.22093e-05
SPBC1685.01	-0.00628216	0.945912	2.62964	0.000119474
SPAC589.09	0.0773196	0.418146	2.82567	7.98432e-05
SPBC16A3.17c	-0.0586229	0.759577	2.85161	0.000334065
SPCC1322.08	-0.0260453	0.649893	2.88236	2.82021e-05
SPBC31F10.12	0.0387284	0.626893	2.78914	6.54719e-05
SPBC31F10.16	-0.2491	0.0153295	2.54178	1.69604e-05
SPBC32C12.03c	0.0280365	0.278443	2.56597	7.3187e-06
SPBC32F12.02	0.0141699	0.477785	1.16854	8.34177e-05
SPCC1682.08c	-4.89692	0.102463	-3.82728	0.109442
SPCC1795.01c	-0.032117	0.00962908	5.57038	2.18845e-09
SPBC32H8.06	-0.0141343	0.59693	4.11946	9.12987e-07
SPCC1840.02c	0.00137452	0.977053	-2.43777	0.00129433
SPBC32H8.08c	0.0471801	0.155875	4.92838	2.57013e-07
SPBC32H8.11	0.00565632	0.831916	3.1169	4.50517e-06
SPCC24B10.03	0.0359547	0.210128	1.67801	3.96599e-05
SPBC32H8.13c	0.0697991	0.0365115	1.39515	3.57023e-05
SPCC24B10.13	-0.178401	0.0298878	1.66639	8.95266e-05
SPBC336.03	-0.205093	0.154549	2.49566	0.000162701
SPCC320.03	0.18508	0.0675599	2.67579	4.84188e-05
SPBC336.14c	-0.205164	0.08484	2.71401	5.51057e-05
SPAC5H10.11	-0.0207743	0.892918	3.12153	0.000148441
SPAC630.09c	0.0658877	0.19337	2.51881	2.61884e-05
SPAC631.01c	-0.0897468	0.221592	2.8807	2.91963e-05
SPBC16G5.05c	-0.155132	0.149287	2.85947	5.06642e-05
SPAC637.06	-0.352419	0.0367752	2.95958	3.9767e-05
SPBC16G5.16	0.0215863	0.424229	1.63878	5.1265e-05
SPBC16H5.03c	-6.43634	0.00154625	-6.56475	0.00154319
SPAC644.14c	-0.0300202	0.65213	1.69598	0.000306825
SPBC16H5.04	-0.158375	0.0275584	-0.963428	0.00130643
SPAC664.01c	-0.0148204	0.819463	4.36792	4.01539e-06
SPBC16H5.05c	-0.0708839	0.0461191	3.93356	5.58225e-07
SPAC664.02c	-0.196753	0.0611811	5.34923	6.91693e-07
SPBC16H5.08c	0.0490131	0.350118	-0.691163	0.00558913
SPAC688.14	-0.0286121	0.36745	-2.93062	0.000382708
SPBC16H5.11c	-0.167052	0.0245755	1.83556	4.62071e-05
SPAC694.06c	0.176749	0.0168066	2.30635	1.88042e-05
SPBC1703.04	0.133286	0.243826	2.85124	9.07655e-05
SPAC6B12.02c	-Inf	0.00424169	2.29297	0.000280449
SPBC1703.06	-0.237276	0.380607	2.55045	0.000781849
SPBC337.03	-0.331051	0.0547143	2.75302	7.59544e-05
SPCC330.02	-0.0315458	0.715448	2.96294	5.74577e-05
SPBC337.04	-0.0578177	0.178558	2.57118	1.52215e-05
SPCC330.07c	0.0826034	0.042295	2.77248	4.60694e-06
SPBC342.05	0.0753981	0.118323	2.91933	9.56449e-06
SPCC338.11c	0.0538855	0.195551	3.03101	7.67251e-06
SPBC342.06c	0.133245	0.00939509	2.9999	1.82095e-06
SPCC417.06c	0.0357415	0.233703	1.90464	2.93664e-05
SPBC354.13	0.0477518	0.128536	1.60227	4.32564e-05
SPCC417.09c	0.0147327	0.619934	1.5791	7.89483e-05
SPBC359.06	0.00774445	0.77368	1.08365	0.000214069
SPCC4B3.15	-0.135003	0.0110395	0.293722	0.00175234
SPBC36.07	-0.0513941	0.100593	4.7445	2.17193e-07
SPCC553.08c	0.182924	0.0291209	4.29266	1.6084e-06
SPBC365.01	-0.0973929	0.0349139	-0.818936	0.000835543
SPCC569.07	0.0356272	0.282319	0.125738	0.0337011
SPBC365.10	-0.271936	0.00443783	-3.94979	0.000150692
SPCC61.05	-0.131617	0.0132572	1.97823	1.18955e-05
SPBC36B7.08c	-0.122584	0.254979	1.50767	0.000781661
SPCC613.02	0.0186999	0.751959	2.04684	0.000132305
SPBC3E7.05c	0.0269608	0.334214	2.52074	9.95065e-06
SPCC63.04	0.114206	0.086225	2.52141	2.98271e-05
SPBC3F6.01c	0.0246075	0.654137	2.60793	4.1928e-05
SPCC645.13	-0.404266	0.209717	2.48735	0.000844532
SPAC6B12.04c	-0.10739	0.508721	3.03318	0.000156572
SPBC1703.14c	-0.277685	0.117966	2.70425	0.000143667
SPAC6B12.07c	-0.086557	0.225164	2.43123	5.84613e-05
SPAC6C3.08	-0.134115	0.0773541	2.43781	3.52631e-05
SPBC1709.14	0.0813719	0.0226559	2.54214	3.39184e-06
SPAC6G9.04	-0.121513	0.00561752	1.41417	1.33327e-05
SPBC1734.07c	-0.360935	0.00625752	6.14679	6.34198e-08
SPAC6G9.05	-0.0258605	0.28335	4.89817	1.79949e-07
SPBC1734.12c	-0.238024	0.0626559	4.24695	4.93899e-06
SPAC7D4.02c	-0.109783	0.00249759	5.50986	6.77711e-09
SPBC1734.13	-0.119356	0.205191	6.78858	1.53121e-07
SPAC7D4.12c	-0.142662	0.0871443	-2.55801	0.00128402
SPBC1773.03c	-0.0619609	0.335513	1.96808	0.000131727
SPAC806.08c	-0.311937	5.20612e-05	1.52546	5.57661e-07
SPBC1773.16c	-0.0575718	0.101361	-4.45171	0.000200173
SPAC821.05	0.0994022	0.137275	-4.26583	0.000971043
SPBC1778.03c	0.0956008	0.103295	1.52963	0.000160532
SPAC821.06	-0.078163	0.366252	1.47869	0.000648162
SPBC1778.09	-0.261816	0.299361	1.29397	0.00670623
SPBC4.05	0.0504018	0.265867	2.50437	2.47476e-05
SPCC70.06	-0.0580308	0.080553	2.83092	3.80102e-06
SPBC409.19c	-6.27672	9.13981e-05	-3.31607	0.000110042
SPBC428.15	0.0395382	0.182734	3.00968	3.85691e-06
SPCC736.08	-5.8865	0.0021883	1.50675	0.000625007
SPBC4B4.04	0.007832	0.732801	2.0137	2.08763e-05
SPBC4B4.07c	-0.127375	0.117323	0.553601	0.00459479
SPCC757.04	-0.102747	0.0105191	6.23764	9.10908e-09
SPBC4B4.10c	-0.0796251	0.0766114	-2.35388	0.000384839
SPCC794.11c	-0.0689056	0.0801924	4.28219	5.80979e-07
SPBC4C3.04c	-0.0656521	0.00231844	-0.803639	2.52404e-05
SPCC895.05	0.238229	0.00473705	-0.719399	0.000996053
SPBC4F6.12	-0.0533591	0.165367	3.86555	1.55765e-06
SPBC543.02c	-0.0779562	0.0808923	1.40686	9.31896e-05
SPCC965.06	-0.0588921	0.202348	1.21979	0.000258785
SPBC543.05c	-0.176301	0.0671521	-5.24305	0.00103944
SPCC965.11c	0.12316	0.0485531	0.930507	0.000506019
SPBC543.10	-0.0790282	0.335886	-Inf	0.00179565
SPCC970.10c	-11.3489	0.0153835	0.481191	0.0874227
SPAC821.07c	-0.17746	0.367367	2.54247	0.000430728
SPBC17A3.06	-0.392953	0.0921522	2.54392	0.000259627
SPAC823.03	-0.174238	0.0920216	2.27816	9.29351e-05
SPBC17A3.10	0.00265866	0.88435	2.14404	1.07288e-05
SPAC823.13c	0.0528771	0.181083	2.49036	1.60394e-05
SPBC17D1.06	0.023056	0.168105	2.71621	1.86015e-06
SPAC823.14	-0.110889	0.0229091	-3.99781	0.000147723
SPBC17D1.07c	-0.0353992	0.148813	2.28175	7.48576e-06
SPAC824.02	-1.30938	0.00711663	-4.67258	0.00276121
SPBC17D11.04c	-0.111032	0.0473778	-4.22014	0.000312143
SPAC824.04	-5.334	0.00871344	-5.52305	0.00865998
SPBC17F3.01c	-0.098383	0.136456	6.66689	7.31978e-08
SPAC824.08	-0.0689993	0.188525	5.29443	3.86661e-07
SPBC17G9.05	-0.043825	0.292506	-2.85852	0.000600379
SPAC869.04	-0.0496776	0.267481	5.77611	1.7092e-07
SPAC869.05c	-0.0683527	0.146545	-2.42773	0.000601781
SPBC1861.03	-0.159252	0.0394844	-5.40872	0.00048024
SPAC890.03	-0.041612	0.197671	-5.21172	0.000236178
SPAC8C9.11	-0.170863	0.247206	-0.322467	0.101154
SPBC557.04	-0.146885	0.434639	-4.10909	0.0110518
SPCP1E11.02	-0.253452	0.123914	2.66386	0.000137971
SPBC56F2.03	0.0124101	0.861971	2.36054	0.000112321
SPCP1E11.10	0.204923	0.0238561	-0.585931	0.00513255
SPBC577.03c	-0.10205	0.0181247	2.56591	3.58746e-06
SPAC1002.03c	-0.0428972	0.446374	2.77278	2.85249e-05
SPBC577.13	-0.0853186	0.166619	-4.22688	0.000808325
SPAC1002.05c	-0.137788	0.0444201	-3.99212	0.000449056
SPBC582.09	-0.0395071	0.0248141	-4.13849	2.11347e-05
SPAC1006.03c	-1.76791	0.0194374	-4.43208	0.0108049
SPBC609.02	-0.0330557	0.277282	-4.20548	0.000262188
SPBC609.03	-0.0881175	0.00582456	6.21109	3.86197e-09
SPBC646.13	0.126704	0.192237	-0.381721	0.0391019
SPAC11D3.14c	-0.0294104	0.429618	-1.05257	0.0015705
SPAC11E3.14	-0.0831591	0.0689961	-3.889	0.000277174
SPAC12B10.16c	-0.0568777	0.0890763	-5.13878	0.000162325
SPBC660.12c	0.0407401	0.507949	0.754624	0.00270781
SPAC139.01c	0.0856654	0.249752	0.714229	0.00352261
SPBC685.06	-0.183121	0.691835	0.328403	0.429499
SPAC13G6.01c	-0.348424	0.175996	-0.0860765	0.634564
SPAC8C9.12c	-0.113017	0.481474	-0.281171	0.18141
SPBC19F5.01c	-0.155246	0.255528	6.68897	4.00914e-07
SPBC19F8.04c	0.0470188	0.350131	6.71894	6.89391e-08
SPAC8E11.03c	0.00660163	0.816881	6.63873	3.11512e-08
SPBC19F8.08	-0.311773	0.0227143	6.65445	8.92781e-08
SPAC8F11.03	-0.115901	0.0305912	0.468634	0.00129421
SPBC19G7.10c	-5.63179	0.00119872	-0.1542	0.0962704
SPAC922.03	-0.128927	0.0375541	10.4556	1.47637e-10
SPBC215.01	-0.0296879	0.246911	5.00091	1.64522e-07
SPAC926.07c	-0.0017777	0.940927	2.28623	1.43986e-05
SPBC215.05	-1.5408	0.0148813	1.54027	0.00179508
SPAC926.09c	-0.0663356	0.42386	1.95292	0.000246367
SPBC215.06c	-0.0358502	0.331892	6.91358	2.61342e-08
SPAC977.15	-0.0358902	0.291031	-0.783105	0.00169791
SPBC215.07c	0.0692224	0.0691929	5.17713	1.50493e-07
SPAC9G1.02	0.0186848	0.744022	4.95611	1.34263e-06
SPBC216.02	0.163072	0.0558683	-1.65536	0.0018676
SPBC216.04c	-0.289199	0.210873	3.86364	5.43774e-05
SPAC13G7.02c	-2.58803	0.0115546	-1.68272	0.0168061
SPBC6B1.02	0.113723	0.174052	6.32828	2.48835e-07
SPBC713.11c	0.0588778	0.137909	0.151894	0.023466
SPAC16.01	0.00338052	0.892175	6.54691	2.73398e-08
SPBC725.01	-0.244216	0.225598	0.331731	0.10277
SPAC1751.01c	-0.0855772	0.113797	-0.269762	0.0152292
SPBC776.01	0.00259295	0.959353	-0.204209	0.0518031
SPAC1782.08c	-0.365	0.00774956	0.0359827	0.33012
SPAC1783.05	0.063576	0.345449	4.76938	1.96149e-06
SPAC1783.07c	0.000443674	0.976832	2.33281	5.40196e-06
SPAC1786.02	0.0701864	0.345833	4.33864	4.49066e-06
SPBC839.07	-0.0278377	0.0782265	1.69458	6.45737e-06
SPAC17H9.01	-0.0302802	0.188427	-0.00535787	0.759368
SPBC887.10	-1.3249	0.000948225	-0.891432	0.00160961
SPAC17H9.06c	0.0465428	0.501482	-1.46064	0.00398566
SPBC8D2.01	0.077362	0.0910006	4.57624	6.10684e-07
SPAC17H9.10c	0.160468	0.191274	2.95044	8.08189e-05
SPBC8D2.19	-0.049784	0.461291	3.91536	7.08856e-06
SPAC18G6.02c	-0.420715	0.146473	3.55766	0.00010267
SPAC9G1.05	-0.0933539	0.544062	-1.37556	0.0192337
SPAC9G1.10c	0.091285	0.500053	5.92387	1.7955e-06
SPACUNK12.02c	0.108819	0.123671	-0.351177	0.0192928
SPACUNK4.11c	0.174521	0.175039	6.51557	4.73901e-07
SPACUNK4.13c	0.0502027	0.0462482	-0.381097	0.00115358
SPBC21C3.03	0.0160959	0.747907	6.78397	7.77727e-08
SPACUNK4.16c	0.0717474	0.0324908	0.0280702	0.17238
SPAP14E8.04	0.0652893	0.0831055	3.06082	3.76446e-06
SPBC21C3.09c	0.0630074	0.0596628	2.42218	6.86301e-06
SPAP32A8.03c	0.0685993	0.00398221	3.72837	6.32682e-08
SPAPB1A10.03	0.042219	0.0516323	1.69528	9.84322e-06
SPBC21D10.09c	-0.0923916	0.0944038	-0.0487987	0.246885
SPAPB1A11.04c	0.259145	0.127556	5.7011	2.33331e-06
SPAPB24D3.01	0.173214	0.0349877	4.3279	1.64957e-06
SPBC23G7.11	0.198151	0.0782792	3.93912	9.33361e-06
SPAPB8E5.05	-0.00800769	0.912098	-2.59788	0.00281087
SPBC25B2.03	-0.196718	0.303159	3.46986	8.4694e-05
SPBC902.02c	-0.377339	0.106606	-1.4831	0.0158502
SPAC1952.09c	-0.0702893	0.380497	5.99402	4.61265e-07
SPAC19A8.05c	0.138859	0.0351451	-0.303212	0.0103731
SPAC19D5.07	0.206168	0.0396983	-0.365106	0.019342
SPAC19G12.02c	0.151043	0.0239733	5.8412	9.54579e-08
SPAC22H10.03c	-0.0813417	0.0759962	2.11559	2.3156e-05
SPBP19A11.02c	0.115924	0.0016809	2.70352	3.88012e-07
SPAC24H6.03	0.136087	0.00619486	11.5301	7.00085e-12
SPBP22H7.05c	0.111009	0.00737284	1.44803	1.59654e-05
SPAC26A3.09c	0.158832	0.00214577	-2.35044	4.51141e-05
SPBP35G2.06c	0.141231	0.0107871	5.15972	9.60576e-08
SPAC26F1.01	0.180065	0.0116284	-2.29358	0.000329874
SPBP35G2.10	0.207554	0.00344999	4.31639	2.31854e-07
SPAC26F1.09	0.0282003	0.838444	3.85541	4.00373e-05
SPBP4H10.13	-0.236815	0.262882	3.49149	9.1701e-05
SPAC26H5.05	-0.698511	0.059942	2.89884	0.000232282
SPBC25B2.04c	-0.365291	0.0551331	5.54507	1.43932e-06
SPBC106.02c	-0.114758	0.0448287	-1.05089	0.00104769
SPBC25D12.06	-0.00795492	0.962366	6.40816	1.51324e-06
SPBC106.10	0.0306247	0.775455	6.47509	5.60214e-07
SPBC106.12c	-1.73624	0.0106839	-0.19068	0.231649
SPBC25H2.08c	-0.163062	0.116522	5.52351	7.9303e-07
SPBC1105.08	-0.248463	0.0263109	5.65423	2.81342e-07
SPBC1105.10	-0.950408	0.015588	6.33912	5.81195e-07
SPBC1105.11c	-0.192488	0.0525328	9.77394	1.1625e-09
SPBC27B12.05	-0.18994	0.0417541	2.33066	4.17064e-05
SPBC115.02c	-0.16712	0.00822635	3.38213	1.12152e-06
SPBC119.06	-1.31318	0.00136132	0.942272	0.000573067
SPBC29A10.09c	-0.161742	0.0401392	-1.15709	0.00157458
SPBC119.12	-0.332563	0.0143467	5.12901	5.37775e-07
SPBC1198.07c	-0.108673	0.0245052	-3.17701	0.000169239
SPBC29A3.03c	-0.0469338	0.299238	3.66617	3.88179e-06
SPBC1198.12	-0.165203	0.0819098	3.3168	1.35759e-05
SPBC29A3.05	-1.37757	0.0129553	-3.6671	0.0058384
SPAC27E2.09	-0.526334	0.021899	-1.69113	0.00441004
SPBP8B7.06	-0.38425	0.00662652	5.29464	2.50104e-07
SPAC29A4.11	-0.339553	0.016489	-1.02334	0.0028685
SPBP8B7.23	-0.40983	0.0174396	-1.08231	0.00390885
SPAC29E6.10c	-0.392272	0.0219019	5.59274	5.74604e-07
SPBP8B7.25	-0.418023	0.0176047	-1.40802	0.00293317
SPAC2F7.03c	-0.457095	0.00379316	4.99089	2.96557e-07
SPBP8B7.30c	-0.405736	0.00139043	-1.27975	0.000241996
SPAC30.01c	-0.362767	0.0134051	5.90686	1.94257e-07
SPBPB2B2.05	-0.335012	0.0185241	-0.867935	0.00397927
SPAC32A11.02c	-0.323854	0.0334387	3.07402	2.58338e-05
SPBPB2B2.10c	-0.342486	0.0100124	1.9979	5.06271e-05
SPAC32A11.03c	-0.320898	0.0221006	8.99832	3.48929e-09
SPBPB2B2.11	-0.329528	0.00769413	1.91125	4.25649e-05
SPAC3A11.06	-0.334522	0.0127385	3.42565	5.85628e-06
SPBPB2B2.12c	-0.358113	0.0122453	7.60385	1.60926e-08
SPAC3C7.08c	-0.186689	0.0164577	-0.506946	0.00281978
SPBPJ4664.03	-0.314366	0.00371047	-2.17263	0.000236118
SPAC3C7.13c	-0.266456	0.00333784	-2.96407	0.000125489
SPCC1020.12c	-0.219811	0.0133555	3.73992	1.78142e-06
SPAC3G6.09c	-0.169102	0.102393	3.3916	1.6362e-05
SPCC1183.02	-0.405663	0.0245583	3.13565	2.52469e-05
SPAC3H1.12c	-0.507819	0.0833032	2.95635	0.000182893
SPAC4H3.03c	0.0610975	0.774495	-0.113925	0.623602
SPAC1142.02c	0.148488	0.218387	-0.194177	0.175769
SPAC589.02c	0.172592	0.0306545	-0.311453	0.0134827
SPAC11D3.09	0.224814	0.0619323	-0.315669	0.0467223
SPAC630.13c	0.212498	0.0970053	-0.265237	0.0879465
SPAC11H11.03c	0.152091	0.201764	-0.194228	0.167711
SPAC637.11	0.247266	0.109273	-0.00102469	0.992558
SPAC1296.01c	0.131617	0.207012	-6.18474	0.00275694
SPAC688.10	0.203438	0.181373	-0.222299	0.197698
SPAC12B10.01c	0.176835	0.248509	0.711596	0.0157387
SPAC6F6.01	0.161319	0.313499	5.52005	3.89657e-06
SPAC139.05	0.160946	0.314037	0.978889	0.00820999
SPAC6F6.13c	0.187509	0.218349	-0.970244	0.0246454
SPAC13A11.04c	0.181652	0.239011	-0.171186	0.300768
SPAC6G10.02c	0.264781	0.154733	0.08414	0.573473
SPAC13A11.06	0.0939673	0.573739	-6.21796	0.0103172
SPAC6G9.10c	-0.0488111	0.731421	-0.216691	0.240135
SPAC821.03c	0.185485	0.236165	-0.293675	0.153693
SPAC144.17c	0.221684	0.0919081	-0.12734	0.259158
SPAC926.06c	0.134669	0.0896104	-0.111999	0.140733
SPAC1556.02c	0.0848346	0.371831	-0.125597	0.256626
SPBC23G7.12c	0.0943907	0.251807	0.0223025	0.748522
SPBP4H10.20	0.0596593	0.00978462	-0.0230102	0.0639876
SPBC24C6.04	-0.0357926	0.477726	-0.277425	0.0251721
SPAC17H9.19c	-0.0934107	0.270879	-Inf	0.00172712
SPAC186.01	0.0395663	0.166478	0.0179552	0.437965
SPBC24C6.09c	0.0822445	0.0272544	0.0588146	0.0520983
SPAC1952.11c	-0.0312412	0.430897	-0.0423531	0.317149
SPBC2G2.01c	-2.33291	0.0036725	-0.0336866	0.682304
SPAC1D4.01	0.0510485	0.451638	-0.0923202	0.251552
SPBC2G2.02	0.0918622	0.341329	-0.0652926	0.492383
SPBC2G2.06c	0.131235	0.264009	-6.3575	0.00390889
SPAC227.07c	0.1209	0.179121	0.0750286	0.340316
SPBC2G5.04c	0.168573	0.163686	-6.33313	0.00336746
SPAC22H12.01c	0.152879	0.186346	0.0761543	0.438452
SPAC23C11.04c	-6.34756	0.000834505	0.0285078	0.556911
SPBC30B4.04c	0.141694	0.0419649	0.0814952	0.116916
SPAC977.17	-2.30669	0.00890916	-5.86336	0.00589842
SPAC16E8.14c	0.0892255	0.218268	0.255861	0.0327162
SPAC9G1.06c	-0.225171	0.161354	-0.0718464	0.540309
SPAC17A2.09c	-0.179359	0.180235	-5.94708	0.00342819
SPAPB1E7.05	-0.165916	0.134165	-0.316256	0.0472751
SPAC1805.14	-0.286603	0.0219529	0.208775	0.0290714
SPAPB1E7.06c	-0.1946	0.0525546	-Inf	0.000906486
SPAC1805.15c	-0.129379	0.168877	0.00187797	0.977309
SPAPB1E7.08c	-0.00957537	0.861857	-0.099163	0.186154
SPAC19G12.15c	-0.553103	0.0376444	0.491406	0.0236891
SPAPYUG7.03c	0.078151	0.1197	5.61727	1.94592e-07
SPAC1B3.17	-0.0203481	0.753709	1.36937	0.000605073
SPBC1105.04c	-0.0990245	0.293319	0.491825	0.0131034
SPAC1B9.02c	-0.0877026	0.201434	-0.0490962	0.398656
SPBC1105.05	0.0118765	0.728968	-0.0227416	0.529821
SPAC1F7.01c	-0.0988797	0.146377	-0.0429518	0.412673
SPBC1198.06c	-0.0868931	0.151067	0.241933	0.0192892
SPAC1F7.09c	0.0329489	0.467227	0.176002	0.0377409
SPBC146.06c	-0.0542494	0.225773	-6.11376	0.00046817
SPAC20G4.03c	0.0346125	0.119288	-0.219275	0.00426127
SPBC146.13c	-6.78034	0.00141378	-0.170896	0.0957367
SPBC15D4.07c	-0.0435308	0.246462	0.272497	0.00768901
SPBC32H8.02c	0.0420002	0.57813	-6.17755	0.00206568
SPAC23D3.12	0.161642	0.0119113	0.300694	0.00315933
SPBC337.11	-0.0459037	0.20664	0.0769856	0.0841483
SPAC23H4.08	-0.0088602	0.734507	-0.00796186	0.75972
SPBC354.05c	-0.211818	0.310018	-0.00832871	0.959848
SPAC24H6.10c	-0.151191	0.0137378	0.0948137	0.0287974
SPBC365.07c	0.0348401	0.492914	0.0300814	0.547701
SPAC25B8.17	-0.0944914	0.125915	0.121909	0.0713917
SPBC3D6.02	-0.229326	0.00569065	-6.07758	0.000127701
SPAC25H1.04	0.00788466	0.891137	1.2589	0.000644501
SPBC3E7.09	-0.423037	0.0231546	-0.366399	0.0294433
SPAC29A4.20	-0.0154058	0.50122	1.81488	2.68577e-05
SPBC3E7.11c	-0.0570893	0.102484	-5.70054	0.000188843
SPAC2C4.15c	0.179358	0.00660773	0.266367	0.0028323
SPBC3E7.16c	-0.0201365	0.811021	0.205021	0.0955535
SPAC2E12.03c	0.0412439	0.121673	-0.152186	0.0122022
SPBC428.14	-0.0288656	0.110752	0.00182796	0.876529
SPAC2F3.05c	-0.040567	0.601158	0.230383	0.0615863
SPBC4C3.06	0.058276	0.184972	0.202136	0.0184584
SPAC2G11.07c	0.185033	0.0126606	0.123037	0.0291644
SPBC530.08	0.0344175	0.462602	-0.00395174	0.92799
SPAC30C2.02	0.148354	0.017576	0.337018	0.00304377
SPBC56F2.11	0.303698	0.0838466	-1.19385	0.016183
SPBC15D4.10c	-1.95802	0.00610679	-0.763072	0.0195558
SPAC20H4.04	0.197252	0.064312	0.21278	0.0554491
SPBC1652.02	-0.111252	0.100448	-0.319337	0.0160746
SPAC222.07c	-0.100523	0.0232596	-0.238043	0.00468501
SPBC1685.13	-0.136872	0.320703	-5.0033	0.00505468
SPAC222.13c	-0.260601	4.52585e-06	-0.395956	2.14567e-06
SPBC1685.14c	-0.0167544	0.546725	0.141719	0.0233506
SPBC16A3.06	-0.0077369	0.773699	0.214855	0.0101198
SPAC22H10.11c	-0.560799	0.0055171	-4.78942	0.000620602
SPAC23C4.05c	0.0307095	0.349613	-5.06921	0.000335199
SPBC1706.01	0.0873185	0.164133	0.581845	0.00338461
SPAC23D3.10c	0.00625597	0.814549	0.0561677	0.134974
SPBC1861.01c	-0.121255	0.131243	-0.174839	0.0723676
SPBC1921.05	-0.169088	0.00568067	0.00978058	0.501799
SPAC23G3.07c	-0.0477148	0.244203	-0.361126	0.00800305
SPBC215.08c	0.375249	0.0549379	0.00425706	0.971252
SPAC23H3.13c	0.0851722	0.373573	0.553267	0.0128537
SPBC215.13	0.0879135	0.186047	-6.02192	0.00103556
SPAC25A8.02	0.127691	0.0759474	0.0755332	0.185484
SPBC21C3.14c	0.034716	0.378706	0.183561	0.0246804
SPAC25H1.07	0.116953	0.228068	-0.0620656	0.482034
SPBC582.10c	0.0893548	0.0918281	0.21418	0.0165123
SPAC31G5.12c	0.227642	0.00526479	0.115032	0.0217718
SPBC646.08c	0.097873	0.0551365	0.0605649	0.130259
SPAC323.05c	-Inf	0.00954988	-5.67664	0.00992883
SPBC713.07c	0.153528	0.0185724	0.0659149	0.0947972
SPAC343.10	-0.132196	0.0206074	-0.232875	0.00725646
SPBC725.07	0.0123025	0.840171	0.0290411	0.641169
SPBC725.14	0.137052	0.100999	0.163566	0.0729313
SPAC3C7.02c	0.195219	0.0956364	-5.02459	0.00247895
SPBC800.11	-0.0113734	0.639211	-0.37521	0.00390536
SPAC3C7.05c	-0.114034	0.103419	-5.01995	0.00074935
SPBC839.06	0.0887388	0.0165041	-5.88021	7.047e-05
SPAC3F10.05c	-0.0599168	0.321882	0.337657	0.0136909
SPBC839.15c	-0.517601	0.0295879	-5.36108	0.00294228
SPAC3G6.03c	0.0726447	0.215426	0.0868909	0.164403
SPBC8E4.03	0.00402885	0.864522	0.0832286	0.0544961
SPAC3G6.06c	0.145912	0.0166412	0.0906523	0.0430201
SPAC3H1.07	-0.0311984	0.105691	0.120773	0.00742959
SPBP4G3.02	-0.150093	0.0309849	-5.81784	0.000328557
SPAC3H1.11	-1.68828	0.010021	0.614894	0.0167069
SPAC3H8.02	0.0150797	0.620166	0.14197	0.0292792
SPBC23G7.04c	-Inf	0.000798257	-6.23818	0.000819807
SPAC27D7.11c	0.301783	0.0200299	0.201357	0.0463858
SPAC29B12.10c	-1.41906	0.001151	-5.97318	0.000466304
SPBC26H8.03	-0.0573841	0.501709	0.16255	0.130814
SPBC2D10.04	0.0624411	0.0896892	0.0976465	0.0388565
SPBC2G2.14	0.0529505	0.242454	0.201917	0.0222284
SPAC343.16	0.079382	0.0310314	0.0661301	0.0442072
SPBC30D10.10c	-1.45403	0.00316331	-6.03027	0.00131912
SPAC3C7.01c	0.010925	0.586263	-0.0446185	0.123499
SPBC31E1.01c	0.0925194	0.121367	-5.81323	0.000670754
SPAC3F10.13	-0.0444995	0.114339	0.0159229	0.428234
SPBC31E1.02c	-0.119279	0.143457	0.130202	0.107803
SPAC3G9.05	-0.0137333	0.46388	-5.8314	0.000115256
SPBC354.09c	-0.0296931	0.516303	-0.22088	0.0320983
SPAC3H5.04	0.00909916	0.714983	0.118415	0.0295714
SPBC354.10	0.101331	0.0250921	-0.0188415	0.384505
SPAC4A8.03c	-0.392217	0.0226768	-6.39948	0.00135933
SPBP8B7.10c	0.0585217	0.0502736	0.336382	0.0013478
SPAC458.04c	0.199033	0.0170987	0.13781	0.0361599
SPBPB7E8.01	-0.165459	0.0408658	-0.299412	0.0142354
SPCC1020.10	0.0217003	0.470773	0.240364	0.0088621
SPAC664.07c	-0.165324	0.0410525	-5.97537	0.000528864
SPCC11E10.05c	-0.0340682	0.366337	-0.517317	0.00444044
SPAC688.06c	-0.00632024	0.528524	0.141587	0.00312879
SPCC11E10.09c	0.0622141	0.00399613	-0.667898	5.68433e-05
SPAC688.11	-0.0640217	0.395152	-5.72145	0.00169237
SPAC6G10.12c	-6.322	0.000382627	-5.21863	0.000393992
SPCC1235.12c	0.062971	0.019496	0.21143	0.00160066
SPAC750.06c	0.082771	0.17656	-0.150911	0.0746465
SPCC1259.11c	0.0408731	0.106743	-0.251487	0.00406163
SPAC8C9.04	0.00228364	0.820656	-0.149079	0.00389453
SPAC8E11.05c	-0.0280246	0.627747	-5.40179	0.00120456
SPAC8E11.10	0.0133582	0.621484	0.145246	0.0222923
SPCC1322.02	-0.136455	0.0759355	-0.0465575	0.352059
SPAC9E9.05	-0.021624	0.61793	0.0973882	0.111066
SPBC3E7.08c	-0.00296834	0.926427	-0.313541	0.0100191
SPAC4F10.16c	0.108735	0.0833219	0.00362022	0.926577
SPBC3E7.12c	0.00575566	0.824151	-0.367666	0.00491116
SPAC4G8.13c	-0.0970651	0.267629	-0.212469	0.0852783
SPAC4G9.09c	-0.0839652	0.0706616	-6.46505	0.000258006
SPBC428.10	0.0385293	0.302688	0.0608152	0.160095
SPAC4H3.02c	0.184982	0.00338305	0.247796	0.00180729
SPBC4F6.06	-5.28568	0.00681198	-4.66294	0.00700761
SPBC530.06c	-1.31982	0.00145857	0.116974	0.0663822
SPBC691.03c	0.0633268	0.200622	-5.76621	0.000589722
SPAC589.05c	0.00606348	0.82953	-0.0549248	0.162212
SPBC691.05c	-0.0300651	0.0214458	-0.201796	0.000552628
SPAC5H10.10	-0.0121007	0.322237	-0.105411	0.00816804
SPBC800.03	0.0804256	0.0936925	-0.0101371	0.746632
SPAC631.02	-0.012247	0.888339	-0.235474	0.105412
SPBC887.04c	0.0980157	0.0109797	0.0994516	0.0106594
SPAC637.13c	-0.0556451	0.107744	-0.327996	0.00440326
SPBC947.10	-0.0384994	0.196247	-5.71076	0.000197386
SPAC6G10.03c	0.022788	0.483864	0.140568	0.0317455
SPBP8B7.07c	0.0359408	0.462741	0.231161	0.0249941
SPAC7D4.03c	-0.063236	0.227022	-6.59401	0.000631897
SPAPB1A10.12c	0.146981	0.0222619	0.0326864	0.294456
SPAPB24D3.07c	0.0482525	0.130162	0.514721	0.00101073
SPCC16A11.04	0.100362	0.0232557	0.593031	0.000483409
SPBC11B10.02c	-0.289277	0.0285204	-6.22492	0.00100864
SPCC16C4.06c	0.0838605	0.00809558	0.354343	0.000378515
SPBC11B10.05c	0.124674	0.0103646	1.2606	4.40121e-05
SPBC1289.14	0.192226	0.00438538	1.3692	3.57704e-05
SPCC1753.02c	0.454725	0.0222888	0.6735	0.00882478
SPBC1347.09	0.00324615	0.881425	0.028756	0.27027
SPCC1795.09	-0.0295011	0.626192	-0.0598719	0.370854
SPBC14C8.03	-0.00827527	0.680951	-0.356885	0.0029917
SPBC14C8.05c	-0.000702129	0.894522	-0.0833878	0.00331909
SPBC14F5.03c	0.0486465	0.327838	-0.0997535	0.129521
SPBC1683.03c	0.0251117	0.0114276	-0.0557046	0.00248934
SPCC188.09c	0.0666423	0.18783	0.134894	0.055114
SPBP8B7.18c	0.00635952	0.737401	-0.179754	0.00946476
SPAC821.09	0.155188	0.0329275	-0.0760421	0.135757
SPBPB10D8.01	-0.0156041	0.508457	0.169004	0.0115552
SPAC8F11.08c	-0.00665825	0.858197	0.156601	0.0371208
SPBPB2B2.13	-Inf	0.000932172	-5.61683	0.0009713
SPAC9E9.12c	-0.034629	0.0652452	-5.76168	4.21703e-05
SPCC11E10.04	0.0580103	0.211345	-5.5873	0.000533098
SPACUNK4.17	-0.0237656	0.107031	0.732154	7.75798e-05
SPAP8A3.13c	-0.0287737	0.0711052	-4.81001	3.33235e-05
SPCC1322.03	0.055603	0.295029	0.270608	0.0178658
SPAPB1E7.04c	-5.85693	0.00230243	-4.16131	0.00249401
SPCC1494.10	0.188657	0.0128118	0.247038	0.00722923
SPAPB2C8.01	-0.0278554	0.215137	-5.69078	0.000118496
SPCC162.02c	-0.0610049	0.0920617	-0.0569025	0.103495
SPAPYUG7.02c	-0.0158093	0.686356	-0.398672	0.00920828
SPCC1827.07c	-0.120031	0.0341613	-0.0449615	0.180024
SPBC106.11c	-0.0308353	0.0686491	0.0294588	0.0717695
SPCC1840.05c	0.0105311	0.814458	0.0517318	0.314731
SPBC106.19	-0.212142	0.108329	-5.60657	0.00250238
SPCC188.08c	-0.0139286	0.724819	0.0435934	0.325382
SPBC11B10.07c	0.0466841	0.0692112	0.121849	0.0105705
SPCC188.13c	0.0735911	0.0218855	-9.45364	6.21367e-05
SPBC11C11.11c	0.177637	0.0822753	0.0154549	0.81343
SPCC18B5.01c	-1.43764	0.0017071	-5.99145	0.000702264
SPCC18B5.03	0.22332	0.219026	-3.54588	0.0105507
SPCC18B5.11c	-0.0408153	0.429095	0.356086	0.0101112
SPBC1711.09c	-0.465055	0.0186985	-5.80196	0.00151101
SPCC417.12	0.0260755	0.440258	-5.63096	0.000379484
SPBC1773.06c	-0.0292751	0.637261	-5.90967	0.00137415
SPCC4G3.10c	0.0131078	0.144081	0.0377789	0.020921
SPBC211.06	0.0733545	0.218339	1.64712	0.000190477
SPCC553.01c	-3.29979	0.00331844	-5.58582	0.00279603
SPCC584.01c	-0.110922	0.275399	0.306302	0.0415345
SPCC584.13	0.0529328	0.0108082	-5.63388	1.59803e-05
SPBC2D10.17	-0.11572	0.0739221	-0.0428797	0.318024
SPBC30D10.13c	0.0409336	0.247643	0.117441	0.0414187
SPBC32F12.05c	-6.53247	0.00603962	-6.30924	0.00606156
SPCC757.05c	0.0754609	0.430728	0.0335872	0.709385
SPBC3B8.05	-7.1739	0.000564624	0.164275	0.0362453
SPCC18B5.07c	-0.00246978	0.912283	0.074372	0.0612785
SPBC1271.09	0.143648	0.0299614	-0.144753	0.035713
SPBC1271.14	-0.0383648	0.10607	0.197297	0.00400624
SPCC1919.10c	-8.47267	0.00251527	0.894896	0.00338144
SPBC1289.10c	0.0347027	0.239302	0.882409	0.000303183
SPCC23B6.04c	-0.73068	0.0206578	-5.66749	0.00348421
SPBC1289.16c	0.0128471	0.503342	-6.25691	0.000125407
SPBC12C2.08	-0.0338217	0.24155	-4.97943	0.000211337
SPCC338.16	0.00920582	0.794092	6.77062	3.95393e-08
SPBC13G1.08c	-0.345383	0.0210346	1.70075	0.000194267
SPBC1604.02c	-0.167458	0.449894	0.650219	0.0401301
SPCC622.16c	-0.0389786	0.0727191	-6.17213	5.95425e-05
SPBC1683.04	-0.0325239	0.362022	0.452335	0.00265863
SPCC63.02c	-5.53701	0.0152117	-6.23195	0.0149646
SPBC1683.12	-0.0115175	0.710448	-6.35339	0.000353874
SPBC1685.15c	-0.00503592	0.892867	0.172368	0.0309663
SPCC663.15c	-0.0818789	0.0887737	-0.307435	0.00833806
SPBC16A3.19	0.0991485	0.109558	0.131433	0.0655896
SPBC16G5.07c	0.260381	0.0208209	-0.178251	0.0569709
SPCPB16A4.03c	-0.0400083	0.340852	-0.13663	0.0547749
SPBC3B9.09	0.0504684	0.503079	-0.426046	0.0283099
SPBC4.06	0.0901117	0.321971	-6.68492	0.00247992
SPAC1071.05	-0.12326	0.0451717	-6.08197	0.000334385
SPBC405.03c	0.0601788	0.343776	-6.06324	0.00123385
SPAC110.02	-0.350175	0.096426	-5.29056	0.00545333
SPBC405.04c	0.00173855	0.980637	1.24368	0.00103412
SPAC11D3.06	-0.0700298	0.0803528	-6.38148	0.00020966
SPBC409.11	-0.12872	0.0595972	1.97096	5.58542e-05
SPAC11E3.04c	-0.0437238	0.508027	6.6183	1.4756e-07
SPBC418.01c	-0.00129417	0.960559	-4.77908	0.000277766
SPAC11E3.08c	-0.0290702	0.495552	0.797344	0.00106887
SPBC428.03c	-0.0690163	0.118654	-7.50361	0.000316869
SPAC11G7.01	0.00326987	0.93331	0.330364	0.00859017
SPBC428.08c	0.0349527	0.605074	0.722856	0.00382414
SPAC1296.03c	0.249171	0.0353997	-5.80264	0.00137433
SPBC428.11	-0.327755	0.0491945	0.672983	0.00614812
SPAC12G12.09	-0.019927	0.593563	0.323392	0.00744672
SPBC428.17c	-0.0156514	0.526322	0.0936226	0.0419689
SPAC13F5.04c	-0.0536498	0.237346	0.123803	0.0548269
SPBC4F6.11c	-0.00753228	0.909715	0.0806419	0.292602
SPAC13G7.04c	-0.0354425	0.601062	-0.144363	0.137148
SPBC530.14c	0.0558969	0.167301	-0.308801	0.00916601
SPCC970.02	-0.029846	0.502696	0.00659184	0.872834
SPBC1709.13c	0.107513	0.0102005	0.0627847	0.029941
SPCP1E11.05c	0.0435397	0.329352	0.218803	0.0207468
SPCP1E11.06	0.256943	0.0301727	0.85944	0.00180576
SPCP25A2.02c	0.153117	0.25157	-6.22373	0.00501876
SPBC17A3.05c	0.0306257	0.407694	-6.05874	0.000438671
SPCP31B10.06	0.0127773	0.682761	-5.82233	0.000366231
SPBC18A7.02c	0.0309121	0.407212	-4.94635	0.00046208
SPCP31B10.07	0.116359	0.190438	-0.0902487	0.294456
SPBC18E5.11c	0.0622454	0.307254	2.50214	4.83953e-05
SPBC1921.03c	0.0293718	0.477912	0.572173	0.00237389
SPAC1039.03	-0.00488108	0.884845	0.835069	0.000689929
SPAC1039.09	0.00719459	0.855551	1.14179	0.000402587
SPAC1071.03c	0.105749	0.0537267	1.01405	0.000324721
SPBC21C3.02c	-0.0613332	0.491369	0.932225	0.00299548
SPAC1093.03	0.0612959	0.398414	-6.95539	0.00168352
SPBC23G7.08c	-6.79927	0.0020251	-6.87482	0.00202324
SPAC13G7.05	0.310469	0.0312274	0.136284	0.150217
SPBC543.03c	0.455673	0.0154157	0.236059	0.062495
SPAC13G7.13c	0.28277	0.0310803	0.250401	0.04
SPBC56F2.06	-0.963627	0.00615382	-5.96354	0.00151944
SPAC1486.02c	0.692353	0.0590581	0.454302	0.142044
SPBC649.03	0.299246	0.0674899	1.16399	0.00257815
SPAC14C4.15c	0.158363	0.178693	1.10524	0.00244065
SPBC651.05c	0.174398	0.117341	-5.89627	0.00241268
SPAC15A10.03c	0.194796	0.1024	-5.97001	0.00259236
SPAC15E1.05c	0.225989	0.0932696	-0.389109	0.0514005
SPBC660.07	0.156285	0.168546	-4.50076	0.00318365
SPAC1687.09	0.137979	0.200146	-5.29252	0.00297293
SPBC691.04	0.269536	0.0590225	1.61957	0.000634731
SPAC1687.13c	0.111953	0.178074	1.23672	0.000848415
SPBC6B1.06c	0.182497	0.111823	-6.71652	0.00247121
SPAC16E8.13	0.188967	0.104714	-7.66231	0.00243984
SPAC17A2.02c	0.129972	0.105521	-5.05349	0.0011782
SPBP22H7.04	0.158713	0.130959	-5.22366	0.00230563
SPAC17A2.13c	0.0889895	0.307896	0.686365	0.00587918
SPBP26C9.02c	0.105577	0.253447	0.370399	0.0256927
SPAC17A5.04c	0.134007	0.114481	0.288033	0.0256817
SPBC25B2.07c	3.51045	3.0081e-06	-0.0218895	0.491509
SPCC1393.09c	3.36196	2.63437e-05	-0.0763454	0.392373
SPBC25H2.03	3.41224	9.36021e-06	-0.0578061	0.314678
SPBC29A10.03c	2.2599	5.51407e-06	-0.0354036	0.112472
SPCC1672.03c	1.53412	2.88259e-07	-0.0613169	0.000598011
SPBC29A10.06c	1.95551	1.58291e-06	-0.00580271	0.383142
SPCC16A11.01	6.94808	5.0542e-09	-0.142816	0.0084269
SPCC18B5.05c	6.84484	1.45074e-08	-0.0620214	0.0919469
SPBC2G2.09c	6.57399	1.23524e-08	-0.135217	0.0134393
SPBC31A8.01c	6.10163	1.43859e-08	-0.0957191	0.015613
SPCC24B10.20	1.83987	2.01251e-05	-0.0615956	0.0688488
SPBC31F10.10c	0.248362	0.289088	0.199713	0.375825
SPCC306.08c	0.854206	0.000270322	0.0316733	0.236676
SPBC32F12.11	4.74155	3.91989e-06	0.0813216	0.373303
SPBC354.07c	4.12628	1.1253e-06	-0.191259	0.0192176
SPBC359.05	3.88824	3.71113e-06	0.1235	0.0783103
SPCC4G3.15c	3.78296	7.92158e-06	0.0247939	0.677115
SPAC869.06c	3.78437	1.54624e-06	0.0215418	0.443705
SPAC6B12.09	3.61041	2.434e-06	-0.00589113	0.83748
SPAP32A8.02	3.41466	1.21281e-05	-0.04723	0.439568
SPAC732.02c	3.60032	2.05665e-06	0.0435302	0.194924
SPAPB24D3.02c	3.56152	4.98675e-07	0.0175873	0.249253
SPAC806.04c	2.65916	2.26836e-05	0.0561662	0.257467
SPAPB24D3.08c	1.91977	4.90271e-05	0.0623525	0.151663
SPAC8F11.10c	-3.82561	0.00149471	-0.170731	0.090081
SPBC1198.01	0.605565	7.39103e-05	0.0156076	0.136109
SPAC9E9.09c	1.61652	0.000458691	-0.748749	0.0117453
SPBC1271.12	0.314532	0.00336682	-0.1804	0.0142256
SPACUNK4.09	-0.499546	0.000385336	-0.205129	0.00187474
SPBC1683.07	6.71318	1.47891e-08	0.00701957	0.736731
SPAPB1A10.14	-0.444096	0.0364995	-0.303973	0.0675577
SPBC16C6.03c	2.16563	8.62351e-05	-0.0139006	0.795044
SPBC1271.06c	0.0924663	0.0495957	-0.10016	0.0483962
SPBC16C6.09	-Inf	0.00367939	-5.77221	0.00381703
SPBC1271.08c	-Inf	2.97328e-05	0.00922711	0.360408
SPBC1709.11c	4.61299	7.52856e-07	-0.00641183	0.847821
SPBC13E7.06	4.48981	1.8921e-07	-0.117273	0.0140072
SPBC1773.17c	-Inf	0.000251742	-0.0419188	0.212902
SPBC16G5.13	4.00103	1.02951e-06	0.00384079	0.877179
SPBC16H5.06	3.91303	5.44094e-06	0.107191	0.143079
SPBC3B9.15c	3.73208	1.11424e-06	-0.0867455	0.0460239
SPBC660.06	2.99293	1.12947e-06	0.0273836	0.122297
SPCC663.08c	2.30131	9.62806e-06	-0.110684	0.0261867
SPBC776.16	3.0404	5.85283e-08	0.00373666	0.276247
SPBC800.05c	0.900424	1.57008e-05	-0.485677	0.000144295
SPCC757.07c	0.789714	0.000943692	-0.0222502	0.565024
SPBC887.17	7.48148	7.17588e-09	-0.325428	0.00551137
SPCC794.01c	6.61968	1.37745e-09	-0.345005	0.000288363
SPBC8D2.12c	6.87885	1.20201e-08	0.0386085	0.168104
SPCC965.05c	2.08546	1.67358e-05	0.0382866	0.179959
SPBC902.06	0.95317	0.000534352	0.0559766	0.209141
SPAC1071.11	0.575601	0.0026687	-0.0201681	0.639264
SPBC947.01	5.0246	6.66382e-08	0.00895339	0.524524
SPBC947.09	-Inf	0.000410986	-0.000344843	0.991667
SPBP23A10.16	3.9527	1.42372e-07	-0.117149	0.00487427
SPAC12G12.10	3.64374	1.13247e-06	-0.111875	0.0258574
SPBP35G2.13c	3.83916	7.66465e-08	-0.0222445	0.0534136
SPBC1861.06c	4.36413	2.35342e-07	0.0503677	0.0647066
SPBC18E5.08	3.96681	1.76961e-06	0.0196738	0.553752
SPBC20F10.02c	3.49868	1.17433e-06	-0.276328	0.00407797
SPBC20F10.10	-4.02528	7.69242e-05	-11.2244	6.78234e-05
SPBC215.11c	1.24877	0.000130968	-0.0312139	0.307192
SPBC215.10	1.30819	6.01373e-06	-0.0978959	0.00303145
SPBC23E6.10c	0.605622	0.00028942	-6.12046	8.10909e-05
SPBC29A10.01	7.583	3.44696e-08	0.185952	0.0603303
SPBC29A10.05	1.13099	0.000124532	0.0712394	0.0624664
SPBC29A10.11c	5.06368	9.91748e-08	-0.0819356	0.0325826
SPBC2G5.02c	-5.90478	0.000139619	-0.121359	0.0201202
SPBC2A9.07c	-Inf	4.07299e-05	-0.0237341	0.124956
SPBC31F10.03	4.71725	2.63427e-07	-0.0139937	0.534791
SPBC2G5.06c	4.90285	7.33522e-07	0.254419	0.0160933
SPBC336.10c	4.39377	4.2568e-07	-0.149311	0.0171976
SPBC32F12.03c	4.28711	8.8325e-07	0.130326	0.0322733
SPAC13F5.03c	-2.54294	0.000920225	-0.263806	0.0219035
SPBP4G3.03	4.1044	3.57459e-06	0.035759	0.498705
SPAC14C4.12c	3.65763	1.17863e-08	0.10741	0.000266277
SPBP4H10.09	-2.763	0.00710084	-6.56918	0.00528774
SPAC15A10.05c	-2.77655	0.000387398	-0.0197595	0.503464
SPCC1020.08	3.64381	4.14407e-06	-0.0427527	0.338537
SPAC15A10.09c	2.58859	3.58212e-06	0.182192	0.00493569
SPCC1753.03c	0.952103	6.16556e-05	-0.0812927	0.0174763
SPAC186.05c	0.735039	0.000969908	0.0630559	0.163667
SPCC24B10.11c	6.0194	2.37304e-07	0.138737	0.0833001
SPAC18B11.02c	2.94857	1.71891e-06	0.090591	0.0179844
SPAC1952.06c	1.59696	4.01249e-05	-0.028453	0.267346
SPCC306.05c	-1.8413	0.000355058	0.00849155	0.706346
SPCC31H12.04c	5.07116	3.51331e-07	-0.107117	0.0658681
SPAC1B3.03c	-Inf	0.000227443	0.135505	0.0226666
SPCC364.06	4.33275	1.8238e-06	0.00584925	0.889603
SPAC1B3.16c	3.36378	4.79877e-06	-0.193545	0.0253064
SPCC417.05c	4.14615	1.60943e-07	-0.156485	0.00422408
SPBC36.06c	4.3099	2.43552e-06	-0.250237	0.0324215
SPBC342.01c	2.49698	9.23257e-05	0.396024	0.0193889
SPBC365.16	3.70472	5.61933e-06	-0.0785089	0.204604
SPBC3B9.13c	3.77901	6.63751e-07	0.0442111	0.095407
SPBC359.04c	3.80362	1.31405e-06	0.00361147	0.881577
SPBC3B9.04	3.83986	6.45921e-07	-0.0242862	0.259239
SPBC3D6.06c	1.77976	3.07483e-05	-0.106655	0.0340437
SPBC609.04	8.52179	2.70419e-10	-0.208414	0.00200205
SPBC685.03	8.19326	1.55714e-09	0.039989	0.13466
SPBC660.17c	7.64022	1.21917e-09	-0.0952278	0.0115695
SPBC685.04c	3.12046	1.25726e-06	-0.0681049	0.033291
SPBC839.13c	1.20397	0.00102446	-0.375094	0.0316981
SPBPB10D8.02c	5.43639	2.34765e-07	0.0284629	0.43354
SPBPB10D8.05c	4.71351	5.69753e-07	-0.0631008	0.153715
SPBC947.05c	4.96027	1.43477e-07	0.030717	0.200013
SPBC947.15c	4.35699	3.87978e-07	0.00903537	0.656385
SPCC1235.13	4.13699	1.25361e-09	0.116441	4.88508e-05
SPAC1D4.02c	3.42303	2.79473e-06	-0.00998908	0.712585
SPAC1D4.03c	3.26885	1.58144e-06	-0.0825485	0.0361068
SPCC548.05c	-3.61768	0.000226412	-0.0272802	0.308159
SPAC1D4.06c	3.4384	1.25516e-06	0.00583524	0.748425
SPAC1F12.05	-3.78732	2.34128e-05	0.0586253	0.0115103
SPAC20G4.04c	1.51351	3.48048e-06	-0.000143814	0.979638
SPCC594.02c	1.54127	1.80067e-06	-0.0139365	0.0643294
SPAC212.08c	1.5917	0.000467097	-0.0795182	0.343274
SPCC594.04c	8.01191	2.39697e-08	-0.292696	0.0439242
SPAC222.08c	1.56179	0.00137199	-5.13367	0.00550553
SPCC645.11c	0.717591	0.000376546	-0.00487811	0.812564
SPAC227.06	3.02187	2.23294e-06	0.0461417	0.0925837
SPCC663.06c	0.977345	0.000397864	0.0597733	0.160121
SPAC23H3.05c	1.78765	0.000118647	0.084301	0.153105
SPCC663.10	-2.44026	0.000170882	-0.140044	0.0130318
SPAC24B11.06c	-3.04228	0.00011356	0.00996038	0.53644
SPAC24B11.13	-4.58229	0.00762004	0.0154234	0.91003
SPCC736.04c	-4.7579	0.00668083	-5.81528	0.00642468
SPAC26H5.07c	3.67934	3.24737e-06	0.00433234	0.900582
SPCC736.13	3.63372	8.31064e-07	0.0654905	0.0467001
SPBCPT2R1.01c	3.30214	6.83937e-08	-0.00717728	0.165619
SPCC1281.07c	3.24506	3.12879e-05	-0.104654	0.278192
SPBP23A10.14c	-3.66351	0.000794816	-0.146326	0.0655196
SPBP4H10.18c	3.41775	8.01715e-07	-0.101026	0.0160521
SPCC1020.05	-3.7534	0.000815773	-0.1226	0.0912742
SPCC1682.14	3.42415	2.02756e-06	-0.214035	0.00995562
SPCC1259.08	1.80782	3.18357e-05	-0.963779	0.000837697
SPCC1259.14c	1.28927	3.37544e-05	-0.0417686	0.0766341
SPCC2H8.05c	7.35074	9.3653e-09	0.110624	0.0366842
SPCC31H12.06	1.30463	0.000139952	-0.00775047	0.787189
SPCC550.08	5.44666	2.8202e-08	-0.163301	0.00444129
SPCC1494.08c	-2.162	0.00031737	-0.387702	0.00343026
SPCC584.16c	-4.73438	0.0019631	0.191143	0.0801037
SPCC613.10	4.52242	1.34373e-06	0.444354	0.00495337
SPCC162.03	3.44748	5.3059e-06	-0.0792223	0.144072
SPCC622.08c	3.37723	3.40088e-06	0.0216386	0.474889
SPAC27F1.08	3.75739	2.52776e-06	0.0364896	0.327086
SPCC757.11c	-3.26555	3.64022e-05	-0.151942	0.00291215
SPCC777.12c	3.49123	2.18654e-06	-0.0269063	0.346905
SPAC3C7.03c	9.19844	3.09542e-09	0.156155	0.0727064
SPCP1E11.04c	1.8524	1.29251e-05	0.0240154	0.215653
SPAC3C7.09	8.67241	3.55285e-10	-0.0352087	0.0880768
SPAC1002.06c	8.24861	9.40604e-10	-0.238355	0.00370638
SPAC458.02c	7.91302	7.49679e-10	-0.267985	0.00149951
SPAC1002.07c	1.44165	0.000853077	-7.04073	0.00254508
SPAC4H3.04c	3.28408	2.53459e-06	-0.0832185	0.0564714
SPAC1071.09c	1.8386	1.53167e-05	0.0347063	0.137117
SPAC521.03	-4.17689	0.000220827	0.0945964	0.0403497
SPAC1142.05	-1.09318	0.000336399	0.0531224	0.0613737
SPAC1142.07c	-2.70029	0.00034081	0.0379354	0.230268
SPAC589.03c	-5.90605	5.4443e-05	0.153407	0.00415648
SPAC11D3.05	4.13232	5.59445e-07	0.0894527	0.0354161
SPAC589.07c	3.64447	2.05537e-06	0.0166654	0.554169
SPAC11E3.13c	3.40405	2.43271e-07	-0.230024	0.00102754
SPCC162.12	-1.90727	3.42299e-05	-0.151244	0.00185365
SPCC70.10	5.06992	6.37498e-07	-0.0344639	0.46006
SPCC1840.09	4.77123	1.22863e-06	-0.243162	0.0335742
SPCC24B10.10c	-1.81868	8.63963e-05	-0.00933768	0.434917
SPCC777.06c	-2.19624	0.0019593	0.0561894	0.370418
SPCC825.05c	-2.16821	6.02352e-05	0.0134275	0.261386
SPCC306.07c	9.96784	2.34986e-11	-0.137855	0.00281995
SPAC1002.02	2.89167	4.11227e-06	-5.66919	0.000176382
SPCC330.03c	3.70276	2.78161e-05	-5.81737	0.00414027
SPAC1002.12c	2.57113	1.0015e-05	-0.0153503	0.568418
SPCC338.08	4.35437	3.13871e-05	-0.202574	0.352413
SPAC1002.17c	2.09623	4.26848e-06	-0.158159	0.00422201
SPCC364.01	4.76094	3.52087e-07	0.0824687	0.0629008
SPAC1002.18	-3.93716	0.000438239	0.0545859	0.187646
SPAC1039.02	0.180737	0.0129446	-5.58751	0.000245133
SPAC11D3.03c	6.58835	1.38131e-08	-0.0590386	0.0698452
SPCC613.03	6.85709	1.35957e-07	-5.66994	0.00186325
SPCC736.09c	5.36384	7.65894e-09	0.0282662	0.0301619
SPAC12B10.11	5.04803	7.64895e-08	0.00832227	0.581325
SPAC13G6.08	9.06128	4.53451e-09	0.0124714	0.831469
SPAC5H10.09c	8.93673	2.68858e-09	0.0787004	0.157578
SPAC5H10.13c	9.46745	5.65997e-11	0.0302097	0.0577511
SPAC15A10.07	2.04359	5.44829e-05	-0.15046	0.0501318
SPAC15E1.02c	1.77432	3.97842e-05	-5.99797	0.000240536
SPAC637.03	6.71773	1.99521e-09	0.165554	0.00146343
SPAC17A5.07c	7.109	2.349e-08	0.101785	0.0735663
SPAC644.11c	6.93626	8.56929e-09	0.164873	0.00851612
SPAC17A5.10	6.4805	1.6043e-09	-0.0364375	0.0195203
SPAC869.10c	6.33891	3.40139e-08	-0.282498	0.00680431
SPAC1834.09	6.54158	1.87085e-07	0.134474	0.133854
SPAC890.05	8.96683	1.0944e-10	0.196907	0.00127366
SPAC1952.12c	0.293119	0.0186252	-0.261629	0.0335792
SPAC19D5.02c	3.94693	2.30883e-06	-0.0890099	0.112048
SPAC9G1.07	4.43635	1.58542e-06	-0.160435	0.0559656
SPAC1B1.04c	3.37903	1.54484e-05	0.338616	0.0189673
SPAC9G1.08c	3.29594	5.46354e-07	0.165196	0.00287625
SPAC1F5.08c	-0.0708276	0.0604401	0.217863	0.00568628
SPAC9G1.11c	9.79087	1.44883e-09	0.225588	0.0373895
SPAC20H4.06c	9.20549	2.30068e-10	0.0866533	0.0202242
SPAC144.04c	6.89885	4.71008e-07	0.137853	0.342344
SPCC777.08c	6.71109	2.97856e-07	-6.46851	0.00326505
SPAC14C4.06c	7.13006	9.22154e-08	-0.430438	0.0257715
SPCC965.08c	0.609995	0.000187978	0.0904344	0.0122158
SPAC17A5.02c	1.06076	0.0135893	0.91014	0.0205152
SPCC965.13	-0.273228	0.00185216	-5.81557	5.73009e-05
SPAC17G8.11c	0.183604	0.155794	-5.40074	0.00387243
SPCC970.05	12.3177	7.36671e-11	-1.72604	0.00391896
SPAC1952.05	12.3495	5.31529e-11	0.448083	0.0107337
SPCP31B10.05	5.07063	4.33337e-06	-5.73277	0.00475117
SPAC1142.06	4.35351	3.84021e-07	-0.210641	0.00777459
SPAC20H4.11c	3.83981	2.20765e-07	-0.161447	0.00347543
SPAC14C4.01c	7.03527	1.61023e-07	0.250754	0.0680733
SPAC21E11.03c	-1.58249	0.000852493	-0.0857363	0.0974255
SPAC16C9.01c	-1.28517	0.000796696	0.0916117	0.0588877
SPAC23C4.07	2.37601	1.21819e-05	-5.78782	0.000221859
SPAC29A4.18	1.64598	5.80894e-05	-0.125202	0.0360801
SPAC17A5.09c	1.19559	5.88716e-05	0.0770619	0.0310557
SPAC31A2.09c	0.428248	0.00354064	-5.48954	0.000444424
SPAC17G6.17	7.60162	1.87884e-08	0.258407	0.0177477
SPAP27G11.02	6.01809	2.04583e-08	-0.062215	0.0437129
SPAP27G11.14c	6.08124	2.96881e-07	0.11807	0.143539
SPAC22F8.02c	0.140571	0.197186	-0.639798	0.0217797
SPAPB1A10.05	6.1234	1.22836e-08	-5.85826	6.00474e-05
SPAC22F8.05	-0.97684	0.00121824	0.136082	0.0288815
SPAPJ696.01c	5.24226	3.92701e-07	0.291733	0.0104517
SPAC23D3.04c	5.3991	1.05787e-08	0.298973	0.000338454
SPBC119.16c	10.4406	8.3577e-11	0.0428165	0.141012
SPAC23D3.11	3.40649	3.38193e-06	0.05546	0.156703
SPBC1198.14c	3.47361	3.61774e-06	0.192582	0.0176486
SPAC23H3.08c	3.01947	4.01058e-07	0.0467432	0.0181812
SPBC12C2.04	3.20684	4.60937e-07	0.108117	0.00511986
SPAC25B8.01	2.59352	4.27877e-06	0.0203538	0.305786
SPBC12C2.07c	5.42566	1.03523e-07	-0.600066	0.00157208
SPAC25B8.15c	-3.10935	0.000354065	0.240229	0.0083304
SPAC25G10.02	1.16048	2.48836e-05	-0.159051	0.00346694
SPBC15D4.09c	5.41211	2.98306e-07	0.367422	0.0060748
SPAC26H5.10c	0.340534	0.0159321	0.449096	0.00856281
SPAC29E6.09	6.42375	8.31683e-10	-6.2863	6.14414e-06
SPBC1683.08	-Inf	0.000653402	0.0756045	0.170085
SPAC2E1P5.03	5.9423	1.89936e-07	0.13574	0.0645677
SPAC17G8.10c	3.85955	8.95724e-06	-0.0799591	0.314137
SPAC3H8.08c	3.5979	7.66092e-07	0.0187532	0.310662
SPAC1834.10c	3.47919	1.06692e-05	0.019534	0.72086
SPAC4F10.17	3.63038	3.70123e-07	0.125686	0.00573894
SPAC186.08c	3.86878	1.07402e-06	0.143208	0.0177788
SPAC4F8.01	-3.05451	0.00172213	0.162045	0.0829501
SPAC18G6.04c	2.93026	1.10243e-06	-5.59148	5.04154e-05
SPAC4F8.03	-3.04491	0.00248942	-5.28525	0.00202663
SPAC1952.10c	8.20536	3.8843e-09	0.268785	0.00791907
SPAC4G9.11c	1.42773	4.87304e-06	0.215638	0.00053521
SPAC19G12.09	1.36662	8.20551e-06	-5.75087	2.12302e-05
SPAC5H10.01	0.348618	0.00219249	-5.96784	0.000169689
SPAC5H10.12c	-5.25393	3.06344e-05	0.231527	0.000957321
SPAC227.04	-4.68535	0.000146545	0.0583189	0.0711793
SPAC630.04c	-0.906835	0.000530343	-6.35602	0.000118432
SPAC22F3.13	-1.29341	2.58271e-05	-0.00753229	0.225632
SPAC664.12c	-1.9863	0.000170378	-6.06247	9.81548e-05
SPAC22G7.07c	-2.48753	0.00028856	0.416484	0.00173569
SPAC806.07	3.67111	1.45841e-05	0.185049	0.0926289
SPBC1685.07c	-2.92918	0.00431885	-6.55391	0.0033347
SPAC3G9.07c	3.56851	1.7641e-06	0.125249	0.0243897
SPBC16A3.14	3.28661	7.77581e-06	0.111597	0.0811509
SPBC16D10.07c	1.77878	0.000107881	-6.22411	0.000654608
SPAC4G8.10	2.36621	7.3414e-05	-5.58267	0.00132008
SPBC1773.04	0.66417	0.000624797	-6.04561	0.00022032
SPAC4H3.14c	7.48617	8.74772e-09	-6.06227	0.000286462
SPBC1773.08c	7.01641	1.37871e-09	-5.75696	2.36174e-05
SPAC5H10.05c	-6.11061	0.000103549	0.371033	0.00116742
SPBC19C7.08c	-5.51972	1.83707e-05	0.23565	0.000557883
SPAC6B12.12	5.10553	1.16368e-05	0.383403	0.116342
SPBC19C7.12c	4.92689	1.27204e-07	0.0799616	0.0322648
SPAC6C3.06c	4.51536	2.23584e-08	0.370145	0.00012498
SPBC20F10.07	4.23407	8.2989e-07	0.621455	0.00090764
SPAC6F6.02c	3.49592	5.21549e-07	-6.65545	5.62411e-05
SPBC25B2.06c	3.36412	9.62891e-06	-6.36196	0.000851762
SPAC23G3.10c	3.50477	8.5542e-07	-0.0695819	0.0389417
SPAC823.05c	3.18817	4.23908e-06	-5.91879	0.000288463
SPAC24C9.12c	3.06015	2.32011e-06	0.051912	0.0818618
SPAC922.04	3.1935	6.41928e-06	0.0345881	0.360841
SPAC26A3.07c	1.97256	0.00820002	-4.92107	0.0682578
SPAC977.05c	-3.18618	0.000314388	-0.303667	0.00684649
SPAC26H5.09c	2.19124	3.54296e-05	0.138508	0.0416443
SPAPB8E5.06c	2.03767	4.62383e-05	-0.000289407	0.993285
SPAC29A4.09	0.825725	0.0133161	-0.443377	0.0989124
SPAPYUG7.04c	7.19181	4.19266e-08	0.261006	0.0217456
SPAC31G5.11	6.55207	2.45977e-07	-0.102453	0.274948
SPBC1105.02c	-0.122665	0.0839089	0.225553	0.0215091
SPAC323.01c	7.32308	3.37441e-07	-0.122393	0.47171
SPBC119.03	5.97846	3.3541e-09	0.295243	0.000250331
SPAC4A8.02c	1.72371	5.37423e-06	-6.14877	2.93195e-05
SPBC1289.13c	-6.68871	0.000588376	-6.01914	0.000595232
SPBC12C2.01c	4.52867	5.58117e-07	0.0217489	0.454378
SPAC4F8.15	-2.37209	0.000310727	0.101148	0.0362916
SPBC15D4.12c	3.98855	9.35543e-07	0.178522	0.0117185
SPAC4G9.13c	3.85067	1.47363e-06	-5.92682	0.000274503
SPBC16A3.13	3.12194	0.00015969	-0.0231883	0.884998
SPAC13D6.01	3.12186	2.99439e-05	-0.0109333	0.874391
SPBC16D10.11c	3.29917	0.000123623	-0.293284	0.202296
SPAC13D6.02c	2.96239	6.26519e-05	-0.410427	0.0440827
SPBC1709.16c	3.50166	5.2912e-06	5.53614	2.73726e-07
SPAC14C4.10c	3.22242	1.0155e-06	5.53219	3.44038e-08
SPBC1711.11	1.33444	1.53142e-05	1.25007	1.86619e-05
SPBC20F10.03	-0.00762446	0.686886	0.226107	0.00440976
SPAC1783.06c	-0.442149	0.0024772	-0.0938363	0.0410189
SPBC23E6.03c	5.83687	1.78768e-07	-0.172115	0.0418022
SPAC17G8.08c	5.54133	1.7506e-08	-0.0340342	0.0608391
SPBC25B2.10	4.90144	1.41858e-08	0.0442664	0.0119741
SPAC18B11.03c	4.18218	4.38964e-07	-0.0321535	0.192015
SPBC27B12.08	0.265208	0.00335587	-0.0572515	0.0800071
SPAC18G6.01c	-0.926426	0.00100878	0.0230374	0.397088
SPAC19G12.04	4.1224	1.17077e-06	-0.075139	0.103788
SPBC2A9.05c	4.31382	1.60152e-07	0.0388561	0.068844
SPBC317.01	4.65521	1.63978e-06	0.163947	0.060351
SPAC1B3.06c	0.159436	0.0903117	0.193016	0.0629482
SPBC337.15c	-2.77515	0.00163936	-5.53479	0.0012494
SPAC20H4.03c	-0.242444	0.143428	0.0850267	0.454162
SPBC31F10.15c	3.01045	7.3585e-05	0.0770113	0.460755
SPBC20F10.05	3.20931	2.43546e-05	0.0465959	0.504701
SPBC36B7.06c	3.26911	0.000107799	0.0257175	0.859649
SPBC29A10.16c	3.13139	2.03143e-05	0.0717623	0.282289
SPBC409.17c	3.58689	7.83353e-06	5.54127	4.57813e-07
SPBC2G2.03c	-2.82069	0.00358736	-0.500382	0.0295783
SPBP4H10.17c	1.367	1.95191e-05	1.2735	2.42312e-05
SPBC2G2.08	0.984956	0.000446954	0.605457	0.00157353
SPBP8B7.28c	0.285819	0.00769208	0.0499614	0.209856
SPBC31F10.08	-5.9055	0.000558127	-7.99817	0.000543918
SPCC1020.09	0.119846	0.00577839	-0.0732872	0.0173638
SPBC405.05	-0.521394	0.0109764	-0.0649583	0.303139
SPBC800.12c	-0.600085	0.00561406	-0.0414184	0.384199
SPCC613.11c	0.128377	0.0960295	-0.122033	0.121103
SPCC24B10.16c	4.5543	8.30228e-08	-0.0895201	0.0114081
SPCC622.01c	4.74234	7.92806e-06	0.167404	0.231997
SPCC320.14	4.68417	6.29481e-06	0.203055	0.135
SPCC63.06	4.92988	5.91577e-07	0.109464	0.0737166
SPCC70.08c	0.355074	0.0074336	0.232555	0.0186008
SPCC63.13	-0.000846262	0.987852	0.216632	0.0416266
SPAC20H4.08	0.0577196	0.573548	0.027388	0.783868
SPBC3E7.07c	2.98322	6.13292e-05	-6.79706	0.00296658
SPBC405.06	3.37119	0.000103314	-0.11652	0.499958
SPAC22E12.05c	3.41968	2.05516e-05	-0.216394	0.0868982
SPBC409.16c	3.32791	1.58279e-05	5.42388	7.36022e-07
SPAC23A1.14c	3.25938	6.74396e-06	5.31	3.31662e-07
SPBC646.06c	1.9733	0.000111585	1.17814	0.000598866
SPAC31A2.12	-5.93016	0.000597537	-0.189056	0.0362828
SPBC6B1.03c	6.74199	1.04516e-08	-0.287834	0.00357315
SPBC725.15	5.64667	1.57496e-07	-6.74343	0.000386618
SPAC31A2.13c	4.39684	2.65654e-06	0.249126	0.0288125
SPAC3G9.11c	-0.446023	0.016256	-0.00570777	0.918931
SPBC839.05c	0.0440068	0.432656	-0.46255	0.0131664
SPCC794.08	-1.49954	0.00226108	0.158755	0.0634496
SPBP4H10.19c	5.01311	7.68522e-07	-0.386765	0.0133369
SPAC630.06c	4.50397	9.17259e-07	-0.0536725	0.22082
SPBPB2B2.08	5.23475	5.5018e-07	-0.0968296	0.139605
SPAC6G10.11c	0.405468	0.0558591	-0.294194	0.147823
SPBPB2B2.09c	0.362053	0.00485177	0.107904	0.0600578
SPCC645.07	3.20198	4.38426e-05	-0.0199341	0.824129
SPAC222.04c	-Inf	0.0048781	-6.39773	0.00499502
SPAC31A2.14	-3.28056	0.00372019	-0.0112074	0.900769
SPAC14C4.04	-2.76379	0.000178312	5.54696	6.19625e-08
SPAC7D4.08	-3.2374	0.000913196	5.53327	3.5596e-07
SPAC186.06	1.77031	3.25696e-05	1.18368	0.000117106
SPAC823.15	1.2214	0.000213712	-0.177753	0.027074
SPAC25H1.06	-5.91481	9.58992e-05	0.117468	0.0126464
SPAC823.16c	-6.2918	0.00154863	-0.389533	0.0259719
SPAC4A8.07c	6.92049	4.47395e-08	0.0323444	0.466411
SPBC106.07c	-0.481775	0.0103163	-6.92957	0.000857484
SPAC6G9.01c	0.88993	0.00031459	-6.53463	0.000233993
SPAC869.09	0.172022	0.0206164	-0.0967232	0.0724242
SPAC926.05c	5.36593	4.75616e-07	-0.127223	0.0932204
SPBC354.04	0.804242	0.00106557	0.0247081	0.552048
SPAC959.05c	0.449814	0.00920489	0.120743	0.132204
SPBC365.03c	-5.06527	0.0057337	-Inf	0.00539904
SPCC1235.08c	2.64812	0.000125836	-6.77003	0.00353951
SPAC977.14c	3.14826	2.0294e-05	0.0949459	0.194882
SPCC1281.04	3.17973	4.61811e-05	0.0923531	0.350914
SPAPB1A10.10c	3.2797	1.31785e-05	-0.159952	0.0800574
SPCC1393.08	-3.10545	0.00572894	-0.0942308	0.44599
SPAPB21F2.02	2.02593	1.52366e-05	5.36034	8.95485e-08
SPCC162.04c	-5.22946	0.000222055	1.32544	9.27638e-05
SPBC12C2.09c	-6.49344	0.000126666	-0.175956	0.00926722
SPCC1682.11c	-0.0305787	0.779192	-5.83169	0.00441604
SPBC13E7.07	6.22479	4.35155e-09	0.0213476	0.0921285
SPBC15C4.06c	-1.58151	0.00028807	0.0811535	0.0361095
SPCC1919.13c	1.30601	0.0002171	-6.19531	0.000483696
SPBC16C6.04	0.278827	0.0670482	0.263703	0.0748179
SPCC24B10.12	1.43973	0.000105808	-2.91197	0.000412584
SPBC1773.05c	-1.4079	0.00375603	-0.00770477	0.902131
SPCC330.12c	5.55936	1.21675e-06	0.223475	0.081248
SPBC17D11.03c	5.83682	6.29316e-07	0.219431	0.0663077
SPCC569.03	-0.167952	0.0640964	0.149211	0.065092
SPBC215.03c	1.36925	0.000105444	0.148401	0.0217914
SPCC663.12	0.586783	0.021246	-0.0495404	0.694315
SPBC25H2.09	0.583543	0.0153388	0.0260946	0.797655
SPAP7G5.05	2.5533	0.000189328	-0.0381883	0.734277
SPBC3B8.04c	2.82915	3.29426e-05	0.000163771	0.99771
SPAPB8E5.10	-5.3035	0.00470053	0.00173672	0.9873
SPBC115.03	2.3501	7.31504e-05	-0.599675	0.0104586
SPBC21C3.06	0.627913	0.00245037	1.01516	0.000700697
SPCC70.09c	-6.32741	0.000142296	0.470052	0.000934351
SPBC3B8.10c	6.48034	4.45348e-08	0.0440724	0.23783
SPCP31B10.02	6.43785	8.05949e-08	0.0190713	0.639263
SPBC409.20c	-1.39344	0.0016568	0.157443	0.0447268
SPBC651.04	-5.39965	8.94925e-05	0.026036	0.187427
SPBC8D2.04	-0.975506	0.00117385	0.0992858	0.0516566
SPAP27G11.12	-0.755685	0.0204626	-6.14012	0.00359142
SPCC11E10.06c	-0.263483	0.042625	-5.90566	0.00130903
SPBC1271.07c	-5.42932	0.000568102	0.171228	0.0325056
SPCC1795.10c	-0.00964659	0.894138	-0.0818161	0.339061
SPBC16D10.01c	-0.35049	0.0671123	-0.0854895	0.431547
SPCC777.15	1.29326	0.00169289	-0.163201	0.215423
SPCC794.10	2.26018	0.000287229	-0.203188	0.177575
SPBC902.05c	-4.38409	0.0021353	-0.00699063	0.922668
SPBP35G2.02	1.001	0.000958195	5.87715	2.88262e-07
SPAC14C4.08	-0.132675	0.0182571	1.31443	6.55185e-05
SPBP35G2.04c	-0.38442	0.011839	0.440682	0.00512751
SPAC14C4.09	-0.673554	0.00452938	0.248679	0.0174642
SPBP4H10.05c	-1.22826	0.000243896	-0.00101526	0.944525
SPAC1610.01	3.64259	7.41021e-05	0.306535	0.139052
SPCC622.15c	-1.61429	9.17547e-05	-6.19737	4.27653e-05
SPAC16E8.17c	-5.0217	0.000452448	-5.9979	0.00043865
SPCC663.11	0.915853	0.00717243	0.315752	0.083478
SPAC17G8.14c	2.00928	4.25987e-05	0.265043	0.00945412
SPCC663.13c	6.23455	2.35534e-07	-6.31138	0.00133093
SPAC1805.03c	6.22057	7.03101e-07	0.227411	0.109527
SPCC70.03c	6.06974	1.07923e-06	0.346698	0.0584759
SPAC1B3.02c	-0.629957	0.0238328	0.317145	0.0475547
SPCC736.02	-0.318107	0.00806267	0.0306304	0.352884
SPAC23H4.10c	-0.242603	0.0763021	0.0239104	0.748085
SPCC965.07c	-0.971371	0.0206172	-0.294001	0.123115
SPCC777.09c	1.24437	0.00199355	-0.338762	0.075957
SPBC1709.01	2.02487	6.38832e-05	-0.040544	0.375946
SPCC965.09	-Inf	0.0022143	0.260643	0.0522603
SPBC215.14c	-3.59655	0.0019353	0.137815	0.131292
SPCC965.14c	-4.15358	7.48144e-05	-0.554559	0.000653779
SPAC17A2.07c	1.14494	0.00209235	1.67551	0.000639049
SPBC651.06	-6.04712	5.3678e-05	-5.53292	5.43909e-05
SPAC22F3.02	6.92468	2.91099e-08	-0.0281185	0.446889
SPCC16A11.07	7.0197	7.58733e-08	0.0903933	0.209859
SPAC31G5.03	2.54922	0.000150561	0.00719466	0.940747
SPAC1952.08c	-4.55473	3.06218e-05	-6.22395	2.88379e-05
SPAC3H5.10	-2.36835	0.057377	-4.64069	0.0415205
SPAC23G3.04	0.630698	0.0279337	-6.00044	0.00892313
SPAC4D7.06c	0.541422	0.0358502	0.246622	0.170124
SPAC4F10.19c	7.00895	6.57786e-08	0.000611936	0.990848
SPAC8F11.05c	1.51264	9.46766e-05	0.16218	0.0222136
SPBC1778.05c	-0.153735	0.147774	-0.19437	0.102826
SPAC25B8.09	2.49532	0.000375842	0.182027	0.273539
SPAC25G10.05c	-Inf	0.00343669	-6.18664	0.00353252
SPAC13D6.04c	-2.94319	0.000289216	0.453661	0.00160004
SPAC29B12.06c	-3.33063	0.00219381	-1.00072	0.00705844
SPAC13G7.06	2.79188	4.69381e-05	6.43758	2.24514e-07
SPAC2G11.04	2.19424	6.22183e-05	-5.47367	0.000831953
SPAC3A11.04	1.51876	0.000212435	0.404891	0.00697116
SPAC1610.02c	-5.35393	0.000158422	-6.99885	0.000153156
SPAC3C7.14c	1.11838	0.000478976	0.152498	0.0490217
SPAC16A10.03c	1.07978	0.000408784	0.0708022	0.155161
SPAC16E8.01	2.52247	0.000987731	-5.82649	0.0223144
SPAC589.10c	-2.10046	0.00264659	0.1639	0.0931093
SPAC17C9.14	3.44274	1.52947e-05	0.10918	0.178701
SPAC5H10.02c	-2.01534	0.000234155	0.0552867	0.0770332
SPAC17C9.15c	1.77888	1.10286e-05	0.351519	0.000855534
SPAC607.07c	1.44304	2.37615e-05	-0.0157687	0.324005
SPAC1834.08	1.34505	0.00174924	0.119434	0.31276
SPAC6B12.05c	8.22187	1.05741e-08	0.377521	0.0103033
SPAC19D5.06c	2.87637	6.0597e-05	0.218754	0.0801701
SPAC24C9.16c	1.01401	0.00292645	0.0406499	0.656643
SPAC869.07c	6.14096	7.8523e-07	-7.50312	0.0038206
SPBC19C7.05	6.49047	6.50738e-08	-7.19889	0.00052112
SPAC8C9.09c	-Inf	0.00258614	0.589258	0.010048
SPBC4F6.08c	7.59612	8.14325e-08	0.321506	0.0451634
SPBC8D2.16c	-0.133574	0.125414	-0.0787515	0.265116
SPBC11C11.01	-1.24713	0.00426712	-4.28681	0.001594
SPCC1672.04c	-1.56139	0.0203579	-7.22445	0.00917502
SPBC1773.02c	12.2548	1.44027e-12	0.0803914	0.0103103
SPAC11G7.03	11.7287	9.00522e-11	-0.368575	0.019792
SPBC19C7.01	5.33325	1.04784e-06	0.0191926	0.770952
SPAC9E9.11	4.86895	1.73853e-06	0.130076	0.126655
SPBC11B10.08	-0.323592	0.00804344	0.135681	0.0321771
SPBC30D10.05c	5.21111	1.49929e-06	0.0495318	0.511633
SPAC6G9.03c	5.9387	1.71411e-06	0.0451227	0.726461
SPAC3H1.14	6.47444	1.51161e-07	0.326824	0.0176002
SPAC7D4.05	-Inf	0.000493468	0.409499	0.00455265
SPAC3H8.04	1.2712	0.00151976	0.462298	0.0206743
SPAP8A3.07c	1.9216	0.0192638	0.884882	0.163859
SPAC4D7.07c	6.8536	1.15056e-07	-0.225782	0.0651021
SPAPB24D3.03	-1.16962	0.0295467	-4.22483	0.010478
SPAPB8E5.08	5.43024	1.8726e-06	-5.86683	0.00342115
SPBC1604.03c	-1.64908	0.00172381	0.292493	0.0155059
SPBC1271.03c	5.21821	1.48833e-07	-5.83995	0.000202252
SPBC1711.06	5.04585	4.4007e-07	-1.14643	0.00149891
SPBC1347.13c	4.49438	1.09644e-06	-0.0754799	0.152285
SPBC21C3.20c	5.025	7.44291e-06	-0.0394078	0.783932
SPBC13G1.04c	1.09865	0.000107822	0.00176497	0.927175
SPBC8D2.11	0.80333	0.00883561	0.229061	0.134777
SPBC146.02	1.52326	0.000587259	-5.87416	0.00213049
SPBC902.03	5.13701	7.80431e-07	-0.0637225	0.28883
SPBC1683.10c	4.80912	5.57406e-06	0.36542	0.0456938
SPBP35G2.12	4.70806	6.67803e-07	-5.94928	0.000435701
SPBC1711.12	5.1423	3.73573e-06	0.337395	0.0579251
SPCC13B11.03c	-0.232219	0.0748156	0.104598	0.223342
SPBC32F12.12c	5.68091	1.11245e-06	-0.2312	0.107977
SPBC365.11	-3.84463	0.00270314	-7.12927	0.00237489
SPCC1235.02	6.67414	1.42772e-07	-6.06176	0.00150126
SPBC4B4.03	7.48874	1.85745e-07	0.858117	0.0088535
SPBC776.11	6.3867	8.06601e-07	-0.149498	0.316082
SPBP8B7.04	-1.04028	0.0029321	1.29553	0.000367159
SPCC306.02c	5.17776	2.41163e-06	0.460922	0.0204398
SPAC11H11.02c	4.98404	6.8864e-06	0.133894	0.350135
SPAC15F9.01c	4.67597	9.01907e-07	0.0641441	0.190623
SPAC1556.05c	3.13379	0.00130961	-4.05679	0.0793033
SPAC23H3.06	7.94211	4.99904e-08	-5.82333	0.00309337
SPAC1687.16c	1.57338	0.000141809	0.0466452	0.297409
SPAC25H1.09	5.238	1.78796e-07	0.368075	0.00284504
SPAC17A5.16	4.81138	2.6633e-06	-5.89635	0.00201397
SPAC26H5.04	12.4188	2.65663e-12	-0.191472	0.00511455
SPAC32A11.01	6.75952	5.32736e-08	-0.167964	0.0472525
SPAC1952.17c	5.43068	3.13849e-06	-0.0495684	0.695252
SPBC18A7.01	-1.5806	0.00784926	-0.139307	0.260941
SPBC1921.04c	6.62534	9.18124e-08	0.663078	0.00256576
SPBC1921.06c	1.16723	0.000912623	-1.19194	0.00445609
SPCC1840.08c	6.54628	2.95403e-08	-0.172603	0.019289
SPCC645.12c	-0.689373	0.00258334	1.42121	0.000132871
SPBC24C6.10c	-1.47408	0.000324727	-7.47117	0.000134574
SPAC17A5.05c	5.0194	4.0283e-07	-7.14403	0.000403461
SPAC17C9.10	4.91863	1.31752e-07	0.0948045	0.0235664
SPBC2G5.01	1.15242	5.60351e-05	0.1264	0.0098476
SPAC186.03	0.639091	0.00581594	0.144058	0.133072
SPBC2G5.03	1.8158	0.000108134	0.124212	0.0754944
SPAC1F12.04c	6.05756	3.01269e-08	-5.96905	0.000133881
SPBC530.03c	12.852	6.07835e-12	0.519409	0.00176403
SPAC22E12.03c	4.88241	7.41393e-07	0.344378	0.0081807
SPCC1183.09c	4.90865	1.83043e-06	0.45337	0.0111312
SPCC1235.03	-1.19829	0.0016111	0.112663	0.0698622
SPAC29B12.12	4.86881	1.05027e-05	-0.0203902	0.892121
SPAC8F11.09c	0.828998	0.00515637	-Inf	0.00311822
SPBC16H5.12c	0.960996	0.000419708	-7.92625	0.000379258
SPAC29A4.19c	2.18843	9.5554e-05	-0.62359	0.00968104
SPBC21C3.19	1.60011	0.000109324	-0.839894	0.00230935
SPAC3G9.01	-5.47976	0.000270019	-4.26494	0.00028714
SPAC688.12c	-6.47287	7.74594e-05	0.912631	9.72347e-05
SPBC839.03c	-6.29058	0.00244784	-0.0169232	0.833827
SPBC947.03c	-0.0796804	0.10492	0.0395228	0.279979
SPAPB8E5.04c	-0.0161733	0.513112	-0.0481112	0.146204
SPCC569.04	7.04959	1.49158e-08	0.0445097	0.190294
SPBC1347.11	-3.88782	0.000521642	-0.0479824	0.264459
SPCPB16A4.06c	-4.67833	0.000233813	0.0067546	0.779748
SPBC146.11c	-3.53866	3.19738e-05	0.198652	0.00122332
SPBC19G7.03c	0.533934	0.0221075	-6.48606	0.00465737
SPBC21C3.17c	-0.570841	0.00012565	0.349165	0.000178931
SPAC29E6.05c	1.58757	8.65818e-05	0.1598	0.0244555
SPBC21H7.07c	-Inf	0.000276779	-7.12795	0.000280778
SPAC31G5.18c	-0.286874	0.150139	-0.0631075	0.642535
SPAC3G6.01	-0.0409796	0.822261	0.0554447	0.755019
SPAC513.04	-6.04311	0.00286445	0.298124	0.0490882
SPAC694.04c	-5.34026	0.000344663	-1.14584	0.00109024
SPCC16A11.15c	0.434919	0.00660131	-5.62661	0.000858671
SPAC6B12.14c	0.391765	0.00752494	-6.25882	0.000759717
SPAC6C3.07	0.0497068	0.391416	0.307854	0.0179644
SPCC18B5.09c	6.57602	8.44276e-08	0.121641	0.0850152
SPAC890.06	0.0237816	0.760897	0.082319	0.343658
SPAC922.07c	-0.838374	0.000102911	0.223271	0.000712871
SPCC338.14	2.13997	3.55795e-06	-9.85147	4.13994e-05
SPBC1604.16c	-4.93146	0.00280459	0.24917	0.066794
SPCC663.09c	-3.64961	0.000618161	-5.94553	0.000541051
SPBC1683.06c	7.28597	1.46173e-08	0.328515	0.0053317
SPCP20C8.02c	0.0725149	0.349621	-5.89223	0.00186971
SPAC1093.02	-0.121988	0.149488	0.095048	0.194717
SPBC30B4.01c	-0.860876	0.0159346	-0.030378	0.75144
SPAPB1A10.09	-0.033122	0.485783	-0.393021	0.0123671
SPBC543.08	0.0748453	0.524123	-0.186404	0.223673
SPBC1198.03c	0.793795	0.00416288	-0.00382336	0.960617
SPBC336.13c	1.32769	6.99747e-05	6.05326	3.72991e-08
SPCC1322.07c	0.698141	0.000440046	-Inf	0.000170542
SPBC776.14	0.0661587	0.0558012	-11.2036	0.000134068
SPCC1393.05	-0.041785	0.127676	0.386375	0.00135454
SPBP8B7.02	-0.076964	0.182082	0.10026	0.108358
SPBPJ4664.05	6.64143	8.04555e-09	-0.0043997	0.76398
SPAC11H11.05c	6.5093	3.8747e-09	0.113744	0.00464127
SPCC16C4.20c	-0.570475	0.00279723	-6.17532	0.000307965
SPAC1687.07	2.49122	1.21686e-05	0.113004	0.0370076
SPAC1142.01	-5.04113	5.89881e-06	-0.0755533	0.00212364
SPAC212.02	2.79844	3.8264e-06	-0.0588314	0.075529
SPAC15A10.15	-1.43655	0.00058151	0.0366646	0.232709
SPAC23C11.13c	6.43691	5.32104e-08	0.118022	0.0497281
SPAC22F3.09c	6.27629	3.91395e-07	0.186292	0.102401
SPAC31G5.15	6.00089	2.36447e-07	0.138405	0.0815127
SPAP7G5.03	-6.34211	0.00162354	0.010371	0.873005
SPAP8A3.02c	-0.0779749	0.00235494	-0.00458143	0.340844
SPBC725.09c	-0.732344	0.00948704	-0.163532	0.111099
SPCC1020.11c	-0.519636	0.102292	-0.0751149	0.676593
SPCC622.14	0.0086804	0.923753	0.0918322	0.360066
SPCC1919.07	-0.0319872	0.776074	-0.164313	0.251734
SPCP1E11.03	-0.118734	0.361218	-0.0708054	0.550424
SPAC15A10.08	0.182058	0.146571	-0.115347	0.316859
SPAC13C5.02	-5.65835	0.00587222	-0.326309	0.115364
SPAC1687.10	0.21433	0.109076	-0.107094	0.34095
SPAC458.06	-0.0411378	0.667065	-0.105198	0.338006
SPAC1834.07	-0.0665643	0.424834	-0.0926425	0.303801
SPAC4H3.01	-0.127382	0.174923	-0.0592477	0.42916
SPAC1F3.09	-0.222481	0.173593	-0.0912304	0.467374
SPAC1F7.06	-0.130271	0.278303	-0.0468259	0.640184
SPAC6G10.06	-0.206326	0.150996	-0.0627284	0.543533
SPAC2H10.02c	-0.065288	0.526644	-0.10608	0.34753
SPBC1289.11	0.0230094	0.788443	-0.103559	0.317972
SPBC106.20	0.0424999	0.51095	-0.204283	0.0727664
SPAC3H8.10	0.00316067	0.953756	-0.114614	0.150231
SPBC36.04	0.246893	0.0320042	0.377524	0.0128356
SPBC30B4.08	-0.0968224	0.372141	-0.0656725	0.516044
SPBC1861.09	-0.181813	0.123492	0.0198369	0.791766
SPAC23H4.12	-0.454429	0.00603475	0.132861	0.044606
SPAC959.07	0.0131803	0.890285	-0.0635698	0.539735
SPAC25B8.13c	-0.298885	0.0031747	0.0604099	0.0559987
SPBC776.17	-5.43101	0.00382864	-2.73891	0.00504468
SPCC645.08c	0.205467	0.0293735	0.0431934	0.374795
SPAC3C7.07c	-0.169862	0.0527331	0.00279056	0.948539
SPAC23H4.09	0.111306	0.174275	-0.0742636	0.32465
SPAC17G6.15c	0.0405203	0.47819	0.0470756	0.419848
SPAC1F7.12	0.0681603	0.154857	0.0170196	0.638419
SPAC343.09	-5.45748	0.000614681	-0.013713	0.73398
SPBC36B7.03	-0.27424	0.0304253	-0.0221233	0.671187
SPAC2F7.06c	-0.353549	0.0172136	-0.0475316	0.378533
SPBC2D10.11c	-0.239497	0.0469198	-0.0529095	0.404535
SPAC1805.04	-0.089463	0.210022	-0.107547	0.16142
SPBC1105.01	-0.266752	0.0105871	-0.0607692	0.142627
SPAPB2B4.03	-0.146192	0.0582778	-0.112007	0.091793
SPAC22G7.03	0.0672687	0.170901	0.0803862	0.128137
SPAC1F8.05	-7.26002	0.00228668	0.10119	0.266367
SPAC1F3.07c	-6.43193	0.00766654	-5.85693	0.00775426
SPCC777.02	0.0301029	0.852956	0.253775	0.195188
SPAC26F1.12c	0.0693797	0.419482	0.229848	0.0715535
SPBC1711.04	0.0910266	0.223975	0.100812	0.192826
SPAC14C4.13	-0.0512124	0.176147	0.0849199	0.0701662
SPCC188.12	0.441388	0.0260234	0.118869	0.282126
SPAC19B12.12c	0.404315	0.0126081	0.0860604	0.235663
SPAC29A4.05	-5.56326	0.00310958	0.00813741	0.927091
SPCC794.02	0.162781	0.0652009	-0.00481069	0.926843
SPBC428.06c	-5.92983	0.00195646	0.252127	0.0483162
SPAC3F10.09	0.163147	0.063797	0.120332	0.111592
SPCC13B11.04c	0.0996402	0.224149	0.101961	0.216859
SPBC56F2.10c	-0.0188842	0.605438	0.0611886	0.180388
SPCC1183.06	-0.0903591	0.143796	-0.00505551	0.904943
SPCC550.01c	0.153629	0.0290597	0.0280873	0.421171
SPAC16.04	0.02902	0.771923	0.0398318	0.692862
SPAC17A2.01	-0.0242039	0.71736	0.10645	0.195137
SPAC16C9.02c	0.175881	0.025242	-0.0686511	0.15736
SPAPB1A10.15	0.0921597	0.067035	0.086478	0.0753983
SPAC823.11	-0.346125	0.174894	-0.0405869	0.813406
SPBC725.11c	-0.237823	0.0298297	0.0114519	0.794616
SPBC1734.09	0.0379873	0.635022	0.0590359	0.47693
SPBC13G1.02	0.271577	0.0342939	0.0395575	0.553368
SPBC577.15c	0.344447	0.000692373	0.13069	0.00555946
SPBC14F5.12c	-5.60211	0.0103318	-0.564743	0.0840232
SPAC22E12.06c	0.173315	0.0192742	0.00578859	0.843848
SPBC649.04	-0.251592	0.0089401	-0.0448201	0.182416
SPBC106.03	0.17528	0.038936	0.0504377	0.308261
SPAC24B11.10c	-0.040031	0.22407	0.0418552	0.202224
SPBC530.15c	-6.25356	0.000388694	0.0110295	0.731423
SPBC1734.06	-0.0261259	0.384571	0.127205	0.0297093
SPAC144.11	0.0795367	0.506595	0.183928	0.194168
SPAC3C7.10	-5.97943	0.00128085	0.0761039	0.264238
SPAC18B11.04	-5.9612	0.00045104	0.0275905	0.453168
SPAC17C9.07	-0.236068	0.0769876	0.209961	0.0720556
SPBC1683.02	0.0604551	0.12781	-0.0188912	0.523483
SPAC343.06c	-0.0849924	0.155572	0.00954817	0.82002
SPAC2F7.02c	-6.49509	0.000266015	0.00854664	0.747974
SPAC664.13	-0.17081	0.465968	0.222195	0.314341
SPAC959.08	-0.541542	0.0153453	-1.34793	0.00414722
SPCC1259.07	-5.30235	0.000922236	-0.16561	0.0671654
SPBC16G5.06	0.36365	0.0181116	0.00251329	0.968495
SPBC25H2.10c	0.671869	2.76983e-05	-0.0251483	0.0311189
SPBC428.04	0.398212	0.00810653	0.0203092	0.671225
SPAC31G5.17c	0.4929	0.00520599	-0.379356	0.0158918
SPAP8A3.04c	-0.049754	0.256995	0.069111	0.150968
SPAPJ695.01c	0.0204832	0.51762	0.000905859	0.975818
SPBC713.05	-0.205647	0.000692754	-0.0586358	0.00762742
SPBC530.04	-0.0742813	0.0587238	0.044579	0.132576
SPBC660.14	-0.257486	0.0205182	-0.130665	0.0678423
SPAC17C9.05c	-0.126055	0.237437	0.0790254	0.378525
SPBC1734.15	-6.86744	0.000497081	0.0810568	0.120502
SPBC31F10.02	-0.143676	0.0292303	-0.00153622	0.954635
SPCC553.12c	-0.20477	0.00523499	-0.0879605	0.0254053
SPAC23C4.03	0.0410924	0.824288	0.0727926	0.695485
SPAC19G12.11	0.343155	0.040798	-0.00807012	0.929696
SPCC338.06c	0.413712	0.0204454	0.0691236	0.415933
SPBC3D6.08c	0.877567	0.00497054	0.0552981	0.577378
SPAC23C4.06c	-5.52481	0.000221575	0.0451112	0.160972
SPAC1D4.09c	0.948833	0.000110257	-0.167272	0.00786967
SPBC14F5.11c	-5.53487	0.000736157	-0.0251121	0.582566
SPBC15D4.01c	0.41751	0.00329374	0.0640938	0.14293
SPBC13E7.03c	0.340133	0.00161622	0.153658	0.00894583
SPBC1734.05c	0.245109	0.000412707	0.0337502	0.0243573
SPBC3B8.06	-6.53469	0.000138215	-0.0274104	0.247047
SPAC6G10.10c	0.150615	0.0194639	0.0195773	0.473031
SPAC16C9.07	0.246629	0.00540433	-0.15994	0.0167657
SPBC16G5.02c	0.217012	0.0247555	0.0336613	0.46012
SPAC25G10.01	0.0757649	0.0929513	0.0400787	0.252433
SPBP35G2.03c	0.208923	0.00347189	0.0182319	0.301214
SPAC4F10.07c	-0.198565	0.0301145	-0.226048	0.0239018
SPBPB2B2.14c	-0.0578932	0.0476062	-0.0158974	0.343484
SPCP31B10.04	0.305358	0.0149018	-0.0638926	0.275016
SPAC7D4.13c	-5.67045	0.000257931	-0.0937008	0.0573702
SPAC17A2.10c	-5.31184	0.000826255	-0.0864805	0.173656
SPAC8C9.16c	-5.36866	0.000205373	-0.0756094	0.0675224
SPBC12D12.09	-6.06727	0.000391507	-0.00142027	0.964337
SPAC3H5.05c	-5.57326	0.00147994	-0.0141645	0.819771
SPCC962.05	-5.45898	0.000285075	0.0380001	0.247236
SPBC405.02c	0.310741	0.0144725	-0.103146	0.142182
SPAC17C9.16c	0.306329	0.00260248	0.0219481	0.332488
SPBC11C11.08	-5.76262	0.000563874	0.122933	0.0623683
SPAC30C2.08	0.300256	0.00412075	-0.00915604	0.712414
SPCC16C4.10	0.9037	0.00144346	-0.325624	0.0258373
SPBC16A3.12c	0.462925	0.00193427	0.0567282	0.13783
SPAC1687.21	0.295083	0.00817441	-0.029996	0.423946
SPBC409.08	-6.03431	0.000579518	-0.108217	0.0929312
SPBC609.05	0.0770698	0.270545	-0.130715	0.140253
SPAC6F6.17	0.11546	0.105812	-0.0180413	0.714494
SPCC4E9.01c	0.225447	0.268686	0.111192	0.54715
SPAC521.05	0.365758	0.0381997	0.0105671	0.910847
SPAC12B10.05	0.273819	0.0361384	-0.0240228	0.725147
SPAC17C9.08	0.960461	0.000235395	-0.0100939	0.678405
SPBC887.01	1.54985	5.04845e-05	-0.00160866	0.942569
SPBC17G9.08c	-4.85532	0.00351754	0.0100443	0.914268
SPBC14F5.09c	-5.49816	0.00188225	0.0446428	0.536505
SPBP35G2.07	0.700223	0.00639819	0.0644112	0.459192
SPAPJ760.02c	0.446749	0.000158762	0.0455456	0.0197371
SPCC364.02c	0.543668	0.000293134	0.112484	0.00921346
SPAC13F5.01c	0.382369	0.00302146	0.0987591	0.0514281
SPCC338.18	0.224539	0.000417235	0.0550139	0.00774599
SPAC1556.01c	-1.21585	0.00389773	0.0578789	0.369766
SPAC3A11.11c	0.221085	0.0362556	0.0434113	0.445551
SPAC19A8.14	-6.31666	7.03368e-06	-0.0145786	0.0616397
SPAC23H4.01c	-5.66877	0.000116956	-0.00999676	0.581713
SPBC14C8.11c	-6.22136	0.000300263	0.0522336	0.16382
SPAC2G11.03c	-6.07395	0.00139872	0.166152	0.0804422
SPAC6G9.12	-6.43769	6.99348e-05	-0.229551	0.00314331
SPAC18G6.05c	0.0992377	0.0156266	-0.0762561	0.0292712
SPAC3H1.04c	-0.0500682	0.136654	-0.164969	0.0165988
SPCC794.07	-6.57857	0.0183915	0.30254	0.228566
SPBC800.02	0.377208	0.00739284	0.142925	0.0563952
SPAC11D3.04c	0.322084	0.0306765	-0.0070447	0.923426
SPAC144.14	-5.69618	0.000153566	-0.0339636	0.195691
SPAC12B10.13	-4.85068	0.000701892	-0.0611673	0.246209
SPAC1556.04c	1.41865	0.000273396	0.0456436	0.365318
SPAC20G4.01	-5.41409	0.000219533	-0.0313775	0.275457
SPBP8B7.13	0.695065	0.000998305	-0.111718	0.0625788
SPAC3G6.05	0.183222	0.00476869	0.0812254	0.0252669
SPBC30D10.04	0.395416	0.029613	0.0986762	0.330265
SPBC13G1.12	-6.39557	0.00592026	-0.454822	0.0713363
SPBC685.02	-0.0753491	0.0362924	0.0240179	0.234187
SPBC725.04	0.11372	0.128046	0.00738224	0.889282
SPBP8B7.21	-5.97026	0.000130093	0.00332221	0.856279
SPBC17A3.02	-6.3188	0.000214892	0.0946767	0.0426685
SPAC22H10.08	0.0135672	0.574556	0.0432703	0.165432
SPAC18G6.10	-5.72591	0.020363	-1.11668	0.0631061
SPBC1683.09c	-6.17856	0.00271307	-0.170007	0.163414
SPAC3F10.04	-5.80128	0.0013697	-0.049214	0.453955
SPBC1773.14	-5.21969	0.00152434	0.0641598	0.354411
SPBC1921.01c	1.85712	0.000102371	-0.107292	0.114121
SPAC1002.01	-4.9634	9.3176e-05	-0.0319893	0.143489
SPBC887.06c	1.14356	2.74311e-05	-0.114456	0.00682542
SPBC530.07c	0.830533	0.000242751	-0.0204468	0.36573
SPAC2E1P3.04	-6.12567	0.000698747	0.0255127	0.56439
SPBC6B1.04	-0.038096	0.54951	-0.0965392	0.218342
SPCC1919.12c	0.55316	0.000566656	-0.0086036	0.646583
SPAPJ691.02	-6.00357	0.000185271	-0.0353424	0.212701
SPAC22G7.01c	0.630958	0.000507905	-0.00245551	0.903232
SPAC607.10	0.758358	0.000992726	0.0020388	0.954189
SPAC1687.08	0.731097	0.000541919	-0.25789	0.00869969
SPCC1919.15	0.846767	0.00617415	0.200543	0.141652
SPAC644.06c	0.337723	0.00646466	0.0599813	0.184587
SPAC25B8.07c	1.57179	0.00313287	0.0977711	0.59117
SPAC3G9.03	-0.986755	0.0593835	-1.75942	0.0307144
SPAC26A3.02	2.20012	0.000206726	0.0652812	0.465084
SPAC19B12.09	-3.90513	2.82639e-05	-0.0158212	0.159014
SPAC6C3.03c	-3.8028	0.000263536	-0.00869916	0.728577
SPBC1198.08	-3.96362	0.000888295	-0.0707581	0.22853
SPCC417.03	-4.13705	9.14185e-05	0.0172507	0.313872
SPCC548.04	-4.29792	8.25598e-05	-0.0200148	0.251264
SPCC1840.04	-4.46278	0.000327795	-0.0180126	0.547453
SPBC1289.01c	2.14787	4.80526e-05	0.0180857	0.64891
SPCC70.02c	1.10276	0.000202073	-0.0426012	0.216479
SPAC1071.07c	-4.37735	0.00487992	-0.278654	0.119129
SPCC4G3.09c	-4.82706	0.00397363	-0.322658	0.0814808
SPAC1399.03	2.18328	0.000134738	-0.0637714	0.40328
SPAC19G12.12	2.6239	6.91294e-06	-0.148743	0.018674
SPAC3A11.07	-3.37869	0.000461792	-0.132999	0.0453892
SPAC6G9.16c	-3.50213	0.000591411	-0.0727798	0.156838
SPAC20G4.08	2.89586	8.43947e-06	-0.0405217	0.277065
SPAC3A11.14c	2.732	8.93046e-06	-0.00762196	0.784288
SPAC1F5.07c	2.27259	2.7641e-05	0.0579318	0.17899
SPAC1952.15c	-4.6038	0.000125316	-0.160921	0.0101871
SPAC2E1P5.02c	2.0344	2.45331e-06	-0.290841	0.000704951
SPBC16A3.10	-4.66886	5.58834e-05	-0.13579	0.00633161
SPAC1F5.05c	-3.4523	0.000873316	-0.326613	0.0171393
SPBC1539.02	-3.98938	0.000230195	-0.0251299	0.348525
SPBC14C8.09c	-4.42991	0.000463666	-0.0921178	0.0948489
SPBC17D1.05	-4.49232	0.000865238	-0.0365958	0.467145
SPAC24H6.07	1.77182	0.00122253	-0.456004	0.0850323
SPCC1753.05	1.97311	0.000399546	0.0345369	0.718983
SPAC4F10.11	0.614299	0.0733124	-0.0127596	0.959133
SPAC1805.01c	0.563317	0.0163045	-0.119254	0.327569
SPBC119.14	0.349761	0.00602578	-0.168723	0.0355784
SPBC1685.06	-5.18016	0.000267099	-0.10695	0.0460966
SPAC23A1.06c	-4.94918	0.000277935	-0.0978319	0.0555643
SPBC530.11c	-4.77983	0.000254267	-0.0944301	0.0541057
SPBC1718.03	-4.62697	0.00142361	0.0387908	0.53053
SPCC24B10.08c	1.56583	0.00026286	0.333901	0.0145783
SPBC2D10.05	-5.47183	0.000301629	-0.32756	0.00691607
SPCC1259.13	1.00286	7.52443e-05	-0.0823251	0.0237794
SPCC622.19	-5.83666	0.000368197	-0.0469897	0.231355
SPAC664.03	0.74868	0.00775081	0.111944	0.312363
SPAC17A2.11	0.978753	0.000163369	-0.622746	0.00125068
SPAC15F9.02	0.740022	0.00139376	-0.0354807	0.434405
SPBC1778.02	-5.75125	0.00122858	-0.00696404	0.901588
SPBC902.04	0.695408	0.00473311	-0.0915374	0.287094
SPBC428.12c	0.407767	0.00394864	-0.152614	0.039577
SPCC188.07	-6.98586	0.0255589	0.0258629	0.92116
SPBC56F2.02	-0.0237469	0.847746	-0.381064	0.0903161
SPBC337.13c	0.31157	0.0208775	-0.0592598	0.373335
SPAC29B12.02c	0.487031	0.00447127	-0.222367	0.0337819
SPCC364.04c	0.982511	0.00200938	-0.272868	0.058976
SPCC970.01	-5.36134	0.00823151	0.0727433	0.620216
SPCC306.09c	0.229551	0.0430677	-0.0794357	0.284603
SPBC21C3.16c	0.124066	0.344275	-0.0361783	0.767076
SPAC1B3.07c	-6.15569	0.000546908	0.0416933	0.331525
SPAC16E8.06c	-6.21199	0.0004344	0.00930316	0.782895
SPAC3H1.03	0.457627	0.000416645	-0.0331815	0.0963935
SPCC4G3.08	0.160935	0.0888188	0.0968271	0.207165
SPBC6B1.10	0.0254476	0.405347	0.0207582	0.484022
SPAC9E9.10c	-0.0264531	0.479015	-0.0621359	0.18313
SPAC23H3.14	0.291071	0.00225099	-0.0238333	0.262977
SPAC23H3.11c	-6.02305	0.00056234	-0.158901	0.0466799
SPBC2D10.03c	-6.31434	0.00175567	-0.0738574	0.35156
SPAC11D3.10	0.158459	0.154545	-0.0468204	0.600764
SPBC14C8.15	-0.00184263	0.978545	-0.0168665	0.808209
SPAC212.04c	-0.568128	0.0194282	-0.640546	0.0160962
SPBC776.05	-0.152591	0.13764	-0.133581	0.167817
SPBC557.05	-0.0781138	0.648051	0.169465	0.335499
SPBC16A3.18	0.0143718	0.792067	0.0383068	0.503914
SPCC18B5.06	-0.0807708	0.304664	-0.0278704	0.678112
SPAC6G9.14	0.032945	0.696476	0.00994068	0.905077
SPAC12B10.04	0.357106	0.04067	0.0909617	0.381318
SPAC140.03	0.385001	0.0117231	0.176469	0.0600578
SPAC17H9.04c	0.185853	0.0840289	0.168512	0.10063
SPAC19G12.08	0.127679	0.111926	0.156051	0.0777917
SPAC1527.03	0.186052	0.105008	0.238265	0.0658535
SPAC27D7.12c	-6.00468	0.0021441	0.177116	0.103543
SPAC4F10.08	-6.09559	0.00200982	0.289941	0.0373087
SPAC3G6.04	-6.14364	0.00249985	0.298366	0.0432281
SPBC1711.08	0.402397	0.00255981	0.10422	0.0442655
SPAC17G6.06	-0.379126	0.0258697	0.228201	0.0456115
SPAC1687.19c	-0.0147024	0.432181	0.227944	0.00366687
SPCC1259.10	-0.362269	0.00462344	0.152415	0.0179923
SPCC962.04	-0.18685	0.0405952	0.221459	0.0223887
SPCC1393.13	-0.00763338	0.715631	0.0869836	0.038618
SPBC405.07	-5.64511	0.00235429	-0.681016	0.0156518
SPAC1F8.06	0.212105	0.268698	0.52961	0.0512304
SPAC644.07	-0.0182642	0.883986	0.189804	0.206127
SPAC27D7.05c	-0.252771	0.169029	0.219335	0.163584
SPAC922.06	-5.71999	0.00692233	0.21633	0.187411
SPBC17D11.01	0.257864	0.0946384	0.278624	0.0816229
SPBC21D10.12	0.122263	0.29108	0.309525	0.0614335
SPBC21H7.03c	-0.0686236	0.574377	0.349935	0.0590474
SPBC30D10.03c	-0.0923457	0.456806	0.369424	0.0499189
SPBC21C3.15c	-0.0439287	0.711383	0.429844	0.0387105
SPBC354.01	0.107296	0.367606	0.435449	0.0341892
SPBC2D10.12	-1.20503	0.0337889	-0.410527	0.146275
SPBC776.03	-6.60281	0.00534717	0.478787	0.0324375
SPBC530.09c	0.0898059	0.413212	0.326858	0.0557172
SPCC1322.16	0.0674205	0.458406	0.18557	0.120453
SPBC6B1.08c	-0.150071	0.200851	0.325739	0.0404425
SPAC22F8.09	-0.171058	0.120106	0.204951	0.0701041
SPBC1711.03	-0.164209	0.0546139	0.303412	0.0123254
SPAC22E12.04	-0.200141	0.0815994	0.137896	0.126147
SPAC26A3.11	-0.234872	0.0389654	0.0415571	0.439811
SPAC1952.03	0.0696418	0.401609	-0.0534638	0.518488
SPAC869.01	-0.119056	0.0732071	-0.103159	0.0932908
SPAC890.02c	-0.22317	0.0321253	0.0211435	0.631388
SPAC869.11	0.0585723	0.0778081	-0.0494614	0.111176
SPBC11C11.02	-6.383	0.000641534	0.140486	0.0550268
SPAC8C9.05	-0.00514228	0.625877	-0.0588007	0.0235264
SPBC1539.04	-0.311079	0.00952144	-0.154173	0.0336024
SPBC4B4.12c	0.0133681	0.429216	0.00858558	0.592896
SPBC577.06c	-0.0109185	0.487801	0.0264855	0.173978
SPAC2G11.15c	0.0765464	0.0290671	-0.0251268	0.210736
SPAC1F5.09c	-0.144151	0.0138851	0.0301791	0.202886
SPCC1020.01c	-5.72465	0.000534715	-0.885152	0.00244054
SPAC2G11.10c	0.0508623	0.329656	-0.0217998	0.646793
SPCC777.03c	-0.0147969	0.745354	0.00207557	0.962872
SPCC4G3.04c	-0.0842266	0.143908	0.0904545	0.116099
SPAC27D7.08c	-0.156692	0.117297	-0.0619337	0.391448
SPBC1105.14	-0.0629039	0.289502	-0.00663197	0.892097
SPACUNK4.10	-0.32196	0.000286678	0.0545546	0.00763718
SPBC119.04	0.0701795	0.284759	-0.0137406	0.80897
SPAP8A3.12c	-0.036242	0.456584	-0.00736195	0.868341
SPBC1347.02	-0.0314464	0.572714	0.201936	0.0431432
SPBC1348.02	-6.70854	0.000126352	-0.269973	0.00422932
SPBC16A3.08c	0.115616	0.107519	-0.0104775	0.830883
SPBC15C4.04c	0.0877401	0.066681	-0.0425057	0.230845
SPBC16D10.05	0.0241459	0.284068	-0.0332906	0.189053
SPBC16A3.02c	-0.0685938	0.0164672	-0.0199066	0.151103
SPBC1778.04	0.102375	0.0280988	0.010637	0.61631
SPBC16G5.17	-6.60064	0.00452373	0.107973	0.364666
SPBC1861.05	-1.98953	0.00226635	-1.70871	0.00263208
SPBC359.01	0.0365989	0.493665	0.0749072	0.227138
SPBC1861.07	0.165521	0.092869	0.0973055	0.222305
SPBP8B7.09c	-0.209328	0.0819077	0.0698092	0.352237
SPBC215.02	-0.387865	0.0167203	-0.00066595	0.98943
SPCC1183.11	-0.0220909	0.444325	0.047553	0.172483
SPCC1672.12c	-0.228801	0.00651375	-0.0464579	0.116728
SPBC26H8.05c	0.124261	0.0669819	0.0524978	0.269946
SPCC1840.03	-6.08042	0.000167117	-0.0397132	0.16672
SPBC27B12.09c	-0.61318	0.033383	-0.253622	0.130968
SPBC1289.06c	0.367321	0.0299435	0.29442	0.0477624
SPBC337.08c	0.358173	0.0132654	-0.036459	0.526049
SPBC2G2.13c	-0.391754	0.0348799	-0.0917922	0.309122
SPAC25A8.01c	-0.468243	0.00249662	-0.212253	0.0101285
SPCC550.12	0.0764032	0.0681396	-0.0171715	0.512218
SPBC3B8.02	-0.104837	0.503231	0.222394	0.194122
SPCC895.07	0.376727	0.0753139	0.294976	0.120668
SPCC594.06c	-0.298113	0.0128904	-0.0692905	0.159821
SPCC5E4.10c	0.114226	0.0918745	0.00977343	0.823864
SPAC12B10.03	0.0293644	0.554637	-0.00100271	0.983195
SPCC550.03c	-0.0486261	0.230393	-0.0819196	0.104911
SPAC4G9.19	0.0996355	0.00780542	-0.0234259	0.126729
SPAC869.02c	0.0329817	0.299852	-0.0302431	0.339505
SPAC644.15	-5.97436	4.88404e-06	-0.169595	0.000384309
SPAC13F5.05	-0.104355	0.0331737	-0.0562921	0.0990959
SPCC417.02	-0.649004	0.00944378	-0.169329	0.0890355
SPBPB2B2.01	-0.11422	0.115255	-0.129598	0.0938378
SPBC16A3.16	0.0117817	0.66545	-0.269686	0.00905196
SPAC14C4.11	-7.76914	0.00113127	-0.0954943	0.196113
SPAC2F3.07c	-0.0947197	0.0810375	-0.0800081	0.107533
SPAPB1E7.12	-7.07804	0.00167535	-1.21857	0.00504955
SPCC31H12.02c	-0.029242	0.431923	0.0484835	0.238253
SPBC29A10.10c	0.0803934	0.346579	0.0324756	0.675632
SPCC4B3.03c	-6.60785	0.000199465	-0.128681	0.0258074
SPBC29A3.07c	0.145022	0.0245962	-0.0665835	0.116366
SPCC4B3.07	0.292787	0.00649595	-0.00535141	0.857799
SPBC2D10.06	0.242573	0.00859034	0.00996789	0.724122
SPCC4B3.12	0.313976	0.00298794	-0.0149974	0.518753
SPBC30D10.14	-6.35299	0.000129988	-0.0683667	0.0544284
SPCC4G3.19	0.224764	0.00170603	-0.0733127	0.0192325
SPBC32F12.07c	-0.150001	0.0234033	-0.0264674	0.358667
SPCC550.09	0.320746	0.0262512	0.136908	0.136721
SPBC32H8.03	0.124164	0.0148634	0.0697006	0.0466386
SPCC5E4.05c	0.210646	0.000428836	0.0508313	0.00814555
SPBC336.01	-0.0692092	0.40162	-0.156919	0.145742
SPCC736.07c	-6.42175	5.04309e-05	-0.0778597	0.0173842
SPBC354.03	0.282969	0.00734799	0.153258	0.0266679
SPCPJ732.02c	0.030774	0.0644645	-0.0268346	0.0852714
SPBC3D6.10	0.0321272	0.158376	0.0990053	0.0200696
SPAC24B11.07c	0.220368	0.0325152	-0.23972	0.037492
SPBC543.07	-9.19902	0.0016039	-0.0622401	0.402111
SPAC25H1.05	0.227598	0.0740991	-0.132671	0.216672
SPBC56F2.08c	-0.267944	0.0520345	0.000649018	0.992096
SPAC26H5.08c	0.164649	0.057534	-0.0339582	0.523157
SPAC767.01c	0.0974108	0.0647417	-0.060111	0.160715
SPBC530.13	-6.77534	0.000753591	-0.2425	0.0295772
SPAC11E3.03	0.0817538	0.0449445	0.0108149	0.616061
SPAC1296.02	0.342758	0.0016187	0.0472387	0.0911594
SPAC3A11.13	0.0201636	0.248012	-0.111662	0.013444
SPAC18G6.13	0.285621	0.0103256	0.0488147	0.264566
SPAC1639.02c	-0.103318	0.0244316	-0.0159765	0.422373
SPCC584.11c	0.0288983	0.555156	-0.127703	0.0987788
SPAC1782.09c	-0.254274	0.0272389	-0.159845	0.0612736
SPCC613.12c	0.34176	0.0646588	0.190671	0.186727
SPAC3H8.05c	-0.0799627	0.578771	-0.0610798	0.663719
SPBC582.08	0.0816822	0.0885916	0.0654856	0.129867
SPAC824.09c	-0.079537	0.165656	0.0111698	0.785773
SPBC725.05c	0.155712	0.0784943	0.199707	0.0485553
SPBC12C2.03c	0.104347	0.0698609	0.0249217	0.492858
SPBC16C6.08c	-6.71618	0.000194452	0.0951992	0.0386494
SPBC725.10	0.472007	0.00189209	0.065158	0.111362
SPBC1815.01	0.293707	0.00079448	0.0359297	0.0582513
SPBPJ4664.06	0.508961	0.00103029	0.0310383	0.250654
SPBC30D10.16	0.31294	0.00187543	-0.00862918	0.627488
SPBC337.07c	0.131464	0.241351	0.11603	0.285174
SPCC1322.14c	0.0632092	0.0180539	0.0377253	0.0491475
SPBC36B7.05c	0.0521396	0.0625947	-0.0982978	0.02087
SPBC3E7.15c	-0.293406	0.0192112	0.0554668	0.269125
SPCC162.10	-0.126076	0.00923465	0.108159	0.0106459
SPBC409.10	0.175104	0.0162891	0.0740326	0.0873435
SPBC365.14c	0.246105	0.0841916	-Inf	0.00331019
SPAC24H6.11c	0.0585266	0.237162	0.092132	0.117215
SPAC25G10.09c	-0.292911	0.027145	-0.243044	0.0375167
SPCC24B10.09	0.0608734	0.570371	0.0424146	0.687154
SPAC4G9.16c	-1.09158	0.0098586	-0.4146	0.042334
SPACUNK4.07c	-6.19097	0.000714948	-0.0803746	0.176399
SPAC644.13c	0.64565	0.000284433	-0.00870147	0.592241
SPAC1783.04c	-6.24417	0.000410981	0.187561	0.0201494
SPAC6B12.03c	-0.0350856	0.388478	-0.0302443	0.444908
SPAC6C3.05	-0.540677	0.000576365	0.00247174	0.840547
SPAC6F6.06c	-0.0709178	0.0600604	-0.0239734	0.312762
SPACUNK4.08	0.0101822	0.804077	0.038372	0.394743
SPAC8C9.07	-Inf	0.0115863	-4.52327	0.0126434
SPAC1805.07c	0.0134942	0.600792	-0.0210787	0.44222
SPCC132.01c	-0.373966	0.0141118	0.108635	0.104061
SPCC24B10.15	-0.314443	0.00374722	0.0691755	0.0550117
SPCC1919.11	-0.295378	0.0154335	0.0190247	0.625929
SPCC24B10.07	-0.0218405	0.422892	0.0821129	0.0600229
SPCPB16A4.05c	0.0818489	0.0261587	0.0237112	0.227466
SPAC1399.02	0.366995	0.000763811	0.0641519	0.029659
SPAC23H3.12c	-0.0269812	0.553245	0.13431	0.0653059
SPAP27G11.08c	-0.294321	0.00747929	-0.00734623	0.781635
SPCC777.17c	-0.338461	0.00638299	0.00927862	0.73774
SPBC3B8.03	-0.458184	0.00632798	0.0165246	0.649249
SPBC3B9.11c	-7.30602	0.0024191	-0.42099	0.0354486
SPAC26F1.03	-0.0520773	0.489084	0.267431	0.0403173
SPAPB24D3.09c	-0.0272132	0.404557	-0.00342734	0.906299
SPAC23H4.14	-0.0268541	0.546788	-0.04212	0.378529
SPAPB8E5.03	0.0983947	0.031491	0.0411041	0.153078
SPBC1306.02	-6.56231	0.000786463	0.199282	0.0333815
SPAC26A3.01	-6.44932	0.00189115	-5.98397	0.00190788
SPAC17A5.18c	0.560697	0.00195975	0.0430433	0.28698
SPBC16H5.07c	-6.11421	0.00037566	0.272801	0.00832157
SPAC17G8.05	-5.30264	0.0013511	-0.223731	0.0570432
SPBC1703.12	-6.25331	0.000116581	-0.0395525	0.126485
SPAC18B11.09c	-6.20639	1.99989e-06	0.0712601	0.000758207
SPBC1706.03	0.113288	0.00398316	-0.0157268	0.17097
SPAC1B1.02c	-6.04249	1.98617e-06	0.0868071	0.000500484
SPAC2G11.09	-6.05085	0.00730498	-5.47081	0.00741574
SPBC1778.10c	0.214334	0.00775702	0.00187173	0.93544
SPAC513.06c	-0.0100819	0.839394	0.0404132	0.446961
SPBC18E5.05c	-Inf	0.000269587	0.050586	0.161871
SPCC965.10	0.0646886	0.0575139	-0.00553714	0.770735
SPBC418.02	0.0131879	0.0261404	0.00403036	0.206003
SPCC970.07c	0.0910985	0.143432	0.0119269	0.793168
SPBC646.02	0.0433322	0.0365708	-0.0625534	0.0193937
SPAC105.01c	0.38934	0.00783064	-0.105104	0.125653
SPBC6B1.05c	-6.43968	0.000116804	0.0569439	0.0637629
SPAC1399.01c	0.734782	0.000519409	0.0665238	0.0893724
SPBC947.06c	0.731289	0.00106697	0.0460431	0.271764
SPAC14C4.07	0.729719	0.000384748	0.00989031	0.647577
SPCC1393.02c	-6.25361	0.000488346	0.0112989	0.75306
SPAC1783.01	0.945759	7.91804e-05	0.0297687	0.127156
SPAC1851.04c	-5.6157	0.0012494	0.156941	0.0801688
SPCC553.03	-5.48553	0.000340616	0.141369	0.0293858
SPAC23D3.13c	0.143574	0.235013	0.104081	0.352714
SPCC61.03	0.302085	0.000593272	0.00314062	0.737989
SPAC23G3.12c	0.238184	0.00253762	0.020474	0.25539
SPAC1805.16c	0.191088	0.00111644	-0.00639509	0.448954
SPAC323.03c	0.382933	0.0107176	0.190877	0.0467997
SPAC1F8.03c	-0.255918	0.00636503	-0.268928	0.00581951
SPBC216.05	0.420688	0.00468504	-0.0628731	0.208141
SPBC24C6.11	0.13883	0.847106	-0.712017	0.487637
SPBC1347.07	0.540885	0.00141259	0.0292202	0.354405
SPBC27B12.03c	0.741985	0.00178598	0.0134275	0.773684
SPBC16D10.02	-6.37304	0.000180578	0.0458129	0.135712
SPBC365.12c	-5.76744	0.00106978	-0.0359604	0.523671
SPBC3E7.06c	1.45083	5.23248e-05	-0.00711645	0.732659
SPBC725.02	-4.56267	0.00873715	-0.972029	0.0321671
SPBPB21E7.01c	-5.36779	0.000740947	0.110696	0.0954216
SPBC725.06c	1.04013	0.000293564	0.0788277	0.0900998
SPCP1E11.11	0.715598	0.000792441	-0.0174271	0.575096
SPBP23A10.10	-Inf	0.00111551	0.0145281	0.790649
SPAC1002.14	0.524214	0.00434015	-0.0337441	0.508431
SPBP35G2.05c	0.259376	0.0136637	-0.0310485	0.456668
SPAC105.03c	0.559079	6.20419e-05	-0.0162179	0.0955666
SPAC212.01c	0.151119	0.0115323	0.0444004	0.12057
SPAC4A8.10	0.323703	0.0200035	-0.161141	0.0996567
SPAC9E9.03	-6.29307	9.02608e-05	-5.96314	9.08628e-05
SPBC216.01c	-6.10093	0.00127578	0.0637379	0.328346
SPBC29A10.07	1.40841	1.95236e-05	-0.0121193	0.37098
SPBC1604.12	-5.69888	0.000397184	0.0942044	0.0746749
SPBC3D6.13c	0.285664	0.00221238	0.00157697	0.925249
SPCC16A11.03c	0.448401	0.00191076	0.00427087	0.869744
SPCC16A11.16c	0.431935	0.00136594	-0.0316708	0.234696
SPBP4H10.10	0.208625	0.0108986	0.00383352	0.885868
SPAC11E3.11c	0.41452	0.000264477	0.0605478	0.0155843
SPAC12G12.03	0.622525	0.000304231	-0.0220547	0.248357
SPCC16C4.13c	-5.02179	0.0703413	-0.863969	0.238997
SPAC17C9.11c	-6.5138	2.05866e-05	-0.0199248	0.0924468
SPCC320.12	-6.73423	0.000156265	-0.0157819	0.47234
SPCC550.14	0.16158	0.0104797	-0.33864	0.00339892
SPAC23G3.03	-7.65242	5.84799e-05	0.0310341	0.103757
SPCC569.05c	0.684636	0.00712518	0.142478	0.181608
SPAC23H4.02	0.121432	0.00483199	0.021803	0.13084
SPCC5E4.07	-Inf	0.00698551	-Inf	0.00698551
SPCC1884.02	-0.186157	0.0139535	-0.211359	0.0110593
SPCC1682.15	-6.7913	0.00191513	-0.390538	0.0319376
SPCC594.05c	0.360331	0.0129745	0.203078	0.0435928
SPCC16A11.08	-6.29822	0.00111166	-0.0745063	0.266147
SPCC794.03	0.443788	0.000243627	-0.0349032	0.0511289
SPCC1902.01	0.303065	0.0014711	-0.163154	0.00697259
[truncated: 644 more rows]

## Sheet: YES+CAP_Interacting_Genes
Interacting_Genes (YES+CAP)
Background	Positive_Interacting_Genes	Negative_Interacting_Genes
SPAPB2B4.06	SPAC1002.20	SPBC1703.11
SPAC1002.20	SPAC11D3.07c	SPAC1486.04c
SPAPB8E5.02c	SPAC1527.02	SPAC23H3.03c
SPAC11E3.10	SPAC12G12.07c	SPBC21D10.08c
SPAPJ691.03	SPAC23A1.07	SPBC24C6.05
SPAC11E3.12	SPAC14C4.05c	SPAC15A10.11
SPBC106.05c	SPAC17G8.09	SPAC29A4.14c
SPAC1296.04	SPBC18E5.14c	SPAC1782.05
SPBC1105.09	SPAC24B11.12c	SPAC3G6.02
SPAC13A11.03	SPAC23A1.03	SPAC17H9.08
SPBC11C11.07	SPAC16C9.05	SPAC6B12.15
SPBC1348.01	SPAC2C4.05	SPAC343.07
SPAC13G7.07	SPAC3G6.13c	SPAC8C9.14
SPBC1348.14c	SPAC19B12.07c	SPCC1259.04
SPAC13G7.11	SPAC4F10.02	SPCC24B10.17
SPBC14C8.04	SPCC1183.04c	SPAC3F10.02c
SPAC1486.01	SPCC132.02	SPAPB1E7.07
SPBC1539.08	SPBC31F10.07	SPAC3G9.08
SPAC1142.08	SPBC1604.08c	SPAC4D7.03
SPAC22F3.06c	SPCC320.03	SPBC16H5.03c
SPAC11D3.07c	SPAC694.06c	SPBC16H5.04
SPAC22F3.08c	SPCC553.08c	SPBC365.10
SPAC11D3.17	SPAPB24D3.01	SPBC409.19c
SPAC11D3.18c	SPBC23G7.11	SPBC543.05c
SPAC22F8.04	SPAC19G12.02c	SPAC824.02
SPAC11E3.01c	SPBP35G2.10	SPAC824.04
SPAC22F8.11	SPAC23D3.12	SPBC1861.03
SPAC11E3.09	SPAC2C4.15c	SPAC1006.03c
SPAC22G7.02	SPAC20H4.04	SPBC19G7.10c
SPAC11G7.02	SPAC27D7.11c	SPAC13G7.02c
SPAC22G7.06c	SPAC4H3.02c	SPBC887.10
SPAC22G7.08	SPBC1289.14	SPBC29A10.09c
SPAC1250.05	SPCC1753.02c	SPBC29A3.05
SPAC22H10.04	SPCC1494.10	SPAC27E2.09
SPAC12B10.07	SPCP1E11.06	SPAC29A4.11
SPAC12B10.09	SPBC543.03c	SPBP8B7.23
SPAC22H10.09	SPAC13G7.13c	SPBP8B7.25
SPAC14C4.16	SPBC649.03	SPBP8B7.30c
SPBC1539.10	SPBC691.04	SPBPB2B2.05
SPAC1527.02	SPBC29A10.01	SPAC3C7.08c
SPBC15D4.06	SPBC2G5.06c	SPBPJ4664.03
SPAC15E1.09	SPAC15A10.09c	SPAC3C7.13c
SPBC1604.09c	SPBC342.01c	SPAC977.17
SPBC1604.18c	SPCC613.10	SPAPB1E7.06c
SPAC16E8.08	SPAC3C7.03c	SPBC146.13c
SPBC16C6.05	SPAC637.03	SPBC3D6.02
SPAC16E8.18	SPAC644.11c	SPBC3E7.09
SPAC1751.04	SPAC890.05	SPBC15D4.10c
SPBC1703.08c	SPAC1B1.04c	SPAC222.13c
SPAC1782.04	SPAC9G1.08c	SPAC22H10.11c
SPBC1703.11	SPAC9G1.11c	SPAC323.05c
SPBC1709.18	SPAC17A5.02c	SPBC839.15c
SPAC1786.04	SPAC1952.05	SPBP4G3.02
SPAC12G12.01c	SPAC14C4.01c	SPBC23G7.04c
SPAC23A1.04c	SPAC17G6.17	SPAC29B12.10c
SPAC12G12.07c	SPAPJ696.01c	SPBC30D10.10c
SPAC23A1.07	SPAC23D3.04c	SPAC4A8.03c
SPAC12G12.12	SPBC1198.14c	SPBPB7E8.01
SPAC23C11.14	SPBC15D4.09c	SPAC664.07c
SPAC139.04c	SPAC26H5.10c	SPAC6G10.12c
SPAC23C4.02	SPAC1952.10c	SPBC4F6.06
SPAC13C5.03	SPAC4G9.11c	SPBC11B10.02c
SPAC23D3.01	SPAC806.07	SPBPB2B2.13
SPAC13C5.07	SPAC6C3.06c	SPAPB1E7.04c
SPAC23D3.03c	SPBC20F10.07	SPCC18B5.01c
SPAC13D6.03c	SPAPYUG7.04c	SPBC1711.09c
SPAC23D3.09	SPBC119.03	SPCC553.01c
SPAC13G6.09	SPBC15D4.12c	SPBC32F12.05c
SPAC23E2.01	SPBC1709.16c	SPCC23B6.04c
SPAC144.02	SPAC14C4.10c	SPCC63.02c
SPAC23G3.02c	SPBC1711.11	SPAC110.02
SPAC144.05	SPBC317.01	SPBC23G7.08c
SPAC23G3.05c	SPAC1B3.06c	SPBC56F2.06
SPAC1486.04c	SPBC409.17c	SPAC8F11.10c
SPAC23G3.08c	SPBP4H10.17c	SPACUNK4.09
SPAC14C4.05c	SPBC2G2.08	SPAPB1A10.14
SPAC23H3.03c	SPCC70.08c	SPBC16C6.09
SPBC1711.15c	SPBC409.16c	SPBC20F10.10
SPAC17G8.09	SPAC23A1.14c	SPAC13F5.03c
SPBC18E5.14c	SPBC646.06c	SPBP4H10.09
SPAC1805.08	SPAC31A2.13c	SPCC736.04c
SPAC1851.02	SPAC186.06	SPCC1494.08c
SPBC19F8.01c	SPAPB21F2.02	SPCC757.11c
SPAC1952.02	SPBC16C6.04	SPCC162.12
SPBC215.04	SPCC330.12c	SPCC965.13
SPAC19A8.11c	SPBC17D11.03c	SPAC4F8.03
SPAC19D5.11c	SPBC21C3.06	SPAC630.04c
SPBC21C3.11	SPBP35G2.02	SPAC664.12c
SPAC1D4.11c	SPCC663.11	SPBC1685.07c
SPBC21D10.08c	SPAC17G8.14c	SPAC977.05c
SPAC1F8.08	SPCC70.03c	SPBC1289.13c
SPBC23E6.05	SPAC17A2.07c	SPBC337.15c
SPBC23G7.16	SPAC8F11.05c	SPBC2G2.03c
SPAC22F3.07c	SPAC13G7.06	SPBC31F10.08
SPBC24C6.05	SPAC3A11.04	SPAC31A2.12
SPAC1556.03	SPAC3C7.14c	SPAC222.04c
SPAC24B11.08c	SPAC17C9.15c	SPAC823.16c
SPAC24B11.12c	SPAC6B12.05c	SPBC106.07c
SPAC15A10.06	SPAC19D5.06c	SPBC365.03c
SPAC24C9.08	SPBC4F6.08c	SPBC12C2.09c
SPAC15A10.10	SPAC3H1.14	SPAP27G11.12
SPAC24C9.14	SPAC3H8.04	SPCC11E10.06c
SPAC15A10.11	SPBC1683.10c	SPCC622.15c
SPAC25B8.11	SPBC1711.12	SPAC16E8.17c
SPAC15A10.16	SPBC4B4.03	SPCC965.14c
SPAC1610.03c	SPCC306.02c	SPBC651.06
SPAC25H1.02	SPAC25H1.09	SPAC1952.08c
SPAC1635.01	SPBC1921.04c	SPAC3H5.10
SPAC26A3.10	SPBC530.03c	SPAC25G10.05c
SPAC26A3.16	SPAC22E12.03c	SPAC29B12.06c
SPAC26F1.02	SPCC1183.09c	SPAC1610.02c
SPAC1687.05	SPAC29E6.05c	SPBC11C11.01
SPAC26F1.08c	SPBC1683.06c	SPCC1672.04c
SPAC1687.06c	SPBC336.13c	SPAPB24D3.03
SPAC26F1.10c	SPBC36.04	SPBC365.11
SPAC22H10.02	SPBC13E7.03c	SPBC24C6.10c
SPBC29A10.12	SPCC24B10.08c	SPAC3G9.01
SPAC23A1.03	SPAC140.03	SPBC21H7.07c
SPAC23C11.08	SPBC17D11.01	SPAC694.04c
SPAC23C11.10	SPBC1289.06c	SPCC663.09c
SPBC2D10.20	SPBC354.03	SPCC16C4.20c
SPAC23C4.16c	SPBC725.05c	SPBC776.17
SPBC30D10.09c	SPAC323.03c	SPAC1F3.07c
SPAC25B8.10	SPCC594.05c	SPBC14F5.12c
SPBC31F10.05	SPAC222.05c	SPAC959.08
SPAC25G10.06	SPBC543.09	SPCC1259.07
SPBC32F12.08c	SPCC330.14c	SPAC4F10.07c
SPAC27E2.01	SPAC25B8.05	SPAC6G9.12
SPBC32H8.05	SPAC22G7.04	SPBC13G1.12
SPAC27F1.10	SPAC26F1.04c	SPAC18G6.10
SPBC337.09	SPBC21C3.12c	SPAC3G9.03
SPAC29A4.14c	SPAC589.08c	SPCC4G3.09c
SPBC337.16	SPAC513.05	SPAC1952.15c
SPAC1687.15	SPBC1539.03c	SPAC1F5.05c
SPAC26H5.02c	SPBC15C4.01c	SPBC2D10.05
SPAC16A10.02	SPBC2D10.09	SPAC23H3.11c
SPAC27D7.02c	SPCC320.07c	SPAC212.04c
SPAC16C9.05	SPBC1921.07c	SPBC405.07
SPAC27D7.13c	SPCC417.07c	SPBC1539.04
SPAC16C9.06c	SPCC4B3.17	SPCC1020.01c
SPAC1705.02	SPBC36.01c	SPBC1348.02
SPAC27E2.03c	SPAPB1A10.13	SPBC1861.05
SPAC1782.01	SPAPB1A11.02	SPAC25A8.01c
SPAC27F1.05c	SPBC32H8.07	SPAC644.15
SPAC1782.05	SPBC336.06c	SPCC417.02
SPAC27F1.06c	SPBC530.01	SPAPB1E7.12
SPAC1782.06c	SPBC713.02c	SPBC530.13
SPAC29A4.02c	SPBC4F6.09	SPAC1782.09c
SPAC17A2.05	SPBC56F2.09c	SPAC25G10.09c
SPAC29A4.13	SPCC16C4.17	SPAC4G9.16c
SPAC17A2.06c	SPCC645.14c	SPAC8C9.07
SPAC2C4.14c	SPCC338.04	SPBC3B9.11c
SPAC17A2.12	SPCC364.05	SPAC26A3.01
SPAC2C4.17c	SPBC1348.07	SPAC17G8.05
SPAC17A2.14	SPBC776.04	SPAC2G11.09
SPAC2F3.02	SPAC12B10.06c	SPAC1F8.03c
SPAC29A4.17c		SPBC725.02
SPAC2C4.05		SPAC9E9.03
SPBC3B9.05		SPCC5E4.07
SPAC2C4.08		SPCC1884.02
SPBC3D6.09		SPCC1682.15
SPAC2C4.09		SPBC56F2.05c
SPBC4B4.06		SPAC25B8.19c
SPAC2F3.12c		SPAP11E10.02c
SPAC2F3.18c		SPAC926.03
SPBC56F2.14		SPCC1235.01
SPAC343.20		SPBC16C6.06
SPBC577.04		SPAC23C4.09c
SPAC3G6.02		SPCC569.06
SPAC3G6.13c		SPBC13G1.14c
SPBC839.14c		SPBC660.05
SPAC4G9.06c		SPAC1296.05c
SPBC887.08		SPAC26F1.05
SPAC17A5.01		SPAC4H3.05
SPAC2F3.15		SPAC15E1.07c
SPAC17A5.11		SPAC1F3.10c
SPAC2F3.16		SPAC17A5.08
SPAC17C9.09c		SPBC1773.12
SPAC2F7.08c		SPAC19G12.16c
SPAC17D4.03c		SPBC947.08c
SPAC2F7.09c		SPBP8B7.24c
SPAC17G6.02c		SPBC2D10.07c
SPAC2F7.10		SPAC21E11.04
SPAC17G6.05c		SPAC26A3.04
SPAC2G11.05c		SPBC1773.13
SPAC17G6.13		SPAC25B8.06c
SPAC2G11.12		SPAC27E2.07
SPAC17G8.07		SPAC27F1.03c
SPAC2H10.01		SPBP4H10.07
SPAC17H9.08		SPAC29B12.04
SPAC30.02c		SPAC31G5.07
SPAC17H9.11		SPBC19C7.09c
SPAC30.03c		SPBC19G7.06
SPAC17H9.14c		SPBPB2B2.19c
SPAC30.04c		SPAC31A2.02
SPAC1805.02c		SPCC1259.12c
SPBC8D2.02c		SPCC1322.10
SPAC589.11		SPAC4F10.15c
SPBC947.14c		SPAC458.05
SPBCPT2R1.02		SPAC4G9.10
SPAC630.11		SPAC4H3.13
SPBP22H7.08		SPBC23E6.08
SPAC630.15		SPCC1672.09
SPBP4H10.08		SPBC25B2.11
SPAC664.10		SPBC25H2.14
SPBP4H10.12		SPAC652.01
SPAC683.03		SPAC6B12.08
SPAC694.03		SPBC27B12.11c
SPBP8B7.26		SPAC6G9.15c
SPAC6B12.06c		SPBC1198.11c
SPBP8B7.31		SPCC1827.04
SPAC6B12.15		SPCC18B5.10c
SPBPB2B2.02		SPBC16G5.15c
SPAC6F6.09		SPAC8C9.06c
SPBPB7E8.02		SPBC32F12.01c
SPAC1805.09c		SPCC306.11
SPAC1805.12c		SPBC19C7.11
SPAC31A2.16		SPCC4B3.14
SPAC1834.03c		SPBC36.03c
SPAC31G5.19		SPAP27G11.10c
SPAC1834.05		SPBC365.13c
SPAC328.01c		SPBC36B7.02
SPAC1851.03		SPBC3E7.10
SPAC328.04		SPBC29A10.08
SPAC18B11.07c		SPCC548.06c
SPAC328.06		SPAPJ696.02
SPAC18G6.15		SPBC4F6.15c
SPAC328.09		SPBC530.05
SPAC1952.07		SPBC56F2.01
SPAC328.10c		SPBC11C11.09c
SPAC1952.16		SPCC24B10.04
SPAC343.04c		SPCC790.02
SPAC19A8.03		SPCC794.06
SPAC343.07		SPCC4B3.02c
SPAC19A8.04		SPCPJ732.01
SPAC343.11c		SPCC4B3.06c
SPAC19A8.10		SPAC1071.06
SPAC343.18		SPCC4B3.10c
SPAC6G9.09c		SPAC1093.01
SPBPB8B6.04c		SPCC4B3.11c
SPAC750.08c		SPAC13C5.01c
SPBPB8B6.05c		SPAC14C4.03
SPAC823.02		SPCC777.04
SPBPJ4664.02		SPAC1F12.06c
SPAC824.07		SPCC970.06
SPCC1183.10		SPAC1F7.07c
SPAC890.07c		SPCP20C8.01c
SPAC8C9.14
SPCC1259.04
SPAC8C9.19
SPAC8E11.04c
SPCC16C4.04
SPCC16C4.11
SPACUNK4.19
SPCC24B10.17
SPAP11E10.01
SPCC24B10.18
SPAP27G11.16
SPAC19B12.04
SPAC3A11.10c
SPAC19B12.07c
SPAC19B12.08
SPAC19B12.10
SPAC19B12.11c
SPAC1B3.04c
SPAC1B3.05
SPAC3F10.02c
SPAC3F10.06c
SPAC1F3.05
SPAC1F3.06c
SPAC3G6.11
SPAC1F7.11c
SPAC3G9.04
SPCC794.15
SPAC1093.06c
SPAC1006.06
SPAC1039.05c
SPAC1071.02
SPAPB18E9.01
SPAC1071.08
SPAPB18E9.04c
SPAPB1E7.07
SPAPB21F2.03
SPAC1142.03c
SPAC1F8.01
SPAC3G9.08
SPAC3H1.05
SPAC3H1.06c
SPAC20H4.05c
SPAC3H1.10
SPAC20H4.10
SPAC3H1.13
SPAC222.14c
SPAC3H5.07
SPAC222.15
SPAC3H5.08c
SPAC227.03c
SPAC3H5.12c
SPAC227.10
SPAC3H8.03
SPAC3H8.07c
SPAC22E12.14c
SPAC4A8.05c
SPAC22F3.03c
SPAC4D7.03
SPAC4F10.02
SPAC4F8.10c
SPBC1271.05c
SPAC4F8.11
SPBC12C2.05c
SPAC4G8.04
SPAC4G8.08
SPBC1347.03
SPAC4G9.02
SPBC1347.12
SPAC4G9.14
SPBC13E7.09
SPAC4G9.20c
SPAC4H3.07c
SPBC13G1.10c
SPCC1183.04c
SPCC11E10.07c
SPBC29A3.18
SPCC11E10.08
SPBC2A9.03
SPBC2A9.04c
SPBC2D10.15c
SPCC1235.05c
SPBC30B4.02c
SPCC1259.03
SPBC30B4.03c
SPBC30B4.06c
SPCC132.02
SPBC31F10.07
SPCC132.04c
SPAC513.02
SPBC146.04
SPAC521.04c
SPBC14F5.07
SPBC14F5.10c
SPBC14F5.13c
SPBC15C4.05
SPBC15D4.03
SPBC15D4.15
SPBC1604.08c
SPBC1683.13c
SPBC1685.01
SPAC589.09
SPBC16A3.17c
SPCC1322.08
SPBC31F10.12
SPBC31F10.16
SPBC32C12.03c
SPBC32F12.02
SPCC1682.08c
SPCC1795.01c
SPBC32H8.06
SPCC1840.02c
SPBC32H8.08c
SPBC32H8.11
SPCC24B10.03
SPBC32H8.13c
SPCC24B10.13
SPBC336.03
SPCC320.03
SPBC336.14c
SPAC5H10.11
SPAC630.09c
SPAC631.01c
SPBC16G5.05c
SPAC637.06
SPBC16G5.16
SPBC16H5.03c
SPAC644.14c
SPBC16H5.04
SPAC664.01c
SPBC16H5.05c
SPAC664.02c
SPBC16H5.08c
SPAC688.14
SPBC16H5.11c
SPAC694.06c
SPBC1703.04
SPAC6B12.02c
SPBC1703.06
SPBC337.03
SPCC330.02
SPBC337.04
SPCC330.07c
SPBC342.05
SPCC338.11c
SPBC342.06c
SPCC417.06c
SPBC354.13
SPCC417.09c
SPBC359.06
SPCC4B3.15
SPBC36.07
SPCC553.08c
SPBC365.01
SPCC569.07
SPBC365.10
SPCC61.05
SPBC36B7.08c
SPCC613.02
SPBC3E7.05c
SPCC63.04
SPBC3F6.01c
SPCC645.13
SPAC6B12.04c
SPBC1703.14c
SPAC6B12.07c
SPAC6C3.08
SPBC1709.14
SPAC6G9.04
SPBC1734.07c
SPAC6G9.05
SPBC1734.12c
SPAC7D4.02c
SPBC1734.13
SPAC7D4.12c
SPBC1773.03c
SPAC806.08c
SPBC1773.16c
SPAC821.05
SPBC1778.03c
SPAC821.06
SPBC1778.09
SPBC4.05
SPCC70.06
SPBC409.19c
SPBC428.15
SPCC736.08
SPBC4B4.04
SPBC4B4.07c
SPCC757.04
SPBC4B4.10c
SPCC794.11c
SPBC4C3.04c
SPCC895.05
SPBC4F6.12
SPBC543.02c
SPCC965.06
SPBC543.05c
SPCC965.11c
SPBC543.10
SPCC970.10c
SPAC821.07c
SPBC17A3.06
SPAC823.03
SPBC17A3.10
SPAC823.13c
SPBC17D1.06
SPAC823.14
SPBC17D1.07c
SPAC824.02
SPBC17D11.04c
SPAC824.04
SPBC17F3.01c
SPAC824.08
SPBC17G9.05
SPAC869.04
SPAC869.05c
SPBC1861.03
SPAC890.03
SPAC8C9.11
SPBC557.04
SPCP1E11.02
SPBC56F2.03
SPCP1E11.10
SPBC577.03c
SPAC1002.03c
SPBC577.13
SPAC1002.05c
SPBC582.09
SPAC1006.03c
SPBC609.02
SPBC609.03
SPBC646.13
SPAC11D3.14c
SPAC11E3.14
SPAC12B10.16c
SPBC660.12c
SPAC139.01c
SPBC685.06
SPAC13G6.01c
SPAC8C9.12c
SPBC19F5.01c
SPBC19F8.04c
SPAC8E11.03c
SPBC19F8.08
SPAC8F11.03
SPBC19G7.10c
SPAC922.03
SPBC215.01
SPAC926.07c
SPBC215.05
SPAC926.09c
SPBC215.06c
SPAC977.15
SPBC215.07c
SPAC9G1.02
SPBC216.02
SPBC216.04c
SPAC13G7.02c
SPBC6B1.02
SPBC713.11c
SPAC16.01
SPBC725.01
SPAC1751.01c
SPBC776.01
SPAC1782.08c
SPAC1783.05
SPAC1783.07c
SPAC1786.02
SPBC839.07
SPAC17H9.01
SPBC887.10
SPAC17H9.06c
SPBC8D2.01
SPAC17H9.10c
SPBC8D2.19
SPAC18G6.02c
SPAC9G1.05
SPAC9G1.10c
SPACUNK12.02c
SPACUNK4.11c
SPACUNK4.13c
SPBC21C3.03
SPACUNK4.16c
SPAP14E8.04
SPBC21C3.09c
SPAP32A8.03c
SPAPB1A10.03
SPBC21D10.09c
SPAPB1A11.04c
SPAPB24D3.01
SPBC23G7.11
SPAPB8E5.05
SPBC25B2.03
SPBC902.02c
SPAC1952.09c
SPAC19A8.05c
SPAC19D5.07
SPAC19G12.02c
SPAC22H10.03c
SPBP19A11.02c
SPAC24H6.03
SPBP22H7.05c
SPAC26A3.09c
SPBP35G2.06c
SPAC26F1.01
SPBP35G2.10
SPAC26F1.09
SPBP4H10.13
SPAC26H5.05
SPBC25B2.04c
SPBC106.02c
SPBC25D12.06
SPBC106.10
SPBC106.12c
SPBC25H2.08c
SPBC1105.08
SPBC1105.10
SPBC1105.11c
SPBC27B12.05
SPBC115.02c
SPBC119.06
SPBC29A10.09c
SPBC119.12
SPBC1198.07c
SPBC29A3.03c
SPBC1198.12
SPBC29A3.05
SPAC27E2.09
SPBP8B7.06
SPAC29A4.11
SPBP8B7.23
SPAC29E6.10c
SPBP8B7.25
SPAC2F7.03c
SPBP8B7.30c
SPAC30.01c
SPBPB2B2.05
SPAC32A11.02c
SPBPB2B2.10c
SPAC32A11.03c
SPBPB2B2.11
SPAC3A11.06
SPBPB2B2.12c
SPAC3C7.08c
SPBPJ4664.03
SPAC3C7.13c
SPCC1020.12c
SPAC3G6.09c
SPCC1183.02
SPAC3H1.12c
SPAC4H3.03c
SPAC1142.02c
SPAC589.02c
SPAC11D3.09
SPAC630.13c
SPAC11H11.03c
SPAC637.11
SPAC1296.01c
SPAC688.10
SPAC12B10.01c
SPAC6F6.01
SPAC139.05
SPAC6F6.13c
SPAC13A11.04c
SPAC6G10.02c
SPAC13A11.06
SPAC6G9.10c
SPAC821.03c
SPAC144.17c
SPAC926.06c
SPAC1556.02c
SPBC23G7.12c
SPBP4H10.20
SPBC24C6.04
SPAC17H9.19c
SPAC186.01
SPBC24C6.09c
SPAC1952.11c
SPBC2G2.01c
SPAC1D4.01
SPBC2G2.02
SPBC2G2.06c
SPAC227.07c
SPBC2G5.04c
SPAC22H12.01c
SPAC23C11.04c
SPBC30B4.04c
SPAC977.17
SPAC16E8.14c
SPAC9G1.06c
SPAC17A2.09c
SPAPB1E7.05
SPAC1805.14
SPAPB1E7.06c
SPAC1805.15c
SPAPB1E7.08c
SPAC19G12.15c
SPAPYUG7.03c
SPAC1B3.17
SPBC1105.04c
SPAC1B9.02c
SPBC1105.05
SPAC1F7.01c
SPBC1198.06c
SPAC1F7.09c
SPBC146.06c
SPAC20G4.03c
SPBC146.13c
SPBC15D4.07c
SPBC32H8.02c
SPAC23D3.12
SPBC337.11
SPAC23H4.08
SPBC354.05c
SPAC24H6.10c
SPBC365.07c
SPAC25B8.17
SPBC3D6.02
SPAC25H1.04
SPBC3E7.09
SPAC29A4.20
SPBC3E7.11c
SPAC2C4.15c
SPBC3E7.16c
SPAC2E12.03c
SPBC428.14
SPAC2F3.05c
SPBC4C3.06
SPAC2G11.07c
SPBC530.08
SPAC30C2.02
SPBC56F2.11
SPBC15D4.10c
SPAC20H4.04
SPBC1652.02
SPAC222.07c
SPBC1685.13
SPAC222.13c
SPBC1685.14c
SPBC16A3.06
SPAC22H10.11c
SPAC23C4.05c
SPBC1706.01
SPAC23D3.10c
SPBC1861.01c
SPBC1921.05
SPAC23G3.07c
SPBC215.08c
SPAC23H3.13c
SPBC215.13
SPAC25A8.02
SPBC21C3.14c
SPAC25H1.07
SPBC582.10c
SPAC31G5.12c
SPBC646.08c
SPAC323.05c
SPBC713.07c
SPAC343.10
SPBC725.07
SPBC725.14
SPAC3C7.02c
SPBC800.11
SPAC3C7.05c
SPBC839.06
SPAC3F10.05c
SPBC839.15c
SPAC3G6.03c
SPBC8E4.03
SPAC3G6.06c
SPAC3H1.07
SPBP4G3.02
SPAC3H1.11
SPAC3H8.02
SPBC23G7.04c
SPAC27D7.11c
SPAC29B12.10c
SPBC26H8.03
SPBC2D10.04
SPBC2G2.14
SPAC343.16
SPBC30D10.10c
SPAC3C7.01c
SPBC31E1.01c
SPAC3F10.13
SPBC31E1.02c
SPAC3G9.05
SPBC354.09c
SPAC3H5.04
SPBC354.10
SPAC4A8.03c
SPBP8B7.10c
SPAC458.04c
SPBPB7E8.01
SPCC1020.10
SPAC664.07c
SPCC11E10.05c
SPAC688.06c
SPCC11E10.09c
SPAC688.11
SPAC6G10.12c
SPCC1235.12c
SPAC750.06c
SPCC1259.11c
SPAC8C9.04
SPAC8E11.05c
SPAC8E11.10
SPCC1322.02
SPAC9E9.05
SPBC3E7.08c
SPAC4F10.16c
SPBC3E7.12c
SPAC4G8.13c
SPAC4G9.09c
SPBC428.10
SPAC4H3.02c
SPBC4F6.06
SPBC530.06c
SPBC691.03c
SPAC589.05c
SPBC691.05c
SPAC5H10.10
SPBC800.03
SPAC631.02
SPBC887.04c
SPAC637.13c
SPBC947.10
SPAC6G10.03c
SPBP8B7.07c
SPAC7D4.03c
SPAPB1A10.12c
SPAPB24D3.07c
SPCC16A11.04
SPBC11B10.02c
SPCC16C4.06c
SPBC11B10.05c
SPBC1289.14
SPCC1753.02c
SPBC1347.09
SPCC1795.09
SPBC14C8.03
SPBC14C8.05c
SPBC14F5.03c
SPBC1683.03c
SPCC188.09c
SPBP8B7.18c
SPAC821.09
SPBPB10D8.01
SPAC8F11.08c
SPBPB2B2.13
SPAC9E9.12c
SPCC11E10.04
SPACUNK4.17
SPAP8A3.13c
SPCC1322.03
SPAPB1E7.04c
SPCC1494.10
SPAPB2C8.01
SPCC162.02c
SPAPYUG7.02c
SPCC1827.07c
SPBC106.11c
SPCC1840.05c
SPBC106.19
SPCC188.08c
SPBC11B10.07c
SPCC188.13c
SPBC11C11.11c
SPCC18B5.01c
SPCC18B5.03
SPCC18B5.11c
SPBC1711.09c
SPCC417.12
SPBC1773.06c
SPCC4G3.10c
SPBC211.06
SPCC553.01c
SPCC584.01c
SPCC584.13
SPBC2D10.17
SPBC30D10.13c
SPBC32F12.05c
SPCC757.05c
SPBC3B8.05
SPCC18B5.07c
SPBC1271.09
SPBC1271.14
SPCC1919.10c
SPBC1289.10c
SPCC23B6.04c
SPBC1289.16c
SPBC12C2.08
SPCC338.16
SPBC13G1.08c
SPBC1604.02c
SPCC622.16c
SPBC1683.04
SPCC63.02c
SPBC1683.12
SPBC1685.15c
SPCC663.15c
SPBC16A3.19
SPBC16G5.07c
SPCPB16A4.03c
SPBC3B9.09
SPBC4.06
SPAC1071.05
SPBC405.03c
SPAC110.02
SPBC405.04c
SPAC11D3.06
SPBC409.11
SPAC11E3.04c
SPBC418.01c
SPAC11E3.08c
SPBC428.03c
SPAC11G7.01
SPBC428.08c
SPAC1296.03c
SPBC428.11
SPAC12G12.09
SPBC428.17c
SPAC13F5.04c
SPBC4F6.11c
SPAC13G7.04c
SPBC530.14c
SPCC970.02
SPBC1709.13c
SPCP1E11.05c
SPCP1E11.06
SPCP25A2.02c
SPBC17A3.05c
SPCP31B10.06
SPBC18A7.02c
SPCP31B10.07
SPBC18E5.11c
SPBC1921.03c
SPAC1039.03
SPAC1039.09
SPAC1071.03c
SPBC21C3.02c
SPAC1093.03
SPBC23G7.08c
SPAC13G7.05
SPBC543.03c
SPAC13G7.13c
SPBC56F2.06
SPAC1486.02c
SPBC649.03
SPAC14C4.15c
SPBC651.05c
SPAC15A10.03c
SPAC15E1.05c
SPBC660.07
SPAC1687.09
SPBC691.04
SPAC1687.13c
SPBC6B1.06c
SPAC16E8.13
SPAC17A2.02c
SPBP22H7.04
SPAC17A2.13c
SPBP26C9.02c
SPAC17A5.04c
SPBC25B2.07c
SPCC1393.09c
SPBC25H2.03
SPBC29A10.03c
SPCC1672.03c
SPBC29A10.06c
SPCC16A11.01
SPCC18B5.05c
SPBC2G2.09c
SPBC31A8.01c
SPCC24B10.20
SPBC31F10.10c
SPCC306.08c
SPBC32F12.11
SPBC354.07c
SPBC359.05
SPCC4G3.15c
SPAC869.06c
SPAC6B12.09
SPAP32A8.02
SPAC732.02c
SPAPB24D3.02c
SPAC806.04c
SPAPB24D3.08c
SPAC8F11.10c
SPBC1198.01
SPAC9E9.09c
SPBC1271.12
SPACUNK4.09
SPBC1683.07
SPAPB1A10.14
SPBC16C6.03c
SPBC1271.06c
SPBC16C6.09
SPBC1271.08c
SPBC1709.11c
SPBC13E7.06
SPBC1773.17c
SPBC16G5.13
SPBC16H5.06
SPBC3B9.15c
SPBC660.06
SPCC663.08c
SPBC776.16
SPBC800.05c
SPCC757.07c
SPBC887.17
SPCC794.01c
SPBC8D2.12c
SPCC965.05c
SPBC902.06
SPAC1071.11
SPBC947.01
SPBC947.09
SPBP23A10.16
SPAC12G12.10
SPBP35G2.13c
SPBC1861.06c
SPBC18E5.08
SPBC20F10.02c
SPBC20F10.10
SPBC215.11c
SPBC215.10
SPBC23E6.10c
SPBC29A10.01
SPBC29A10.05
SPBC29A10.11c
SPBC2G5.02c
SPBC2A9.07c
SPBC31F10.03
SPBC2G5.06c
SPBC336.10c
SPBC32F12.03c
SPAC13F5.03c
SPBP4G3.03
SPAC14C4.12c
SPBP4H10.09
SPAC15A10.05c
SPCC1020.08
SPAC15A10.09c
SPCC1753.03c
SPAC186.05c
SPCC24B10.11c
SPAC18B11.02c
SPAC1952.06c
SPCC306.05c
SPCC31H12.04c
SPAC1B3.03c
SPCC364.06
SPAC1B3.16c
SPCC417.05c
SPBC36.06c
SPBC342.01c
SPBC365.16
SPBC3B9.13c
SPBC359.04c
SPBC3B9.04
SPBC3D6.06c
SPBC609.04
SPBC685.03
SPBC660.17c
SPBC685.04c
SPBC839.13c
SPBPB10D8.02c
SPBPB10D8.05c
SPBC947.05c
SPBC947.15c
SPCC1235.13
SPAC1D4.02c
SPAC1D4.03c
SPCC548.05c
SPAC1D4.06c
SPAC1F12.05
SPAC20G4.04c
SPCC594.02c
SPAC212.08c
SPCC594.04c
SPAC222.08c
SPCC645.11c
SPAC227.06
SPCC663.06c
SPAC23H3.05c
SPCC663.10
SPAC24B11.06c
SPAC24B11.13
SPCC736.04c
SPAC26H5.07c
SPCC736.13
SPBCPT2R1.01c
SPCC1281.07c
SPBP23A10.14c
SPBP4H10.18c
SPCC1020.05
SPCC1682.14
SPCC1259.08
SPCC1259.14c
SPCC2H8.05c
SPCC31H12.06
SPCC550.08
SPCC1494.08c
SPCC584.16c
SPCC613.10
SPCC162.03
SPCC622.08c
SPAC27F1.08
SPCC757.11c
SPCC777.12c
SPAC3C7.03c
SPCP1E11.04c
SPAC3C7.09
SPAC1002.06c
SPAC458.02c
SPAC1002.07c
SPAC4H3.04c
SPAC1071.09c
SPAC521.03
SPAC1142.05
SPAC1142.07c
SPAC589.03c
SPAC11D3.05
SPAC589.07c
SPAC11E3.13c
SPCC162.12
SPCC70.10
SPCC1840.09
SPCC24B10.10c
SPCC777.06c
SPCC825.05c
SPCC306.07c
SPAC1002.02
SPCC330.03c
SPAC1002.12c
SPCC338.08
SPAC1002.17c
SPCC364.01
SPAC1002.18
SPAC1039.02
SPAC11D3.03c
SPCC613.03
SPCC736.09c
SPAC12B10.11
SPAC13G6.08
SPAC5H10.09c
SPAC5H10.13c
SPAC15A10.07
SPAC15E1.02c
SPAC637.03
SPAC17A5.07c
SPAC644.11c
SPAC17A5.10
SPAC869.10c
SPAC1834.09
SPAC890.05
SPAC1952.12c
SPAC19D5.02c
SPAC9G1.07
SPAC1B1.04c
SPAC9G1.08c
SPAC1F5.08c
SPAC9G1.11c
SPAC20H4.06c
SPAC144.04c
SPCC777.08c
SPAC14C4.06c
SPCC965.08c
SPAC17A5.02c
SPCC965.13
SPAC17G8.11c
SPCC970.05
SPAC1952.05
SPCP31B10.05
SPAC1142.06
SPAC20H4.11c
SPAC14C4.01c
SPAC21E11.03c
SPAC16C9.01c
SPAC23C4.07
SPAC29A4.18
SPAC17A5.09c
SPAC31A2.09c
SPAC17G6.17
SPAP27G11.02
SPAP27G11.14c
SPAC22F8.02c
SPAPB1A10.05
SPAC22F8.05
SPAPJ696.01c
SPAC23D3.04c
SPBC119.16c
SPAC23D3.11
SPBC1198.14c
SPAC23H3.08c
SPBC12C2.04
SPAC25B8.01
SPBC12C2.07c
SPAC25B8.15c
SPAC25G10.02
SPBC15D4.09c
SPAC26H5.10c
SPAC29E6.09
SPBC1683.08
SPAC2E1P5.03
SPAC17G8.10c
SPAC3H8.08c
SPAC1834.10c
SPAC4F10.17
SPAC186.08c
SPAC4F8.01
SPAC18G6.04c
SPAC4F8.03
SPAC1952.10c
SPAC4G9.11c
SPAC19G12.09
SPAC5H10.01
SPAC5H10.12c
SPAC227.04
SPAC630.04c
SPAC22F3.13
SPAC664.12c
SPAC22G7.07c
SPAC806.07
SPBC1685.07c
SPAC3G9.07c
SPBC16A3.14
SPBC16D10.07c
SPAC4G8.10
SPBC1773.04
SPAC4H3.14c
SPBC1773.08c
SPAC5H10.05c
SPBC19C7.08c
SPAC6B12.12
SPBC19C7.12c
SPAC6C3.06c
SPBC20F10.07
SPAC6F6.02c
SPBC25B2.06c
SPAC23G3.10c
SPAC823.05c
SPAC24C9.12c
SPAC922.04
SPAC26A3.07c
SPAC977.05c
SPAC26H5.09c
SPAPB8E5.06c
SPAC29A4.09
SPAPYUG7.04c
SPAC31G5.11
SPBC1105.02c
SPAC323.01c
SPBC119.03
SPAC4A8.02c
SPBC1289.13c
SPBC12C2.01c
SPAC4F8.15
SPBC15D4.12c
SPAC4G9.13c
SPBC16A3.13
SPAC13D6.01
SPBC16D10.11c
SPAC13D6.02c
SPBC1709.16c
SPAC14C4.10c
SPBC1711.11
SPBC20F10.03
SPAC1783.06c
SPBC23E6.03c
SPAC17G8.08c
SPBC25B2.10
SPAC18B11.03c
SPBC27B12.08
SPAC18G6.01c
SPAC19G12.04
SPBC2A9.05c
SPBC317.01
SPAC1B3.06c
SPBC337.15c
SPAC20H4.03c
SPBC31F10.15c
SPBC20F10.05
SPBC36B7.06c
SPBC29A10.16c
SPBC409.17c
SPBC2G2.03c
SPBP4H10.17c
SPBC2G2.08
SPBP8B7.28c
SPBC31F10.08
SPCC1020.09
SPBC405.05
SPBC800.12c
SPCC613.11c
SPCC24B10.16c
SPCC622.01c
SPCC320.14
SPCC63.06
SPCC70.08c
SPCC63.13
SPAC20H4.08
SPBC3E7.07c
SPBC405.06
SPAC22E12.05c
SPBC409.16c
SPAC23A1.14c
SPBC646.06c
SPAC31A2.12
SPBC6B1.03c
SPBC725.15
SPAC31A2.13c
SPAC3G9.11c
SPBC839.05c
SPCC794.08
SPBP4H10.19c
SPAC630.06c
SPBPB2B2.08
SPAC6G10.11c
SPBPB2B2.09c
SPCC645.07
SPAC222.04c
SPAC31A2.14
SPAC14C4.04
SPAC7D4.08
SPAC186.06
SPAC823.15
SPAC25H1.06
SPAC823.16c
SPAC4A8.07c
SPBC106.07c
SPAC6G9.01c
SPAC869.09
SPAC926.05c
SPBC354.04
SPAC959.05c
SPBC365.03c
SPCC1235.08c
SPAC977.14c
SPCC1281.04
SPAPB1A10.10c
SPCC1393.08
SPAPB21F2.02
SPCC162.04c
SPBC12C2.09c
SPCC1682.11c
SPBC13E7.07
SPBC15C4.06c
SPCC1919.13c
SPBC16C6.04
SPCC24B10.12
SPBC1773.05c
SPCC330.12c
SPBC17D11.03c
SPCC569.03
SPBC215.03c
SPCC663.12
SPBC25H2.09
SPAP7G5.05
SPBC3B8.04c
SPAPB8E5.10
SPBC115.03
SPBC21C3.06
SPCC70.09c
SPBC3B8.10c
SPCP31B10.02
SPBC409.20c
SPBC651.04
SPBC8D2.04
SPAP27G11.12
SPCC11E10.06c
SPBC1271.07c
SPCC1795.10c
SPBC16D10.01c
SPCC777.15
SPCC794.10
SPBC902.05c
SPBP35G2.02
SPAC14C4.08
SPBP35G2.04c
SPAC14C4.09
SPBP4H10.05c
SPAC1610.01
SPCC622.15c
SPAC16E8.17c
SPCC663.11
SPAC17G8.14c
SPCC663.13c
SPAC1805.03c
SPCC70.03c
SPAC1B3.02c
SPCC736.02
SPAC23H4.10c
SPCC965.07c
SPCC777.09c
SPBC1709.01
SPCC965.09
SPBC215.14c
SPCC965.14c
SPAC17A2.07c
SPBC651.06
SPAC22F3.02
SPCC16A11.07
SPAC31G5.03
SPAC1952.08c
SPAC3H5.10
SPAC23G3.04
SPAC4D7.06c
SPAC4F10.19c
SPAC8F11.05c
SPBC1778.05c
SPAC25B8.09
SPAC25G10.05c
SPAC13D6.04c
SPAC29B12.06c
SPAC13G7.06
SPAC2G11.04
SPAC3A11.04
SPAC1610.02c
SPAC3C7.14c
SPAC16A10.03c
SPAC16E8.01
SPAC589.10c
SPAC17C9.14
SPAC5H10.02c
SPAC17C9.15c
SPAC607.07c
SPAC1834.08
SPAC6B12.05c
SPAC19D5.06c
SPAC24C9.16c
SPAC869.07c
SPBC19C7.05
SPAC8C9.09c
SPBC4F6.08c
SPBC8D2.16c
SPBC11C11.01
SPCC1672.04c
SPBC1773.02c
SPAC11G7.03
SPBC19C7.01
SPAC9E9.11
SPBC11B10.08
SPBC30D10.05c
SPAC6G9.03c
SPAC3H1.14
SPAC7D4.05
SPAC3H8.04
SPAP8A3.07c
SPAC4D7.07c
SPAPB24D3.03
SPAPB8E5.08
SPBC1604.03c
SPBC1271.03c
SPBC1711.06
SPBC1347.13c
SPBC21C3.20c
SPBC13G1.04c
SPBC8D2.11
SPBC146.02
SPBC902.03
SPBC1683.10c
SPBP35G2.12
SPBC1711.12
SPCC13B11.03c
SPBC32F12.12c
SPBC365.11
SPCC1235.02
SPBC4B4.03
SPBC776.11
SPBP8B7.04
SPCC306.02c
SPAC11H11.02c
SPAC15F9.01c
SPAC1556.05c
SPAC23H3.06
SPAC1687.16c
SPAC25H1.09
SPAC17A5.16
SPAC26H5.04
SPAC32A11.01
SPAC1952.17c
SPBC18A7.01
SPBC1921.04c
SPBC1921.06c
SPCC1840.08c
SPCC645.12c
SPBC24C6.10c
SPAC17A5.05c
SPAC17C9.10
SPBC2G5.01
SPAC186.03
SPBC2G5.03
SPAC1F12.04c
SPBC530.03c
SPAC22E12.03c
SPCC1183.09c
SPCC1235.03
SPAC29B12.12
SPAC8F11.09c
SPBC16H5.12c
SPAC29A4.19c
SPBC21C3.19
SPAC3G9.01
SPAC688.12c
SPBC839.03c
SPBC947.03c
SPAPB8E5.04c
SPCC569.04
SPBC1347.11
SPCPB16A4.06c
SPBC146.11c
SPBC19G7.03c
SPBC21C3.17c
SPAC29E6.05c
SPBC21H7.07c
SPAC31G5.18c
SPAC3G6.01
SPAC513.04
SPAC694.04c
SPCC16A11.15c
SPAC6B12.14c
SPAC6C3.07
SPCC18B5.09c
SPAC890.06
SPAC922.07c
SPCC338.14
SPBC1604.16c
SPCC663.09c
SPBC1683.06c
SPCP20C8.02c
SPAC1093.02
SPBC30B4.01c
SPAPB1A10.09
SPBC543.08
SPBC1198.03c
SPBC336.13c
SPCC1322.07c
SPBC776.14
SPCC1393.05
SPBP8B7.02
SPBPJ4664.05
SPAC11H11.05c
SPCC16C4.20c
SPAC1687.07
SPAC1142.01
SPAC212.02
SPAC15A10.15
SPAC23C11.13c
SPAC22F3.09c
SPAC31G5.15
SPAP7G5.03
SPAP8A3.02c
SPBC725.09c
SPCC1020.11c
SPCC622.14
SPCC1919.07
SPCP1E11.03
SPAC15A10.08
SPAC13C5.02
SPAC1687.10
SPAC458.06
SPAC1834.07
SPAC4H3.01
SPAC1F3.09
SPAC1F7.06
SPAC6G10.06
SPAC2H10.02c
SPBC1289.11
SPBC106.20
SPAC3H8.10
SPBC36.04
SPBC30B4.08
SPBC1861.09
SPAC23H4.12
SPAC959.07
SPAC25B8.13c
SPBC776.17
SPCC645.08c
SPAC3C7.07c
SPAC23H4.09
SPAC17G6.15c
SPAC1F7.12
SPAC343.09
SPBC36B7.03
SPAC2F7.06c
SPBC2D10.11c
SPAC1805.04
SPBC1105.01
SPAPB2B4.03
SPAC22G7.03
SPAC1F8.05
SPAC1F3.07c
SPCC777.02
SPAC26F1.12c
SPBC1711.04
SPAC14C4.13
SPCC188.12
SPAC19B12.12c
SPAC29A4.05
SPCC794.02
SPBC428.06c
SPAC3F10.09
SPCC13B11.04c
SPBC56F2.10c
SPCC1183.06
SPCC550.01c
SPAC16.04
SPAC17A2.01
SPAC16C9.02c
SPAPB1A10.15
SPAC823.11
SPBC725.11c
SPBC1734.09
SPBC13G1.02
SPBC577.15c
SPBC14F5.12c
SPAC22E12.06c
SPBC649.04
SPBC106.03
SPAC24B11.10c
SPBC530.15c
SPBC1734.06
SPAC144.11
SPAC3C7.10
SPAC18B11.04
SPAC17C9.07
SPBC1683.02
SPAC343.06c
SPAC2F7.02c
SPAC664.13
SPAC959.08
SPCC1259.07
SPBC16G5.06
SPBC25H2.10c
SPBC428.04
SPAC31G5.17c
SPAP8A3.04c
SPAPJ695.01c
SPBC713.05
SPBC530.04
SPBC660.14
SPAC17C9.05c
SPBC1734.15
SPBC31F10.02
SPCC553.12c
SPAC23C4.03
SPAC19G12.11
SPCC338.06c
SPBC3D6.08c
SPAC23C4.06c
SPAC1D4.09c
SPBC14F5.11c
SPBC15D4.01c
SPBC13E7.03c
SPBC1734.05c
SPBC3B8.06
SPAC6G10.10c
SPAC16C9.07
SPBC16G5.02c
SPAC25G10.01
SPBP35G2.03c
SPAC4F10.07c
SPBPB2B2.14c
SPCP31B10.04
SPAC7D4.13c
SPAC17A2.10c
SPAC8C9.16c
SPBC12D12.09
SPAC3H5.05c
SPCC962.05
SPBC405.02c
SPAC17C9.16c
SPBC11C11.08
SPAC30C2.08
SPCC16C4.10
SPBC16A3.12c
SPAC1687.21
SPBC409.08
SPBC609.05
SPAC6F6.17
SPCC4E9.01c
SPAC521.05
SPAC12B10.05
SPAC17C9.08
SPBC887.01
SPBC17G9.08c
SPBC14F5.09c
SPBP35G2.07
SPAPJ760.02c
SPCC364.02c
SPAC13F5.01c
SPCC338.18
SPAC1556.01c
SPAC3A11.11c
SPAC19A8.14
SPAC23H4.01c
SPBC14C8.11c
SPAC2G11.03c
SPAC6G9.12
SPAC18G6.05c
SPAC3H1.04c
SPCC794.07
SPBC800.02
SPAC11D3.04c
SPAC144.14
SPAC12B10.13
SPAC1556.04c
SPAC20G4.01
SPBP8B7.13
SPAC3G6.05
SPBC30D10.04
SPBC13G1.12
SPBC685.02
SPBC725.04
SPBP8B7.21
SPBC17A3.02
SPAC22H10.08
SPAC18G6.10
SPBC1683.09c
SPAC3F10.04
SPBC1773.14
SPBC1921.01c
SPAC1002.01
SPBC887.06c
SPBC530.07c
SPAC2E1P3.04
SPBC6B1.04
SPCC1919.12c
SPAPJ691.02
SPAC22G7.01c
SPAC607.10
SPAC1687.08
SPCC1919.15
SPAC644.06c
SPAC25B8.07c
SPAC3G9.03
SPAC26A3.02
SPAC19B12.09
SPAC6C3.03c
SPBC1198.08
SPCC417.03
SPCC548.04
SPCC1840.04
SPBC1289.01c
SPCC70.02c
SPAC1071.07c
SPCC4G3.09c
SPAC1399.03
SPAC19G12.12
SPAC3A11.07
SPAC6G9.16c
SPAC20G4.08
SPAC3A11.14c
SPAC1F5.07c
SPAC1952.15c
SPAC2E1P5.02c
SPBC16A3.10
SPAC1F5.05c
SPBC1539.02
SPBC14C8.09c
SPBC17D1.05
SPAC24H6.07
SPCC1753.05
SPAC4F10.11
SPAC1805.01c
SPBC119.14
SPBC1685.06
SPAC23A1.06c
SPBC530.11c
SPBC1718.03
SPCC24B10.08c
SPBC2D10.05
SPCC1259.13
SPCC622.19
SPAC664.03
SPAC17A2.11
SPAC15F9.02
SPBC1778.02
SPBC902.04
SPBC428.12c
SPCC188.07
SPBC56F2.02
SPBC337.13c
SPAC29B12.02c
SPCC364.04c
SPCC970.01
SPCC306.09c
SPBC21C3.16c
SPAC1B3.07c
SPAC16E8.06c
SPAC3H1.03
SPCC4G3.08
SPBC6B1.10
SPAC9E9.10c
SPAC23H3.14
SPAC23H3.11c
SPBC2D10.03c
SPAC11D3.10
SPBC14C8.15
SPAC212.04c
SPBC776.05
SPBC557.05
SPBC16A3.18
SPCC18B5.06
SPAC6G9.14
SPAC12B10.04
SPAC140.03
SPAC17H9.04c
SPAC19G12.08
SPAC1527.03
SPAC27D7.12c
SPAC4F10.08
SPAC3G6.04
SPBC1711.08
SPAC17G6.06
SPAC1687.19c
SPCC1259.10
SPCC962.04
SPCC1393.13
SPBC405.07
SPAC1F8.06
SPAC644.07
SPAC27D7.05c
SPAC922.06
SPBC17D11.01
SPBC21D10.12
SPBC21H7.03c
SPBC30D10.03c
SPBC21C3.15c
SPBC354.01
SPBC2D10.12
SPBC776.03
SPBC530.09c
SPCC1322.16
SPBC6B1.08c
SPAC22F8.09
SPBC1711.03
SPAC22E12.04
SPAC26A3.11
SPAC1952.03
SPAC869.01
SPAC890.02c
SPAC869.11
SPBC11C11.02
SPAC8C9.05
SPBC1539.04
SPBC4B4.12c
SPBC577.06c
SPAC2G11.15c
SPAC1F5.09c
SPCC1020.01c
SPAC2G11.10c
SPCC777.03c
SPCC4G3.04c
SPAC27D7.08c
SPBC1105.14
SPACUNK4.10
SPBC119.04
SPAP8A3.12c
SPBC1347.02
SPBC1348.02
SPBC16A3.08c
SPBC15C4.04c
SPBC16D10.05
SPBC16A3.02c
SPBC1778.04
SPBC16G5.17
SPBC1861.05
SPBC359.01
SPBC1861.07
SPBP8B7.09c
SPBC215.02
SPCC1183.11
SPCC1672.12c
SPBC26H8.05c
SPCC1840.03
SPBC27B12.09c
SPBC1289.06c
SPBC337.08c
SPBC2G2.13c
SPAC25A8.01c
SPCC550.12
SPBC3B8.02
SPCC895.07
SPCC594.06c
SPCC5E4.10c
SPAC12B10.03
SPCC550.03c
SPAC4G9.19
SPAC869.02c
SPAC644.15
SPAC13F5.05
SPCC417.02
SPBPB2B2.01
SPBC16A3.16
SPAC14C4.11
SPAC2F3.07c
SPAPB1E7.12
SPCC31H12.02c
SPBC29A10.10c
SPCC4B3.03c
SPBC29A3.07c
SPCC4B3.07
SPBC2D10.06
SPCC4B3.12
SPBC30D10.14
SPCC4G3.19
SPBC32F12.07c
SPCC550.09
SPBC32H8.03
SPCC5E4.05c
SPBC336.01
SPCC736.07c
SPBC354.03
SPCPJ732.02c
SPBC3D6.10
SPAC24B11.07c
SPBC543.07
SPAC25H1.05
SPBC56F2.08c
SPAC26H5.08c
SPAC767.01c
SPBC530.13
SPAC11E3.03
SPAC1296.02
SPAC3A11.13
SPAC18G6.13
SPAC1639.02c
SPCC584.11c
SPAC1782.09c
SPCC613.12c
SPAC3H8.05c
SPBC582.08
SPAC824.09c
SPBC725.05c
SPBC12C2.03c
SPBC16C6.08c
SPBC725.10
SPBC1815.01
SPBPJ4664.06
SPBC30D10.16
SPBC337.07c
SPCC1322.14c
SPBC36B7.05c
SPBC3E7.15c
SPCC162.10
SPBC409.10
SPBC365.14c
SPAC24H6.11c
SPAC25G10.09c
SPCC24B10.09
SPAC4G9.16c
SPACUNK4.07c
SPAC644.13c
SPAC1783.04c
SPAC6B12.03c
SPAC6C3.05
SPAC6F6.06c
SPACUNK4.08
SPAC8C9.07
SPAC1805.07c
SPCC132.01c
SPCC24B10.15
SPCC1919.11
SPCC24B10.07
SPCPB16A4.05c
SPAC1399.02
SPAC23H3.12c
SPAP27G11.08c
SPCC777.17c
SPBC3B8.03
SPBC3B9.11c
SPAC26F1.03
SPAPB24D3.09c
SPAC23H4.14
SPAPB8E5.03
SPBC1306.02
SPAC26A3.01
SPAC17A5.18c
SPBC16H5.07c
SPAC17G8.05
SPBC1703.12
SPAC18B11.09c
SPBC1706.03
SPAC1B1.02c
SPAC2G11.09
SPBC1778.10c
SPAC513.06c
SPBC18E5.05c
SPCC965.10
SPBC418.02
SPCC970.07c
SPBC646.02
SPAC105.01c
SPBC6B1.05c
SPAC1399.01c
SPBC947.06c
SPAC14C4.07
SPCC1393.02c
SPAC1783.01
SPAC1851.04c
SPCC553.03
SPAC23D3.13c
SPCC61.03
SPAC23G3.12c
SPAC1805.16c
SPAC323.03c
SPAC1F8.03c
SPBC216.05
SPBC24C6.11
SPBC1347.07
SPBC27B12.03c
SPBC16D10.02
SPBC365.12c
SPBC3E7.06c
SPBC725.02
SPBPB21E7.01c
SPBC725.06c
SPCP1E11.11
SPBP23A10.10
SPAC1002.14
SPBP35G2.05c
SPAC105.03c
SPAC212.01c
SPAC4A8.10
SPAC9E9.03
SPBC216.01c
SPBC29A10.07
SPBC1604.12
SPBC3D6.13c
SPCC16A11.03c
SPCC16A11.16c
SPBP4H10.10
SPAC11E3.11c
SPAC12G12.03
SPCC16C4.13c
SPAC17C9.11c
SPCC320.12
SPCC550.14
SPAC23G3.03
SPCC569.05c
SPAC23H4.02
SPCC5E4.07
SPCC1884.02
SPCC1682.15
SPCC594.05c
SPCC16A11.08
SPCC794.03
SPCC1902.01
[truncated: 644 more rows]
